# Supplementary material for: Multi-Omics Characterization of Genome-Wide Abnormal DNA Methylation Reveals FGF5 as a Diagnosis of Nasopharyngeal Carcinoma Recurrence After Radiotherapy
Source: Biomolecules. 2025 Feb 14;15(2):283. doi: 10.3390/biom15020283 (PMC11853517; doi:10.3390/biom15020283)
Supplement: Supplementary file 1 [file biomolecules-15-00283-s001.zip]

Archive with 2 entries (2 files):
- biomolecules-3452951-Supplementary material.xlsx
- biomolecules-3452951-Supplementary-Tables.pdf
