# Supplementary material for: Multi-Omics Characterization of Genome-Wide Abnormal DNA Methylation Reveals FGF5 as a Diagnosis of Nasopharyngeal Carcinoma Recurrence After Radiotherapy
Source: Biomolecules. 2025 Feb 14;15(2):283. doi: 10.3390/biom15020283 (PMC11853517; doi:10.3390/biom15020283)
Supplement: Supplementary file 1 [file biomolecules-15-00283-s001.zip › biomolecules-3452951-Supplementary material.xlsx]

## Sheet: wilcox_diff_DB014_P005
GencodeBasicV12_NAME	Patients with recurrent nasopharyngeal carcinoma 1	Patients without recurrent nasopharyngeal carcinoma 1	Patients with recurrent nasopharyngeal carcinoma 2	Patients without recurrent nasopharyngeal carcinoma 9	Patients without recurrent nasopharyngeal carcinoma 2	Patients without recurrent nasopharyngeal carcinoma 3	Patients with recurrent nasopharyngeal carcinoma 3	Patients with recurrent nasopharyngeal carcinoma 4	Patients with recurrent nasopharyngeal carcinoma 5	Patients with recurrent nasopharyngeal carcinoma 6	Patients without recurrent nasopharyngeal carcinoma 4	Patients with recurrent nasopharyngeal carcinoma 7	Patients with recurrent nasopharyngeal carcinoma 8	Patients without recurrent nasopharyngeal carcinoma 5	Patients without recurrent nasopharyngeal carcinoma 6	Patients without recurrent nasopharyngeal carcinoma 7	Patients without recurrent nasopharyngeal carcinoma 8	Patients with recurrent nasopharyngeal carcinoma 9	P.value Patients with recurrent nasopharyngeal carcinoma 1	P.value Patients without recurrent nasopharyngeal carcinoma 1	P.value Patients with recurrent nasopharyngeal carcinoma 2	P.value Patients without recurrent nasopharyngeal carcinoma 9	P.value Patients without recurrent nasopharyngeal carcinoma 2	P.value Patients without recurrent nasopharyngeal carcinoma 3	P.value Patients with recurrent nasopharyngeal carcinoma 3	P.value Patients with recurrent nasopharyngeal carcinoma 4	P.value Patients with recurrent nasopharyngeal carcinoma 5	P.value Patients with recurrent nasopharyngeal carcinoma 6	P.value Patients without recurrent nasopharyngeal carcinoma 4	P.value Patients with recurrent nasopharyngeal carcinoma 7	P.value Patients with recurrent nasopharyngeal carcinoma 8	P.value Patients without recurrent nasopharyngeal carcinoma 5	P.value Patients without recurrent nasopharyngeal carcinoma 6	P.value Patients without recurrent nasopharyngeal carcinoma 7	P.value Patients without recurrent nasopharyngeal carcinoma 8	P.value Patients with recurrent nasopharyngeal carcinoma 9	chr	pos	strand	Name	AddressA	AddressB	ProbeSeqA	ProbeSeqB	Type	NextBase	Color	Probe_rs	Probe_maf
	0.96126	0.994946	0.97149	0.976046	0.682903	0.950265	0.97461	0.984389	0.0570234	0.671523	0.0142181	0.366742	0.00951193	0.555743	0.99089	0.549152	0.524163	0.493853	0	0	0	0	0	0	0	0	0	0	0	0	0	0	0	0	0	0	chr17	70658268	-	cg00814598	55770848	NA	TAAAAACAATATACCTCTATAACCATCAAAAAACACATCTTAAACTAAAC		II			NA	NA
HHLA2;HHLA2;HHLA2	0.586129	0.26174	0.586062	0.605559	0.864823	0.469883	0.669245	0.756522	0.193609	0.169944	0.635325	0.0624739	0.0450926	0.0770734	0.0427226	0.0614027	0.0884364	0.167807	0	0	0	0	0	0	0	0	0	0	0	0	0	0	0	0	0	0	chr3	108021293	-	cg22926869	27698222	NA	CTCTCTCAACATTTTCCCCTACTAATTACATTTTAATTAATTCAAATTCC		II			NA	NA
	0.892608	0.938894	0.597159	0.421252	0.403723	0.582416	0.690883	0.477399	0.400164	0.23204	0.153889	0.145163	0.203843	0.201577	0.0904556	0.231113	0.304157	0.136131	0	0	0	0	0	0	0	0	0	0	0	0	0	0	0	0	0	0	chr14	105830631	-	cg18397450	28656589	82690192	AAAACAAAATAAAAACTACAACCCAAATACACAATAAACAACAACCTACA	AAAACAAAATAAAAACTACAACCCGAATACGCGATAAACGACGACCTACG	I	A	Red	NA	NA
	0.894434	0.996993	0.958589	0.523539	0.887851	0.969763	0.844927	0.885437	0.454586	0.235286	0.378788	0.377829	0.440768	0.0284167	0.403915	0.840517	0.85117	0.613511	0	0	0	0	0	0	0	0	0	0	0	0	0	0	0	0	0	0	chr13	99095003	+	cg05730108	91695177	NA	ACTAACTTCRTTTCAAACACACRCCCACAAATAAAATCTAATAAAACCTC		II			NA	NA
	0.814129	0.440482	0.953209	0.517126	0.409869	0.345119	0.908027	0.0130351	0.0219569	0.224614	0.00969236	0.00984829	0.0121468	0.00645004	0.0113345	0.558067	0.504296	0.0844256	0	0	0	0	0	0	0	0	0	0	0	0	0	0	0	0	0	0	chr13	111745598	-	cg26705599	94619412	NA	TAATCRCTATCAAATATACRCCAAACATCACAACRTTTAAATATAAAACC		II			NA	NA
SEMA6D;SEMA6D;SEMA6D;SEMA6D;SEMA6D;SEMA6D;SEMA6D;SEMA6D	0.577103	0.977492	0.00948455	0.17757	0.450402	0.861039	0.785014	0.659988	0.205416	0.0805211	0.0830856	0.0883339	0.175652	0.137944	0.537601	0.0248329	0.0506256	0.190161	0	0	0	0	0	0	0	0	0	0	0	0	0	0	0	0	0	0	chr15	48010808	+	cg11672037	52747597	NA	TAAAACATTTCCAATCRAAAAACAAAACACRAAAAATTACTAAATAAAAC		II			NA	NA
	0.154937	0.962087	0.863854	0.0166224	0.984088	0.663247	0.498355	0.453221	0.134003	0.0173073	0.561268	0.0191	0.00985649	0.443083	0.562074	0.0203154	0.0136353	0.013706	0	0	0	0	0	0	0	0	0	0	0	0	0	0	0	0	0	0	chr7	17955075	-	cg07465457	53627579	NA	ATAAATAAACCTAAATTACACCCTCTTATAAATTCCTATATTATAAACCC		II			NA	NA
DLGAP2;DLGAP2	0.119469	0.549531	0.766377	0.96185	0.66753	0.700152	0.477399	0.0142266	0.0420021	0.403543	0.597573	0.0092822	0.00860245	0.0132078	0.0114403	0.223327	0.204546	0.00784505	0	0	0	0	0	0	0	0	0	0	0	0	0	0	0	0	0	0	chr8	1651128	-	cg21498547	85623482	NA	TAACCACAAACAAAATAACTTTCRATAACCCCATAACACTTTATTTCTTC		II			NA	NA
FGF5;FGF5	0.635517	0.987664	0.523697	0.291935	0.195971	0.399939	0.263455	0.840047	0.300271	0.0639331	0.121327	0.0252029	0.127283	0.316844	0.0561421	0.125784	0.161041	0.10793	0	0	0	0	0	0	0	0	0	0	0	0	0	0	0	0	0	0	chr4	81187125	-	cg10218799	77798910	NA	AAAAAAACAACTCCAATCRTAACATAATAACTCAAAATAACRTTTTAAAC		II			NA	NA
	0.754189	0.592523	0.737865	0.605954	0.626153	0.177893	0.756256	0.390564	0.183424	0.120011	0.0471324	0.0515413	0.0467457	0.683641	0.0409411	0.0504082	0.0309116	0.885281	0	0	0	0	0	0	0	0	0	0	0	0	0	0	0	0	0	0	chr13	26622819	-	cg05918715	36740121	NA	CCTTTAAAATCAACTCTATAAATACCCTTTCATCATCCATTAAAACAACC		II			NA	NA
	0.571022	0.93833	0.283744	0.683941	0.910269	0.413519	0.613063	0.919485	0.0164204	0.742141	0.889595	0.0220942	0.231362	0.338689	0.438036	0.0224855	0.0167569	0.299115	0	0	0	0	0	0	0	0	0	0	0	0	0	0	0	0	0	0	chr14	32926900	-	cg09998151	95776846	NA	TAACRCTAACATCCTAATAAAATTCAAACRCCTAATAAAACTACACAAAC		II			NA	NA
	0.781273	0.952954	0.502754	0.198246	0.486647	0.848542	0.658721	0.152604	0.0446134	0.10708	0.507654	0.0697296	0.604042	0.103056	0.15955	0.154463	0.147256	0.183696	0	0	0	0	0	0	0	0	0	0	0	0	0	0	0	0	0	0	chr13	95360542	-	cg13231921	68699896	NA	AAATAAATAATAAACRAATCTATAAAACCTATAAAAATCCTCAAACAACC		II			NA	NA
CPA2	0.686183	0.960863	0.518239	0.438947	0.213525	0.709932	0.812982	0.614487	0.346073	0.84306	0.137615	0.232031	0.212358	0.191612	0.35921	0.0445399	0.0627292	0.14184	0	0	0	0	3.33e-16	0	0	0	0	0	0	0	0	0	0	0	0	0	chr7	129913008	-	cg18179075	89801866	NA	TAATAAACAAAATAAATATTAACTCTTCTTTTAAAAACCRACCTATAAAC		II			NA	NA
FBN2;FBN2;FBN2;FBN2	0.533956	0.956214	0.42821	0.103604	0.244254	0.824995	0.835579	0.463114	0.43152	0.342537	0.231132	0.0821254	0.117333	0.221815	0.137718	0.0471011	0.0776871	0.179561	0	0	7.99e-15	0	0	0	0	0	0	0	0	0	0	0	0	0	0	0	chr5	127874478	-	cg01939274	98794157	64792975	CTCTATTTTAACTACCTATACAAAACAAATAAACAACAAAAAATAAAACA	CTCTATTTTAACTACCTATACAAAACGAATAAACGACGAAAAATAAAACG	I	A	Red	NA	NA
ABCA1;ABCA1;ABCA1	0.402856	0.92204	0.792995	0.545413	0.851832	0.94034	0.95338	0.919179	0.797498	0.397338	0.386625	0.0188846	0.582109	0.0302328	0.97885	0.0726532	0.145887	0.904192	0	0	0	0	0	0	0	0	0	0	0	0	0	0	0	0	0	0	chr9	107687711	+	cg02945674	63693557	NA	RTATAATATATTATCTCCCCTACAAATAAACATTTAAAATCTCAACCCTC		II			NA	NA
	0.908118	0.909496	0.741568	0.131621	0.692605	0.603082	0.503313	0.781178	0.628287	0.577562	0.230473	0.169466	0.323736	0.165942	0.0774504	0.378676	0.317276	0.130885	0	0	0	0	0	0	0	0	0	0	0	0	0	0	0	0	0	0	chr6	41339616	-	cg07740693	25735235	58621585	AAATATACAATTACACATACAACTAATATATACACATAAACACTTACACA	AAATATACGATTACGCGTACGACTAATATATACGCGTAAACACTTACACG	I	T	Red	NA	NA
TP73	0.250635	0.837544	0.11872	0.921252	0.738836	0.856513	0.845822	0.193327	0.204252	0.116668	0.510467	0.161444	0.16504	0.189112	0.401211	0.115117	0.088659	0.441201	0	0	0	0	0	0	0	0	0	0	0	0	0	0	0	0	0	0	chr1	3607116	-	cg18873878	74642229	52675575	AAAAACCCTAATAAATTTAATTATAAAACCAACACTAACCAACATCCCCA	AAAAACCCTAATAAATTTAATTATAAAACCGACGCTAACCGACGTCCCCG	I	C	Grn	NA	NA
DACT1;DACT1;DACT1;DACT1	0.264294	0.93673	0.172018	0.00997497	0.057202	0.846774	0.478229	0.497548	0.187218	0.0395927	0.0181681	0.0167287	0.0419969	0.0884513	0.0368404	0.0496389	0.0430433	0.0153141	3.88e-10	0	0	0	0	0	0	0	0	0	0	0	0	0	0	0	0	0	chr14	59105371	-	cg11755035	68612101	NA	ACAAATAACCTAAAACRAACRCRAAATTAACTCTAACTAAAAAAATACTC		II			NA	NA
	0.716043	0.541308	0.861823	0.560924	0.567456	0.480552	0.926489	0.764676	0.297268	0.601573	0.311257	0.209843	0.26172	0.16074	0.613291	0.0839949	0.107863	0.601138	0	0	0	0	0	0	0	0	0	0	0	0	0	0	0	0	0	0	chr2	50201426	+	cg08415819	3749561	NA	TACTAAAACTTTTTAAATAATACCRAACTAAACTATATACCAACAACCTC		II			NA	NA
LRRFIP1	0.156662	0.842283	0.960247	0.455723	0.317911	0.46136	0.628997	0.762766	0.43111	0.0338579	0.0602787	0.0636174	0.317847	0.213305	0.100301	0.491095	0.33343	0.234142	0	0	0	0	0	0	0	0	0	0	0	0	0	0	0	0	0	0	chr2	238535997	+	cg02367660	1771332	51605931	CAAAAAACAAAAACACCAAATATCAAAAACAATAAAAATCCAATACCACA	CGAAAAACGAAAACGCCAAATATCAAAAACGATAAAAATCCGATACCACG	I	A	Red	NA	NA
	0.716332	0.803956	0.809246	0.429613	0.682237	0.348705	0.647184	0.900602	0.426906	0.0380742	0.0209541	0.012625	0.962995	0.0249861	0.471403	0.378172	0.39785	0.492961	0	0	0	0	0	0	0	0	0	0	0	0	0	0	0	0	0	0	chr1	229260510	-	cg02627872	56693882	NA	TACAATCTAATTTCCTAACCATATTCTCAATAAAACAAAATCCAAATTTC		II			NA	NA
	0.982721	0.882323	0.984517	0.914417	0.98679	0.987773	0.983284	0.977479	0.988154	0.461598	0.504994	0.345745	0.966278	0.964197	0.513604	0.463853	0.548006	0.432292	0	0	0	0	0	0	0	0	0	0	0	0	0	0	0	0	0	0	chr5	150554595	-	cg13015077	85805342	NA	CTAATAAACTCCTCTAACRCAAACACCRAAAAATATAACTATTAAACTCC		II			NA	NA
	0.954511	0.886184	0.966119	0.565792	0.91779	0.936851	0.572448	0.737119	0.874046	0.603441	0.395779	0.353122	0.429936	0.488021	0.329316	0.493264	0.383239	0.386251	0	0	0	0	0	0	0	0	0	0	0	0	0	0	0	0	0	0	chr1	18455144	-	cg09852047	34737575	NA	CAAAAAAACAATTCTAAACCTATTCTTATTTAATTCTTACAAAACTCCAC		II			NA	NA
RP4-669P10.16;CYP2D7P1	0.671117	0.889044	0.765678	0.975282	0.950214	0.784707	0.879697	0.95375	0.765387	0.349702	0.315821	0.360413	0.964836	0.334634	0.377494	0.411382	0.337327	0.939423	0	0	0	0	0	0	0	0	0	2.35e-05	0.00866916	0.192222	0	0.00256197	0.00931445	0.00261854	0.00929043	0	chr22	42537241	-	cg07641578	14751875	NA	ATCATAAAATATCATATAAATCACACTCAAAAAAATAATATCCCCAAAAC		II			rs2982055	0.263134
	0.94728	0.511887	0.164299	0.990258	0.296872	0.907894	0.917528	0.97811	0.537545	0.883104	0.311291	0.107463	0.0782844	0.147593	0.0578048	0.449968	0.280564	0.868777	0	0	0	0	0	0	0	0	0	0	0	0	0	0	0	0	0	0	chr19	56612697	-	cg26951705	43691989	65608222	ACTTAAAAACATACACAACCCATCTTTAACAACCAAACAAAAACATCACA	ACTTAAAAACGTACGCAACCCATCTTTAACAACCGAACAAAAACGTCACG	I	C	Grn	NA	NA
ZIC2	0.552435	0.958355	0.310589	0.0861551	0.185699	0.332103	0.805165	0.673423	0.186288	0.129592	0.1182	0.0320195	0.141649	0.230787	0.20304	0.0839125	0.0714322	0.27082	0	0	0	0	0	0	0	0	0	0	0	0	0	0	0	0	0	0	chr13	100636299	+	cg19272984	96609457	NA	TTCATACAAATAAATTTCTCAAATTTTAAACCTTATTAAAAACTTATCTC		II			NA	NA
C22orf25;C22orf25;C22orf25;C22orf25;C22orf25;C22orf25;C22orf25	0.984363	0.988795	0.924892	0.98291	0.99028	0.4477	0.0142465	0.967227	0.35798	0.325361	0.0204028	0.975638	0.448328	0.423394	0.483733	0.491926	0.527722	0.421376	0	0	0	0	0	0	0	0	0	0	0	0	0	0	0	0	0	0	chr22	20015016	+	cg04867412	87654294	NA	AACAAACACATATATACTATAAAATTAACACRCTAAAATCCCATTACTCC		II			NA	NA
	0.408502	0.933006	0.346514	0.462493	0.47291	0.862118	0.809319	0.207869	0.462736	0.142628	0.168916	0.119672	0.111336	0.309898	0.367184	0.0845687	0.127825	0.338803	0	0	0	0	0	0	0	0	0	0	0	0	0	0	0	0	0	0	chr1	153671011	-	cg01602730	46712214	9672122	CACATACATTATCTCATCAACCCACATAACACCCCTAAAAAAATAAAACA	CACATACATTATCTCATCAACCCACGTAACGCCCCTAAAAAAATAAAACG	I	A	Red	rs79404550	0.024703
DNAH14;DNAH14;DNAH14;DNAH14;DNAH14;DNAH14;DNAH14;DNAH14;DNAH14	0.659273	0.938932	0.0117146	0.532936	0.0442379	0.411703	0.543208	0.581835	0.0424589	0.0213248	0.0466868	0.0237943	0.0211172	0.0952878	0.179757	0.365113	0.276333	0.19888	0	0	0	0	0	0	0	0	0	0	0	0	0	0	0	0	0	0	chr1	225117389	-	cg25379026	4617277	77701266	TATAACCTCTTCACCAAAACACAAACATAACTCTTAATCAAACAATTACA	TATAACCTCTTCGCCAAAACGCAAACGTAACTCTTAATCAAACGATTACG	I	A	Red	NA	NA
	0.764698	0.975872	0.798867	0.555777	0.768302	0.754849	0.380853	0.213067	0.278652	0.352115	0.36005	0.301634	0.382989	0.343298	0.44551	0.187554	0.192706	0.327716	0	0	0	0	0	0	0	0	0	0	0	0	0	0	0	0	0	0	chr11	70348182	-	cg04254724	42687210	NA	AAAATACACACATAAAACTACRAAACATACAAAAACATTTCCTAATACAC		II			NA	NA
FGF5;FGF5	0.918834	0.89594	0.269194	0.483405	0.507226	0.480385	0.22169	0.472482	0.296652	0.0170901	0.136262	0.0297201	0.162089	0.0923723	0.0809656	0.54618	0.56116	0.0901715	0	0	0	0	0	0	0	0	0	0	0	0	0	0	0	0	0	0	chr4	81186901	-	cg21477508	65631975	NA	AACTAAAACRAACAATTAACTAACCCTTCCTACCACRAAAATCCTAAAAC		II			rs33989035	0.02479
AC009502.4	0.299513	0.870559	0.189334	0.728456	0.5688	0.601426	0.857554	0.253988	0.25455	0.139896	0.302202	0.140567	0.17821	0.405203	0.212923	0.0770328	0.0857562	0.370853	0	0	0	0	0	0	0	0	0	0	0	0	0	0	0	0	0	0	chr2	220563631	+	cg21648391	28756100	NA	TTTTAACAAATAAAATTACTCTCTATTAAAACCATTAATAACCCCTTTCC		II			NA	NA
CXCL12;CXCL12;CXCL12;CXCL12	0.917161	0.841852	0.0623981	0.531744	0.211077	0.122415	0.581514	0.737672	0.49033	0.0408923	0.0741437	0.0248436	0.0395005	0.0229113	0.057675	0.503492	0.155934	0.303102	0	0	0	0	0	0	0	0	0	0	0	0	0	0	0	0	0	0	chr10	44880545	-	cg17267805	40689188	56739121	AACCAAACACCAAACAAACAATACAACTAACAAAAAATAAAAATACAACA	AACCGAACGCCGAACGAACAATACGACTAACGAAAAATAAAAATACGACG	I	A	Red	NA	NA
DNAH14;DNAH14;DNAH14;DNAH14;DNAH14;DNAH14;DNAH14;DNAH14;DNAH14	0.682756	0.876056	0.0099349	0.482865	0.114914	0.449583	0.505038	0.667305	0.0446504	0.019944	0.11388	0.0238764	0.0178235	0.0857479	0.15651	0.387795	0.344193	0.257131	0	0	0	0	0	0	0	0	0	0	0	0	0	0	0	0	0	0	chr1	225117413	-	cg03940634	65623190	96788436	ACATAACTCTTAATCAAACAATTACAACCAAAAAACATCAAAACCTAACA	ACGTAACTCTTAATCAAACGATTACGACCAAAAAACGTCGAAACCTAACG	I	T	Red	NA	NA
SH3RF2;SH3RF2;SH3RF2	0.296749	0.945802	0.467537	0.799632	0.830915	0.686091	0.938663	0.445002	0.294979	0.230585	0.521505	0.478264	0.276963	0.621866	0.450392	0.0808112	0.107889	0.418047	0	0	0	0	0	0	0	0	0	0	0	0	0	0	0	0	0	0	chr5	145317399	+	cg02360701	52640955	NA	ACATAATAAAATCAATTAAACCACRAAAACAAAACTAATCTCTTAAAAAC		II			NA	NA
LYPD1;LYPD1;LYPD1	0.937084	0.975378	0.0110236	0.6011	0.688	0.93716	0.64593	0.317638	0.139476	0.160176	0.334128	0.142882	0.645581	0.297385	0.391857	0.305589	0.279796	0.421603	0	0	0	0	0	0	0	0	0	0	0	0	0	0	0	0	0	0	chr2	133428086	-	cg16076615	30714551	NA	AACAAATACCRTAAAAACCTACCRAATACRAACTAAAATCTAAAAACTAC		II			NA	NA
	0.953451	0.876863	0.799834	0.430021	0.537243	0.679388	0.888551	0.595115	0.400951	0.88082	0.312322	0.108954	0.602778	0.443287	0.374205	0.1796	0.245401	0.380239	0	0	0	0	0	0	0	0	0	0	0	0	0	0	0	0	0	0	chr10	131748481	+	cg02449166	38627911	NA	AACAACCRCRCCTTCCCAATAATTCACTAAAAAATAAATTTAACATATAC		II			NA	NA
RP11-25C19.1	0.59646	0.932476	0.390354	0.599714	0.598891	0.412502	0.748128	0.695741	0.069079	0.318608	0.352478	0.462952	0.374205	0.44157	0.420379	0.117971	0.102645	0.296164	0	0	0	0	0	0	0	0	0	0	0	0	0	0	0	0	0	0	chr10	114503026	-	cg27253415	44665959	NA	CAAAATCTATAAATACTCCCCTACAACAATAAACAAACCCATTATAAATC		II			NA	NA
KRT38	0.229772	0.769321	0.213833	0.656756	0.198458	0.258617	0.687703	0.112557	0.161421	0.088684	0.0636278	0.0251431	0.0499031	0.0539914	0.0367509	0.0295951	0.0332458	0.111892	7.1e-13	0	1.47e-10	0	0	1.3e-06	0	0	0	0	0	0	0	0	0	0	0	0	chr17	39597601	-	cg25929399	10710233	NA	AAAACACAAACTTTCCTATTAATCAATAATATAACAAAAAAACTAACCCC		II			NA	NA
ZIC2	0.509771	0.907011	0.457743	0.222883	0.339384	0.607861	0.835229	0.744802	0.415259	0.32875	0.287981	0.0801063	0.164847	0.306604	0.305861	0.104443	0.164559	0.379615	0	0	1.44e-11	0	0	0	0	0	0	0	0	0	0	0	0	0	0	0	chr13	100636276	-	cg00244745	92692292	80611939	AATATTTACTCCAAAATAAAAATACACCAACAACCTATTATTCTCTTCCA	AATATTTACTCCGAAATAAAAATACGCCAACGACCTATTATTCTCTTCCG	I	A	Red	NA	NA
AC012087.2;AC012087.2;THRB;THRB;THRB;THRB	0.68566	0.97265	0.166013	0.510551	0.136989	0.198359	0.802892	0.108395	0.254553	0.237479	0.170611	0.0463419	0.0967869	0.0983652	0.084475	0.0369875	0.0606665	0.149469	0	0	0	0	0	0	0	0	0	0	0	0	0	0	0	0	0	0	chr3	24537407	+	cg12258785	82609931	7613308	AAAAATATCTCAACCCTATACACACCTCTCCCACAATATACATAATAACA	AAAAATATCTCAACCCTATACGCGCCTCTCCCACGATATACATAATAACG	I	A	Red	NA	NA
DNAH14;DNAH14;DNAH14;DNAH14;DNAH14;DNAH14;DNAH14;DNAH14;DNAH14	0.727058	0.884441	0.00986405	0.526922	0.0771206	0.471061	0.535295	0.634492	0.03961	0.0521243	0.179961	0.0261118	0.0211897	0.101157	0.241664	0.402789	0.337194	0.206236	0	0	0	0	0	0	0	0	0	0	0	0	0	0	0	0	0	0	chr1	225117403	-	cg18701048	80631227	49614169	CAAAACACAAACATAACTCTTAATCAAACAATTACAACCAAAAAACATCA	CAAAACGCAAACGTAACTCTTAATCAAACGATTACGACCAAAAAACGTCG	I	A	Red	NA	NA
SFRP5	0.843168	0.951854	0.45759	0.566787	0.126406	0.667159	0.679266	0.446666	0.437144	0.0743424	0.441812	0.0464604	0.646517	0.0782099	0.0652165	0.369467	0.479848	0.0624851	0	0	6.22e-15	0	0	0	0	0	0	0	0	0	0	0	0	0	0	0	chr10	99531879	+	cg07834955	12743546	4733411	AAAAAAAAACACAAAACCTAACACTAAACAAAACACTCAAACAAAATACA	AAAAAAAAACGCAAAACCTAACGCTAAACGAAACGCTCGAACAAAATACG	I	A	Red	NA	NA
	0.285933	0.895049	0.66656	0.577342	0.232387	0.403591	0.223048	0.631694	0.581512	0.13333	0.109564	0.0666071	0.109148	0.168864	0.0712837	0.108213	0.124209	0.214359	1.92e-12	0	0	0	6.66e-14	0	0	0	0	0	0	0	0	0	0	0	0	0	chr2	80688129	-	cg23392381	19618255	NA	TATTAACTCTACCRTTCCAAAAACACAATTTAAAAAAAAACTTTCTAACC		II			NA	NA
ZIC3	0.960582	0.953725	0.816562	0.665344	0.860778	0.832872	0.933558	0.706323	0.238945	0.9617	0.756875	0.532884	0.665372	0.608191	0.058671	0.45905	0.506261	0.425346	0	0	0	0	0	0	0	0	0	0	0	0	0	0	0	0	0	0	chrX	136650273	-	cg17575561	98617142	NA	TATATTAAAAACATATTACTTACAAACRACTTAACTCTCRACACACATTC		II			NA	NA
	0.859371	0.989091	0.875005	0.354135	0.440255	0.936568	0.71599	0.666524	0.111126	0.0727647	0.37174	0.674968	0.636235	0.206517	0.175465	0.79136	0.813422	0.258548	0	0	0	0	0	0	0	0	0	0	0	0	0	0	0	0	0	0	chr9	133536855	-	cg04150055	93658304	NA	CCRATATACTAAAAACCTCTCTATTAACRCCCATAAATATTAAAAAAATC		II			NA	NA
GABRG3;GABRG3	0.758175	0.918318	0.602181	0.41014	0.285312	0.0868656	0.279412	0.781948	0.0218967	0.45603	0.327337	0.0813113	0.0782671	0.345761	0.254762	0.0444332	0.0525048	0.315016	0	0	0	0	0	0	0	0	0	0	0	0	0	0	0	0	0	0	chr15	27216288	+	cg00745725	32769943	NA	ATACRCTATACTAAAAAATAAAAACAACTAAACRACTATCCCCTAACAAC		II			NA	NA
	0.799653	0.0832746	0.753828	0.836089	0.6674	0.912968	0.800066	0.0799058	0.0731077	0.655904	0.689234	0.0728799	0.0641922	0.0596206	0.100839	0.412549	0.398127	0.469278	0	0	0	0	0	0	0	0	0	0	0	0	0	0	0	0	0	0	chr13	79592461	+	cg05020956	82706973	NA	CCRTCTACTAACTTACAAAACAAACTACACAACCTAATATAAAACCTACC		II			NA	NA
	0.313772	0.956406	0.704741	0.110895	0.114983	0.443666	0.668773	0.239662	0.197619	0.0457353	0.0268971	0.0314212	0.074012	0.0393575	0.0595006	0.471443	0.296493	0.0308119	0	0	0	0	0	0	0	0	0	0	0	0	0	0	0	0	0	0	chr5	170738524	+	cg26944301	41797895	NA	TAAAACTATCCTCCTCCCAAAACTACAAATTCTACAAAACAAAAAATAAC		II			NA	NA
ADCY2;ADCY2	0.670723	0.943538	0.678104	0.458997	0.328006	0.985638	0.717513	0.73866	0.65779	0.730019	0.189264	0.214365	0.354196	0.259874	0.35617	0.322379	0.343168	0.320165	0	0	0	0	0	0	0	0	0	0	0	0	0	0	0	0	0	0	chr5	7653050	+	cg08605516	59604820	NA	CATTCTAAAACTTACTTCTTCCTCTTTTTTCTTTTTTTCCTTTTCTACAC		II			NA	NA
PTPN5;PTPN5;PTPN5;PTPN5;PTPN5	0.55458	0.975551	0.531488	0.17746	0.3237	0.143919	0.476416	0.657973	0.246743	0.146512	0.246751	0.108752	0.204051	0.0946763	0.120449	0.224699	0.22206	0.0494859	4.33e-15	0	0	0	0	0	0	0	0.000222371	0	0	0	0	0	0	0	0	0	chr11	18813198	-	cg16071696	21637276	NA	CTACRTATATCCCTACTTATATCTATACCAATATATATACRACRAAAACC		II			NA	NA
RPH3AL	0.972106	0.989086	0.825946	0.813748	0.844905	0.942272	0.922178	0.846512	0.93199	0.683092	0.529689	0.574655	0.763693	0.498186	0.577538	0.365126	0.429913	0.455335	0	0	0	0	0	0	0	0	0	0	0	0	0	0	0	0	0	0	chr17	152259	-	cg06571687	82702915	NA	AACCRTTACAAAAAATAAACTTAAACCACRCCTTCAACTAAATTTCAAAC		II			NA	NA
	0.76176	0.928514	0.134572	0.0468956	0.0741978	0.787835	0.89021	0.0980822	0.189703	0.709172	0.0390903	0.0536549	0.0584809	0.0624395	0.310444	0.0173953	0.0194823	0.0635069	0	0	0	0	0	0	0	0	0	0	0	0	0	0	0	0	0	0	chr7	129913258	-	cg27627209	20765102	NA	CTATTCCTAAACAAACTAACRCAAATCTACAAAAATAAATTAATACTCAC		II			NA	NA
ZSCAN16	0.760683	0.963887	0.84479	0.402889	0.478917	0.554423	0.779736	0.541334	0.68524	0.165003	0.192876	0.41813	0.788879	0.621162	0.0951736	0.176144	0.146219	0.240983	0	0	0	0	0	0	0	0	0	0	0	0	0	0	0	0	0	0	chr6	28092078	+	cg10832328	55767882	NA	TCCCCCAACRTCTAATTTAACAATATTTTTCRTAACTTATATATCCTTCC		II			NA	NA
AC098617.2	0.932094	0.950867	0.595444	0.734514	0.686526	0.932194	0.828192	0.701914	0.569665	0.422428	0.616616	0.383234	0.814034	0.534417	0.647773	0.113153	0.222592	0.505671	0	0	0	0	0	0	0	0	0	0	0	0	0	0	0	0	0	0	chr2	192710226	-	cg21638700	68752528	NA	TCCTATTCATATAATCACAACRAAACAACCCTAAAACRAAAATAACAATC		II			NA	NA
MEF2B;MEF2BNB-MEF2B;MEF2B;MEF2B;MEF2B;MEF2B;MEF2B	0.808427	0.941739	0.61181	0.239064	0.217538	0.366403	0.098453	0.0799268	0.0824277	0.151443	0.0908477	0.0682413	0.245603	0.0443146	0.235989	0.0504303	0.0488654	0.0739885	0	0	0	0	0	0	0	0	0	0	0	0	0	0	0	0	0	0	chr19	19280969	+	cg15207422	60810194	NA	RAACAAATACRTATCATATCRAATTAAAACTCCTATAATATCCTCTAAAC		II			NA	NA
ALX4	0.713096	0.986164	0.700313	0.424738	0.188044	0.643691	0.700019	0.81736	0.646446	0.294205	0.363946	0.284556	0.298138	0.117094	0.153766	0.48177	0.48392	0.237634	0	0	0	0	0	0	0	0	0	0	0	0	0	0	0	0	0	0	chr11	44332838	+	cg17471467	77764835	NA	ATAATAATAAAACCACAACCTATCAAAACCAAACAATTCRTTTTACAATC		II			NA	NA
PRR5L;PRR5L;PRR5L;PRR5L	0.842124	0.95813	0.2072	0.688457	0.556604	0.668266	0.840912	0.385494	0.261517	0.434939	0.266041	0.120599	0.460769	0.41867	0.299527	0.343089	0.38489	0.344189	0	0	0	0	0	0	0	0	0	0	0	0	0	0	0	0	0	0	chr11	36397731	-	cg13139932	96756500	NA	AAATTTCCTAAAATTATTAAACTAAATATAAATACAAAACCCCCCTCTCC		II			NA	NA
PSMB9	0.842957	0.969748	0.464035	0.631652	0.901923	0.292449	0.629274	0.0122322	0.506186	0.126811	0.548503	0.22592	0.207276	0.193356	0.309755	0.0924963	0.0912754	0.563761	0	0	0	0	0	0	0	0	0	0	0	0	0	0	0	0	0	0	chr6	32823566	-	cg07930587	49691955	NA	TTACTCTATATTAAATCTACACCACATCTACACATACTATAAACCCTTCC		II			NA	NA
DPF1;DPF1;DPF1	0.462267	0.890922	0.371164	0.640224	0.27046	0.523556	0.808016	0.247712	0.397148	0.331161	0.22553	0.164907	0.246701	0.206577	0.153925	0.158169	0.171104	0.150051	3.05e-10	0	0	0	0	0	0	0	0	0	0	0	0	0	0	0	0	0	chr19	38701994	+	cg27493151	18677270	94668201	TATACCCACCCCATACCTACCATAACTAATAAATAACAATAATAAAACCA	TATACCCGCCCCGTACCTACCGTAACTAATAAATAACGATAATAAAACCG	I	A	Red	rs116796197	0.04344
PKDCC	0.791081	0.89109	0.0650621	0.142813	0.0823965	0.428059	0.662429	0.349501	0.255331	0.133777	0.048034	0.0620932	0.157097	0.0875871	0.139381	0.0717285	0.066344	0.182415	0	0	0	0	0	0	0	0	0	0	0	0	0	0	0	0	0	0	chr2	42274351	+	cg18807401	88620487	NA	AATATTTCTAATTTTCCTTACCTCTAAAACCCCAAATACAACTAAAAATC		II			NA	NA
	0.457892	0.954905	0.541269	0.350079	0.445555	0.522707	0.768555	0.350761	0.388956	0.284453	0.304547	0.185525	0.135064	0.247845	0.259553	0.194988	0.194201	0.235646	0	0	0	0	0	0	0	0	0	0	0	0	0	0	0	0	0	0	chr7	37325516	+	cg18438515	66798298	NA	CAAACTCTAACTTACCCATTACACCCCATATTTAAACATTTACACATATC		II			NA	NA
SNCA;RP11-67M1.1;SNCA;SNCA;SNCA;SNCA;SNCA	0.780562	0.703976	0.116197	0.127468	0.0248048	0.26062	0.449562	0.449299	0.114653	0.0546775	0.0170508	0.0584432	0.0159319	0.0975462	0.0588695	0.034263	0.0638855	0.0686124	0	0	0	0	0	0	0	0	0	0	0	0	0	0	0	0	0	0	chr4	90759188	-	cg00869039	14754892	NA	AAATAAAACTTACTTTACAAACCTCCCTTTATCTAAAAAACAAATCCAAC		II			rs185524955	0.0325
	0.247456	0.789525	0.016706	0.412141	0.596249	0.511992	0.867299	0.0906402	0.166806	0.0663805	0.198268	0.20086	0.124031	0.133331	0.189591	0.0396132	0.0516151	0.198678	0	0	0	0	0	0	0	0	0	0	0	0	0	0	0	0	0	0	chr12	59473336	-	cg05288466	6669869	NA	TAACATTAATACCAAAATATACAATCAAATCTTCCTAAAACCCTAAAATC		II			NA	NA
AL022344.7	0.485012	0.922177	0.717802	0.282696	0.499478	0.713725	0.481287	0.743768	0.276188	0.27505	0.220454	0.357797	0.504932	0.349431	0.157821	0.134539	0.365384	0.37091	0	0	0	0	0	0	0	0	0	0	0	0	0	0	0	0	0	0	chr10	43248870	+	cg00090782	15810144	NA	ACAACTCTACTCTCAATACCAAACTATTATAAAAACTCCTAAAACAAACC		II			NA	NA
RTBDN;RTBDN	0.454355	0.622749	0.329989	0.305544	0.641237	0.51606	0.864859	0.733903	0.252803	0.170506	0.316915	0.135941	0.707526	0.201472	0.195575	0.199788	0.15995	0.200558	0	0	0	0	0	0	0	0	0	0	0	0	0	0	0	0	0	0	chr19	12946465	+	cg10812508	26657288	NA	AAATACACCAACRTATATAAATATATCCAAACAACRAAATAATTAATCCC		II			rs10421394	0.034113
	0.263745	0.98767	0.493881	0.636247	0.615284	0.396586	0.64486	0.700028	0.596241	0.262509	0.303195	0.232372	0.170349	0.328035	0.21055	0.234275	0.268231	0.272753	0	0	0	0	0	0	0	0	0	0	0	0	0	0	0	0	0	0	chr6	16323116	-	cg17758563	14782587	NA	TCAACCRATTTCTAATAAACTCCTCRATAAAATAACAAATCATTAATTAC		II			NA	NA
AC087073.1;AC007682.1	0.657299	0.973683	0.887408	0.792263	0.737256	0.809347	0.845947	0.342168	0.565363	0.197956	0.570304	0.558145	0.392912	0.334693	0.531245	0.467674	0.454309	0.442544	0	0	0	0	0	0	0	0	0	0	0	0	0	0	0	0	0	0	chr2	52599979	+	cg14582924	83796860	NA	AAACTAATTTTTAATACCCAAACATACCTTTCACTTTTTTCCTTTCAAAC		II			NA	NA
GABARAPL3;GABARAPL3	0.724314	0.976351	0.814501	0.555836	0.610095	0.884093	0.269696	0.932308	0.824585	0.345557	0.940097	0.542403	0.498077	0.481054	0.423065	0.0344664	0.0617651	0.0194417	0	0	0	0	0	0	0	0	0	0	0	0	0	0	0	0	0	0	chr15	90891614	-	cg22142142	22605255	NA	ATACRAAAAATCRAAAACCACRATACATCAATTACAATAAATCTCTTTTC		II			NA	NA
	0.382342	0.970698	0.619503	0.756655	0.695532	0.630639	0.876825	0.188158	0.357859	0.793064	0.34718	0.185552	0.157124	0.340792	0.493632	0.0875469	0.108439	0.504524	0	0	0	0	0	0	0	0	0	0	0	0	0	0	0	0	0	0	chr13	80221908	+	cg00303301	38671571	NA	TACTCACACAATAAACAAACCTCCCAACCTAACTCATAATAAATCTTATC		II			NA	NA
	0.602357	0.95409	0.484803	0.710164	0.568444	0.726693	0.762756	0.452322	0.330337	0.360567	0.526446	0.336767	0.409119	0.392369	0.412806	0.171303	0.230939	0.398958	0	0	0	0	0	0	0	0	0	0	0	0	0	0	0	0	0	0	chr1	201246262	+	cg05506959	29793878	NA	TAAAAAACAAAACCAAAATATACACCTAAAACTCCTCCACACACCAAAAC		II			rs71635542	0.303832
EPS8L1;EPS8L1;EPS8L1	0.742804	0.954515	0.85698	0.538558	0.512192	0.775976	0.879345	0.232241	0.181517	0.077445	0.436548	0.264535	0.566058	0.223515	0.423839	0.673768	0.703249	0.308168	0	0	0	0	0	0	0	0	0	0	0	0	0	0	0	0	0	0	chr19	55599029	+	cg10016788	79645409	NA	CCATCCTTCAAAAAATCRACTTCCRCTATTAAAAAAAATCTAAAAAATCC		II			NA	NA
	0.707798	0.724204	0.354474	0.51305	0.413979	0.549765	0.778926	0.0723614	0.271124	0.345796	0.237352	0.0765572	0.163986	0.222117	0.351433	0.0995244	0.16289	0.205379	0	0	0	0	0	0	0	0	0	0	0	0	0	0	0	0	0	0	chr13	80934105	+	cg04606076	61757831	NA	ACTAAAACCTTCTAAAATTTTAAAACAACAAAAATCCCAACCAAACAATC		II			NA	NA
P2RY1	0.813942	0.942018	0.451366	0.201676	0.599878	0.898795	0.507559	0.591447	0.644628	0.703528	0.3894	0.184142	0.130918	0.224812	0.310056	0.182669	0.207507	0.277001	0	0	0	0	0	0	0	0	0	0	0	0	0	0	0	0	0	0	chr3	152552215	+	cg17509172	3611117	NA	TTTCTTAATTACCCAAATACTAATAAACCCACRTCATTAATAACATCAAC		II			NA	NA
	0.73769	0.921604	0.531523	0.343465	0.445463	0.444268	0.885321	0.183315	0.405757	0.21959	0.271046	0.120785	0.178805	0.392726	0.472421	0.067663	0.100951	0.386042	0	0	0	0	0	0	0	0	0	0	0	0	0	0	0	0	0	0	chr17	70262836	+	cg14337614	2770522	NA	TCATTATAAAATAATTTTCTCTCTATTACTACCTATTCCAACCCTTAAAC		II			NA	NA
PRR21	0.831489	0.935792	0.669081	0.877048	0.785883	0.948941	0.838441	0.559458	0.312351	0.407659	0.524949	0.624165	0.438963	0.647103	0.663757	0.480065	0.445489	0.51692	0	0	0	0	0	0	0	0	0	0	0	0	0	0	0	0	0	0	chr2	240983326	-	cg00744739	34637290	NA	RCCTAAAAACTCTAAAAATCCTAATCTACCCACCATACCTAAAAACTCTC		II			rs10172372	0.320146
	0.766396	0.81776	0.956356	0.575263	0.311456	0.564407	0.919107	0.620636	0.292558	0.651295	0.414796	0.310363	0.361774	0.228193	0.687333	0.177786	0.156826	0.643175	0	0	0	0	0	0	0	0	0	0	0	0	0	0	0	0	0	0	chr2	50201413	+	cg18396357	92639146	NA	TAAATAATACCRAACTAAACTATATACCAACAACCTCRTCAACTACAAAC		II			NA	NA
FOXE1	0.0352353	0.910714	0.0179383	0.577898	0.377142	0.667033	0.604887	0.0520265	0.0507464	0.545976	0.0318165	0.0252092	0.0156064	0.047552	0.25787	0.0256301	0.0334554	0.031679	0	0	0	0	0	0	0	0	0	0	0	0	0	0	0	0	0	0	chr9	100615349	+	cg17092594	75798284	61631898	AAATAAAAACAACTATAACAACACAATAAAAACCCCACAACATCAAAACA	AAATAAAAACAACTATAACGACGCGATAAAAACCCCACAACGTCAAAACG	I	A	Red	rs907576	0.135724
TRIM6;TRIM6;TRIM6;TRIM6;HBG2;AC015691.13	0.623744	0.976866	0.942001	0.919828	0.937581	0.884831	0.975237	0.978004	0.645445	0.651132	0.399108	0.0143696	0.946177	0.428307	0.849104	0.599628	0.628748	0.902697	0	0	0	0	0	0	0	0	0	0	0	0	0	0	0	0	0	0	chr11	5626314	+	cg04136921	78805177	NA	RAACTACTTTATCTAAACCATCTAAACATCAACTATAATTCCTAAATAAC		II			NA	NA
	0.276915	0.786574	0.315289	0.116883	0.283846	0.561723	0.794939	0.490937	0.23656	0.182179	0.109088	0.0760134	0.172396	0.198768	0.131694	0.173316	0.162117	0.108982	0	0	0.00269897	0	2.22e-16	0	0	0	3.22e-07	0	0	0	0	0	0	0	0	0	chr3	2898241	-	cg05705445	10740921	NA	CCTTAAACAACCCTTCTTAACAATATAAACCTTTCTTAAAATACAATTTC		II			NA	NA
CTB-35F21.1	0.812825	0.355649	0.288138	0.70642	0.810409	0.749354	0.878628	0.852513	0.240687	0.265144	0.752698	0.33223	0.297726	0.715082	0.321056	0.34726	0.30137	0.263451	0	8.88e-16	0	0	0	0	0	0	0	0	0	0	1.42e-14	0	2.88e-14	2.26e-14	0	0	chr5	139088813	-	cg03466083	5757388	NA	TAACCAAACCCATAACCCTAAAATCCCAAACRAACAAAACAAAATAAAAC		II			NA	NA
RP11-471J12.1;RP11-471J12.1;RP11-471J12.1;RP11-471J12.1;RP11-471J12.1;RP11-471J12.1;HAND2;RP11-471J12.1;RP11-471J12.1;RP11-471J12.1;HAND2;HAND2;RP11-471J12.1;RP11-471J12.1;RP11-471J12.1;RP11-471J12.1;RP11-471J12.1;RP11-471J12.1;RP11-471J12.1;RP11-471J12.1	0.479088	0.929365	0.924536	0.406476	0.652507	0.775194	0.69689	0.94616	0.204439	0.103123	0.154042	0.463467	0.744967	0.165842	0.111434	0.888441	0.840775	0.607563	1.6e-10	0	0	0	0	0	0	0	5.88e-14	0	0	0	0	0	0	0	0	0	chr4	174451413	-	cg03676512	83632932	NA	AATCTCCATATACAACTACATCTTTAAAACCRCTCRAATTAATATATATC		II			NA	NA
RGS6;RGS6;RGS6;RGS6	0.796722	0.803704	0.798622	0.282992	0.719322	0.224893	0.492417	0.296711	0.538578	0.384183	0.159745	0.294879	0.326793	0.116924	0.127802	0.228128	0.202641	0.16872	0	0	0	0	0	0	0	0	0	0	0	0	0	0	0	0	0	0	chr14	72398702	-	cg24478660	60690201	96750544	AAAAACAATATCACTAACAATCACAATATCCCATTTTAATTTAAAAAACA	AAAAACAATATCGCTAACGATCGCGATATCCCGTTTTAATTTAAAAAACG	I	C	Grn	NA	NA
RAB3C	0.685044	0.895937	0.75262	0.20728	0.13453	0.261372	0.689196	0.63423	0.633799	0.0432641	0.0839565	0.187741	0.264106	0.0614106	0.0472556	0.427385	0.363711	0.242987	0	0	0	0	0	0	0	0	0	0	0	0	0	0	0	0	0	0	chr5	57878497	+	cg04255416	77754951	NA	ATACTAATTTCCAATACAAACRAAACCAAAACTAATCTCTAAAACTCTCC		II			NA	NA
RFX4	0.491569	0.990239	0.318513	0.193492	0.0258362	0.664739	0.651791	0.496489	0.398507	0.0221363	0.0338313	0.0274538	0.400866	0.0576947	0.0597624	0.391777	0.382517	0.0620803	0	0	0	0	0	0	0	0	0	0	0	0	0	0	0	0	0	0	chr12	106976678	+	cg19239233	51648595	NA	TCATTAATAAACCAACCRACCTAATAAATAACCRCTCRTCAAATAAAACC		II			NA	NA
BMP4;BMP4;BMP4	0.806971	0.888761	0.149778	0.0942683	0.193137	0.45278	0.456113	0.444305	0.141666	0.0152687	0.0474118	0.0601793	0.319209	0.15005	0.181245	0.114214	0.137041	0.239036	0	0	0	0	0	0	0	0	0	0	0	0	0	0	0	0	0	0	chr14	54421395	-	cg16277510	5638859	NA	ACAATTCAAACAATTACTAAAATATCCTAACTAATCRAAAATACTACCRC		II			NA	NA
PAK1;PAK1	0.640558	0.954967	0.313528	0.176369	0.103699	0.397496	0.326396	0.707576	0.207192	0.294757	0.313081	0.050242	0.196126	0.118327	0.05543	0.0825499	0.066605	0.194673	0	0	0	0	0	0	0	0	0	0	0	0	0	0	0	0	0	0	chr11	77160347	+	cg13137458	85741230	NA	TCCCATTACCCTTTTCTCTTTAAACRCACTACCTAATTTCCTTTAAAATC		II			NA	NA
	0.447884	0.884749	0.54011	0.417531	0.46445	0.92822	0.727734	0.27103	0.220911	0.318028	0.336753	0.262263	0.334769	0.416583	0.319992	0.26932	0.201193	0.228984	0	0	0	0	0	0	0	0	0	0	0	0	0	0	0	0	0	0	chr12	99785036	-	cg26097276	81781132	NA	AAAAATAAAAACCACCRAACAATAAAATACAAATCAAATCATCTCTCTTC		II			rs113944006	0.010064
DKK2	0.287357	0.907026	0.258471	0.141932	0.053047	0.466216	0.528166	0.685226	0.247635	0.113128	0.0917945	0.0480477	0.288393	0.0473563	0.115215	0.0674695	0.051392	0.151185	9.44e-15	0	9.13e-09	0	0	0	0	0	0	0	0	0	0	0	0	0	0	0	chr4	107955266	-	cg02034675	43600964	NA	TAAAAAAAATTCTAAAACTACAAAACTAACAAAACTACAAAATTATCCCC		II			NA	NA
IGFLR1	0.508485	0.8145	0.686565	0.179052	0.116886	0.208476	0.857094	0.673711	0.126286	0.358047	0.0538412	0.0374175	0.0432571	0.186552	0.080384	0.597693	0.620209	0.0280575	0	0	0	0	0	0	0	0	0	0	0	0	0	0	0	0	0	0	chr19	36232218	+	cg14074581	18717893	NA	TAACCTTATAAACTTCTCTAATAACCRACTCAATTAAAAAATAAAAACTC		II			NA	NA
GLRA1;GLRA1;GLRA1	0.562141	0.972682	0.372397	0.299069	0.256468	0.715949	0.709524	0.48826	0.258936	0.0391418	0.215089	0.174655	0.355833	0.201912	0.191009	0.475152	0.418668	0.222932	0	0	0	0	0	0	0	0	0	0	0	0	0	0	0	0	0	0	chr5	151304488	+	cg07012926	87603327	NA	CCAACRCTCTAATCTCCACAAAAAATTTTTTTCCTTACAAAAAACTAACC		II			NA	NA
RP11-647P12.1;NDNF	0.824	0.992828	0.738298	0.634456	0.253374	0.871101	0.891864	0.899846	0.240071	0.231818	0.590235	0.71161	0.594876	0.165499	0.174299	0.86306	0.756748	0.395581	0	0	0	0	0	0	0	0	0	0	0	0	0	0	0	0	0	0	chr4	121992566	+	cg22782018	91644440	NA	ACTAAAAATCCAAACAACRCACRAATTCTTAATAAACRTCTAAAAACTAC		II			NA	NA
VWC2;VWC2	0.550912	0.862691	0.0247143	0.40573	0.0883101	0.594	0.529186	0.514016	0.0501939	0.0110167	0.318858	0.0732216	0.479749	0.212999	0.0877737	0.153777	0.0839976	0.0847746	0	0	0	0	0	0	0	0	0	0	0	0	0	0	0	0	0	0	chr7	49813486	-	cg18206027	51800523	4678898	AAAAAATAAACAACTAAAAACAACACAAACACTAACACAAATTAAAACCA	GAAAAATAAACGACTAAAAACGACGCGAACACTAACGCGAATTAAAACCG	I	C	Grn	NA	NA
	0.50584	0.847323	0.228798	0.527746	0.136604	0.409485	0.727349	0.243469	0.281338	0.505302	0.0759043	0.0597405	0.182706	0.060295	0.0369365	0.0480908	0.0818465	0.298788	0	0	2.09e-11	0	0	0	0	0	0	0	0	0	0	0	0	0	0	0	chr14	103512157	+	cg18931727	92793127	NA	AAAAAAACAAAATTCCTATTCTCCTAAAACTCACRTTATCCTTAAAACTC		II			NA	NA
LRRC38;RP4-597A16.2;LRRC38	0.631887	0.987216	0.120378	0.407906	0.194975	0.211428	0.365432	0.085327	0.155243	0.0208961	0.0474494	0.0522319	0.298563	0.00958731	0.0330036	0.0245485	0.0230922	0.191221	0	0	0	0	0	0	0	0	0	0	0	0	0	0	0	0	0	0	chr1	13840494	+	cg26536189	21738564	NA	RAAACACRCCTTAAAAAAACCRCTCCTAAACTTAATAACTAAACTTAAAC		II			NA	NA
	0.154549	0.911064	0.236509	0.0280383	0.24562	0.680051	0.718745	0.145327	0.282091	0.0547175	0.159718	0.0204839	0.111103	0.103401	0.0766186	0.0418374	0.0462682	0.104421	0	0	1.02e-11	0	0	0	0	0	0	0	0	0	0	0	0	0	0	0	chr1	183188297	-	cg08905629	67621923	NA	TTAAACTCTTCCCTCCCAAAAACTATTAAACAAAAAACTATAAAACTAAC		II			NA	NA
CD177;CD177	0.698174	0.983135	0.646704	0.807488	0.85145	0.831586	0.787722	0.454902	0.343947	0.191529	0.307814	0.316815	0.699172	0.334008	0.689991	0.659643	0.665756	0.471915	0	0	0	0	0	0	0	0	0	0	0	0	0	0	0	0	0	0	chr19	43857874	+	cg05275595	63619226	NA	ACTCACCTAACAATAAAAAAATAAACCCCAAAAAAACCAACAATAATACC		II			NA	NA
	0.977532	0.986832	0.810434	0.929974	0.700092	0.893876	0.841983	0.901104	0.468485	0.473653	0.284019	0.374702	0.374928	0.811948	0.82233	0.77895	0.801004	0.718193	0	0	0	0	0	0	0	0	0	0	0	0	0	0	0	0	0	0	chr2	20349433	+	cg01603661	43757891	NA	TAATAAACRATAACTTACTAAACTTCACAAAACACTAACTACTCTCAAAC		II			NA	NA
	0.286976	0.981323	0.454283	0.323406	0.646893	0.75675	0.70337	0.43606	0.290938	0.0913416	0.267913	0.436069	0.564298	0.0535374	0.124315	0.325623	0.288793	0.406182	0	0	0	0	0	0	0	0	0	0	0	0	0	0	0	0	0	0	chr7	157484164	-	cg07602744	60810164	NA	CRAACCTTTTTACTCCCTTTCCAAATAAAAACAAACCAATAATTCAAAAC		II			NA	NA
FBXO48;APLF	0.811995	0.382284	0.823033	0.343094	0.501494	0.62841	0.232848	0.658745	0.57241	0.710128	0.30861	0.116256	0.174896	0.167823	0.0899265	0.0921813	0.0683702	0.295516	0	0	0	0	0	0	0	0	0	0	0	0	0	0	0	0	0	0	chr2	68693636	+	cg26431750	92803480	NA	AAAAACCAAAATACATAACAAAAACTTACTCTTAACTCACCCRTTTTTAC		II			NA	NA
	0.48371	0.960382	0.0508057	0.201725	0.23006	0.476468	0.0910453	0.296038	0.169232	0.0382814	0.0325885	0.0407741	0.0984483	0.0286852	0.0343896	0.0643594	0.0502465	0.0503595	0	0	0	0	0	0	0	0	0	0	0	0	0	0	0	0	0	0	chr10	98956268	-	cg03110382	87602394	NA	CTCTACTAAATCAATCAAAACAACRCCTCCRAACAAACRAAAATAAAAAC		II			NA	NA
GDAP1L1;GDAP1L1;GDAP1L1;GDAP1L1	0.416767	0.9723	0.805932	0.34865	0.162247	0.456943	0.396117	0.702526	0.142865	0.0750368	0.396909	0.198332	0.596235	0.244892	0.18942	0.142231	0.0968818	0.364211	0	0	0	0	0	0	0	0	0	0	0	0	0	0	0	0	0	0	chr20	42875777	-	cg04448487	28778105	NA	CTTCCACCCTTACAAAAAACCTAACACTAAAAACTAACRACTTTTCTAAC		II			NA	NA
MEF2C;MEF2C;MEF2C;MEF2C;MEF2C;MEF2C;MEF2C;MEF2C	0.6932	0.965736	0.852831	0.293747	0.264461	0.5415	0.6444	0.550741	0.0949793	0.80517	0.0906487	0.358329	0.0238999	0.169235	0.157931	0.637213	0.569642	0.22457	0	0	0	0	0	0	0	0	0	0	0	0	0	0	0	0	0	0	chr5	88180146	+	cg13690989	23726161	NA	AAAACACRCTAAAATCRAATACTACAAACATCCTAAACCRTAATTTTTAC		II			rs114694170	0.021701
	0.555511	0.190954	0.585663	0.854017	0.795556	0.13634	0.937211	0.0494729	0.0533692	0.0406869	0.0722103	0.0491483	0.0311864	0.544644	0.0519805	0.485253	0.4427	0.485647	0	0	0	0	0	0	0	0	0	0	0	0	0	0	0	0	0	0	chr3	111447773	+	cg14113515	18612947	NA	CACTATTACAAACCTAAAACTACCTACTACAAACAAAAAATAACCACAAC		II			NA	NA
	0.418111	0.978677	0.538965	0.569086	0.75391	0.712501	0.821403	0.442446	0.643773	0.309165	0.367022	0.280208	0.353183	0.63851	0.609064	0.101419	0.123704	0.246023	0	0	0	0	0	0	0	0	0	0	0	0	0	0	0	0	0	0	chr19	3350339	+	cg25251833	87725904	NA	ACCAATCAAACTTTACACACACTAAAATATAAATCACATATACTTTTCAC		II			NA	NA
NRN1	0.65153	0.943037	0.22878	0.21908	0.297621	0.828721	0.14384	0.817316	0.194668	0.253524	0.723917	0.342243	0.125886	0.0921219	0.0949181	0.0912184	0.0795547	0.296586	0	0	5.73e-05	0	0	0	0	0	0	0	0	0	0	0	0	0	0	0	chr6	6007964	+	cg17740417	82689307	NA	ACCTTTAACCCRCTAAAACATCRCAAATAAATAAAATTCAAAAAACATTC		II			rs582262	0.444871
	0.61071	0.990897	0.615639	0.818773	0.934884	0.880124	0.970432	0.451034	0.594103	0.295269	0.519463	0.534967	0.379142	0.673025	0.71686	0.28171	0.342973	0.636848	0	0	0	0	0	0	0	0	0	0	0	0	0	0	0	0	0	0	chr7	128774647	-	cg10573139	56720925	NA	AAACAAACATACTTAATCTTATCCTCAAACATAATTAAATACCAATCTCC		II			rs28491302	0.07548
LINC00316	0.749474	0.419142	0.746249	0.447413	0.701001	0.447747	0.806033	0.306158	0.262982	0.2546	0.467687	0.216897	0.204034	0.335389	0.463501	0.132451	0.135901	0.441434	0	0	0	0	0	0	0	0	0	0	0	0	0	0	0	0	0	0	chr21	46761655	-	cg24101099	53798276	NA	CTAAATATCCTAATTCATTTCTATATACATCTACCTAATTCTCAATCCAC		II			NA	NA
NAT16;NAT16	0.635465	0.955993	0.957528	0.515718	0.766574	0.735262	0.739927	0.797985	0.783425	0.200197	0.286133	0.463192	0.665532	0.321684	0.366184	0.61129	0.581279	0.488263	0	0	0	0	0	0	0	0	0	0	0	0	0	0	0	0	0	0	chr7	100824169	+	cg22158923	57781835	NA	TATACCTAAATATACRCTATATACCTAAAAATCTTTCTACCTACTATCCC		II			NA	NA
NRTN	0.859354	0.966685	0.647779	0.49694	0.911178	0.636102	0.727407	0.244721	0.65794	0.313091	0.436415	0.217545	0.436788	0.430851	0.291935	0.354856	0.371149	0.495751	0	0	0	0	0	0	0	0	0	0	0	0	0	0	0	0	0	0	chr19	5822514	+	cg24035928	91633442	NA	TACCTAATAACATCCTCCTCACTACATACAATCRATATTTAATAACTCAC		II			NA	NA
MEGF11	0.855721	0.962996	0.938858	0.674739	0.883538	0.549322	0.95572	0.786881	0.703396	0.393763	0.585835	0.355099	0.701271	0.649834	0.665413	0.377771	0.353479	0.61965	0	0	0	0	0	0	0	0	0	0	0	0	0	0	0	0	0	0	chr15	66256495	-	cg00873644	3724225	NA	ATCCAAAACTAACAATCTCAATTATTACCTAAAACAATACCAACTAATAC		II			NA	NA
	0.647189	0.968255	0.260752	0.46109	0.663745	0.497528	0.640209	0.35502	0.242857	0.178457	0.429343	0.225047	0.235788	0.372233	0.368934	0.14855	0.15534	0.408302	0	0	0	0	0	0	0	0	0	0	0	0	0	0	0	0	0	0	chr3	141102653	+	cg21380154	87732505	NA	CAAATCCCTTTTCCACAATAAACATTTTAACCTATTTCTACCACTTTAAC		II			NA	NA
PRIM2	0.130722	0.706182	0.510317	0.431664	0.544569	0.713531	0.225276	0.119194	0.142666	0.0795362	0.100604	0.204062	0.149818	0.122812	0.111205	0.128296	0.148629	0.191185	0	0	0	0	0	0	0	0	0	0	0	0	0	0	0	0	0	0	chr6	57350270	+	cg01326018	16793987	NA	AATACTTACTCAAATCTAATATTAATAATTACAAACATACATCTAACTCC		II			NA	NA
	0.372489	0.865837	0.312305	0.212904	0.310078	0.397873	0.804305	0.55409	0.236891	0.214905	0.196808	0.214516	0.173146	0.22035	0.124608	0.158126	0.147998	0.25402	1.11e-14	0	1.57e-11	0	0	0	0	0	0	0	0	0	0	0	0	0	0	0	chr7	130507724	-	cg20631720	81708444	NA	TTTACTAAAACTCTAATTTTCTTAACACACACTCCAAATACAATACATAC		II			NA	NA
RP11-13A1.3	0.431702	0.96551	0.333451	0.236513	0.136836	0.210874	0.440077	0.0737304	0.175835	0.0718344	0.0970446	0.0264095	0.0341013	0.027024	0.0489199	0.0374726	0.0422741	0.129078	0	0	0	0	0	0	0	0	0	0	0	0	0	0	0	0	0	0	chr12	89638446	+	cg00495389	82710983	NA	ACATAAACTTATCACCCTCCTTAATAATAACAACCTTTCATATACTTAAC		II			rs12579889	0.09596
SIPA1L3	0.581552	0.987542	0.140547	0.579607	0.813041	0.76593	0.964029	0.550867	0.402483	0.461919	0.485302	0.281814	0.287213	0.426966	0.575516	0.195903	0.249172	0.518591	0	0	0	0	0	0	0	0	0	0	0	0	0	0	0	0	0	0	chr19	38411857	-	cg07401928	77602500	NA	AACAATACCTAAAACCTAATAATATTTCTAATCAAACTAACAACTACAAC		II			NA	NA
A4GALT	0.100108	0.977864	0.190919	0.158867	0.337878	0.341964	0.804589	0.158279	0.123258	0.226088	0.0901075	0.0333271	0.0657683	0.0630849	0.144423	0.0451439	0.0592905	0.145885	0	0	0	0	0	0	0	0	0	0	0	0	0	0	0	0	0	0	chr22	43095803	-	cg00879221	34702839	NA	ATTAATTTCATATATCAACTTAACCAAAACACAAAATACCCCAATTAAAC		II			rs117278642	0.052083
BMP4;BMP4;BMP4	0.764767	0.927176	0.0652879	0.142937	0.175879	0.420056	0.338828	0.436099	0.222223	0.010883	0.0529342	0.0364783	0.339354	0.139079	0.247401	0.0896796	0.0819389	0.0310876	0	0	0	0	0	0	0	0	0	0	0	0	0	0	0	0	0	0	chr14	54421397	-	cg18951977	94782105	NA	AATTCAAACAATTACTAAAATATCCTAACTAATCRAAAATACTACCRCRC		II			NA	NA
CMBL;CMBL;CMBL	0.585792	0.969702	0.144203	0.0764084	0.216583	0.692337	0.093418	0.475797	0.180639	0.0247007	0.015952	0.022661	0.0332454	0.0342167	0.124803	0.42312	0.344478	0.0274164	0	0	0	0	0	0	0	0	0	0	0	0	0	0	0	0	0	0	chr5	10307634	-	cg11882252	68720911	NA	TAAAAATCAACTTCTAAAAACRAACTATAAAAAATTCCTTACCCRTACAC		II			NA	NA
	0.156885	0.934705	0.307517	0.532333	0.293971	0.304155	0.756546	0.19555	0.215536	0.140102	0.18007	0.0988286	0.139887	0.150883	0.182158	0.0816551	0.168085	0.159353	0	0	9.4e-06	0	0	0	0	0	0	0	0	0	0	0	0	0	0	0	chr1	153670787	+	cg03423916	7761460	NA	AAAAAACTAAACTACCCCTCCCATATAAACRAAAATTCCTAACACAAAAC		II			NA	NA
WT1-AS;WT1;WT1;WT1;WT1-AS;WT1-AS;WT1-AS;WT1;WT1	0.616971	0.892118	0.0543741	0.377171	0.598868	0.462922	0.728683	0.4455	0.127482	0.0907189	0.446743	0.310081	0.175459	0.0847979	0.0762736	0.427501	0.277404	0.37696	0	0	0	0	0	0	0	0	0	0	0	0	0	0	0	0	0	0	chr11	32457055	-	cg20134916	83713966	28742133	TAAAAAAACAAACAAACAATCAAATTACAAAAAACCCCCAAATATAAACA	TAAAAAAACGAACAAACGATCGAATTACGAAAAACCCCCGAATATAAACG	I	C	Grn	NA	NA
TMEFF1	0.806159	0.838346	0.0413385	0.29174	0.175158	0.33162	0.404921	0.392756	0.252854	0.0293445	0.0278151	0.0741115	0.460745	0.148	0.191571	0.0544294	0.0269805	0.010393	0	0	0	0	0	0	0	0	0	0	0	0	0	0	0	0	0	0	chr9	103235181	+	cg22775000	24631125	NA	CTACACCRTAACAAACTTATTTACCRCCCTTTATAAACTATTTTTAAAAC		II			NA	NA
AC012087.2;AC012087.2;THRB;THRB;THRB;THRB	0.823762	0.966794	0.368194	0.564388	0.219087	0.139271	0.144441	0.126534	0.443954	0.269307	0.1102	0.0450493	0.0894997	0.112743	0.0605376	0.0501045	0.0615748	0.122425	0	0	4.44e-16	0	0	0	0	0	0	0	0	0	0	0	0	0	0	0	chr3	24537309	+	cg25336332	67734126	82661424	CTTCCATTCATAAAATAACCATAATAATTAAAAAAACTACCAAATAATCA	CTTCCATTCGTAAAATAACCGTAATAATTAAAAAAACTACCAAATAATCG	I	A	Red	NA	NA
WI2-81516E3.1	0.549082	0.753942	0.702366	0.538804	0.854599	0.807444	0.936054	0.654044	0.318119	0.140138	0.56623	0.469044	0.585321	0.75752	0.479934	0.351817	0.312771	0.439559	0	0	0	0	0	0	0	0	0	0	0	0	0	0	0	0	0	0	chr22	49291534	+	cg13758574	57646220	NA	ATTTCRTCTTATAAAAAATTCCTAAAATACTATAAACCCCTATCCTAACC		II			NA	NA
	0.530444	0.817139	0.148266	0.211295	0.0468231	0.287484	0.489493	0.191251	0.0865421	0.0335536	0.034246	0.0632543	0.0737213	0.0191384	0.0306096	0.0742509	0.117567	0.0477002	0	0	0	0	0	0	0	0	0	0	0	0	0	0	0	0	0	0	chr14	105830606	-	cg12425861	52622549	NA	AAAACAAAAAATCAACAAAATACAACAAAACAAAATAAAAACTACAACCC		II			NA	NA
	0.329309	0.64505	0.313328	0.715517	0.630304	0.621552	0.854186	0.388279	0.354895	0.428668	0.328297	0.319712	0.157562	0.239894	0.534172	0.103331	0.127896	0.205929	0	0	2.04e-09	0	0	0	0	0	0	0	0	0	0	0	0	0	0	0	chrX	30548907	+	cg15002624	56618564	NA	CATCAAAAAACCACCATAATCAAAAAACTACTACTATAAACTCCAAAAAC		II			NA	NA
SOX2-OT	0.647744	0.893356	0.210745	0.629779	0.307196	0.673708	0.79265	0.308551	0.77229	0.267086	0.232198	0.216135	0.154168	0.247746	0.50579	0.0495069	0.064789	0.24947	0	0	0	0	0	0	0	0	0	0	0	0	0	0	0	0	0	0	chr3	181417613	-	cg06283493	26716937	NA	ATAATCAAACTTAAACTAACAAAAAACTCAAAAAACCCTCACRTTCTTTC		II			rs13096623	0.210287
ESRRG;ESRRG;ESRRG;ESRRG;ESRRG;ESRRG;ESRRG;ESRRG;ESRRG;ESRRG	0.257837	0.653208	0.278709	0.0762683	0.360748	0.44118	0.910343	0.419562	0.257648	0.151131	0.141145	0.0610037	0.058622	0.206815	0.292253	0.054076	0.0647662	0.140462	0.0027405	0	0.000467781	0	0	0	0	0	0.00182289	0	0	0	0	0	0	0	0	0	chr1	216896852	-	cg22007666	12692226	NA	CRATTAAAACTTATTAATATAAAATAAAACTTTACATATACAATCCCACC		II			NA	NA
RUNX1;RUNX1;RUNX1	0.586497	0.962633	0.507924	0.526416	0.130037	0.446107	0.781194	0.404366	0.19507	0.349913	0.460033	0.0667971	0.128068	0.161427	0.23876	0.217438	0.210179	0.585555	0	0	0	0	0	0	0	0	0	0	0	0	0	0	0	0	0	0	chr21	36421941	+	cg19836199	11670258	NA	TTTTAAATAATAAAATCCACATCCTATCRAAACAACRACTTAATACCAAC		II			NA	NA
PAX6;PAX6;PAX6;PAX6;PAX6;PAX6;PAX6;PAX6;PAX6	0.494082	0.941733	0.611997	0.0634026	0.363599	0.381256	0.378037	0.641659	0.339868	0.103822	0.0718006	0.0563588	0.360422	0.0964985	0.114956	0.298673	0.372017	0.212357	0	0	0	0	0	0	0	0	0	0	0	0	0	0	0	0	0	0	chr11	31832883	+	cg26544363	88616328	17660947	CACAAAACCCCAACACTACTTTACATAAAACAATATTTTATATAAAAACA	CGCGAAACCCCGACGCTACTTTACATAAAACAATATTTTATATAAAAACG	I	A	Red	NA	NA
GABRG2;GABRG2;GABRG2;GABRG2	0.477871	0.962154	0.752385	0.129035	0.259968	0.635571	0.710349	0.729089	0.220758	0.0696404	0.424419	0.189181	0.349183	0.254191	0.254851	0.535737	0.541408	0.1645	0	0	0	0	0	0	0	0	0	0	0	0	0	0	0	0	0	0	chr5	161494500	-	cg08566437	80767193	NA	RTACTACAACAACRTACATCACTTCCACTTTAACCTCATAATTAATCTAC		II			NA	NA
SDPR;AC098617.2	0.518866	0.968243	0.0789365	0.225536	0.191356	0.573051	0.468076	0.0643638	0.0739548	0.0520637	0.0800854	0.0321597	0.264988	0.278614	0.110213	0.0315295	0.0252449	0.0950398	0	0	0	0	0	0	0	0	0	0	0	0	0	0	0	0	0	0	chr2	192712158	+	cg14446712	23633596	NA	ATTCTACAACCCATCAATCAATTCTAAAACAAATACAAACAATACTTTCC		II			NA	NA
	0.749158	0.441999	0.767923	0.400067	0.529316	0.515449	0.190111	0.466368	0.444174	0.628967	0.326561	0.147463	0.115197	0.135003	0.0754196	0.0642833	0.0669717	0.256688	0	0	0	0	0	0	0	0	0	0	0	0	0	0	0	0	0	0	chr6	26474477	+	cg22208295	88791353	NA	TTAACCTTATTTAAACATAATCTAATCACTTAACTACAAAATTAACTACC		II			NA	NA
GRIK1;GRIK1;GRIK1;GRIK1;GRIK1;GRIK1;GRIK1;GRIK1;GRIK1;GRIK1	0.599885	0.607097	0.26791	0.338116	0.108299	0.670006	0.813617	0.53512	0.188077	0.0202093	0.22165	0.174666	0.453815	0.089232	0.179617	0.252698	0.199524	0.332797	0	0	0	0	0	0	0	0	0	0	0	0	0	0	0	0	0	0	chr21	31312105	+	cg22176262	74774226	NA	CRTTCCTACAAATCRAAACAACAACTTTCCTCAACTAATCTCTAAACTCC		II			rs116532583	0.015204
ERBB4;ERBB4;ERBB4	0.766301	0.620538	0.34861	0.27549	0.429251	0.509238	0.10401	0.707208	0.490792	0.187691	0.164895	0.107691	0.115147	0.276833	0.13923	0.180419	0.0889595	0.138268	0	0	0	0	0	0	0	0	0	0	0	0	0	0	0	0	0	0	chr2	213403509	-	cg22623159	70629866	97753149	TAAACACATATATACACATATAAAAATATACTCAATATATACACTTAACA	TAAACGCGTATATACGCGTATAAAAATATACTCGATATATACGCTTAACG	I	C	Grn	NA	NA
	0.870711	0.979514	0.607037	0.972771	0.984043	0.970585	0.954464	0.846229	0.76023	0.641552	0.634864	0.610032	0.441972	0.811832	0.917922	0.318114	0.374923	0.660613	0	0	0	0	0	0	0	0	0	0	0	0	0	0	0	0	0	0	chr5	463550	+	cg00077426	74693537	NA	ACTCCTACCATCCTACTAAACAACAAATCCTATTAAACATTCATTACTTC		II			NA	NA
	0.82256	0.224912	0.715968	0.300734	0.383219	0.448661	0.60662	0.299311	0.284494	0.240503	0.163684	0.122964	0.29127	0.0998692	0.122917	0.177119	0.162797	0.28126	0	0	0	0	0	0	0	0	0	0	0	0	0	0	0	0	0	0	chr17	32831034	-	cg04021197	66601113	NA	CAAACTAAAAAAATCCCAACCTAAACCTAAAAATATAACTAAAAACTCAC		II			NA	NA
DLGAP1	0.452499	0.983589	0.430171	0.819375	0.811707	0.753798	0.921449	0.572457	0.44814	0.260397	0.470023	0.344535	0.279117	0.512158	0.652344	0.320752	0.268172	0.820298	0	0	0	0	0	0	0	0	0	0	0	0	0	0	0	0	0	0	chr18	4040744	+	cg26633712	33798548	NA	CCCCAAACCTACTTTAAAATTCTAATCCTATACTTATAACAAATTTTCAC		II			NA	NA
	0.590652	0.901245	0.510005	0.59873	0.718198	0.770113	0.271115	0.277744	0.113827	0.226374	0.39076	0.317296	0.416035	0.316175	0.442888	0.121753	0.149527	0.501216	0	0	0	0	0	0	0	0	0	0	0	0	0	0	0	0	0	0	chr10	122756385	+	cg23219905	85780882	NA	CCTAAACAACTCTTCTCTACAAAATTACCCTATATATTTATTTTACCACC		II			NA	NA
CTD-2006C1.2;CTD-2006C1.2	0.238305	0.977655	0.257276	0.338163	0.935729	0.520125	0.660097	0.332714	0.270861	0.39729	0.200186	0.462473	0.328912	0.243454	0.158625	0.110074	0.140388	0.212886	2.58e-13	0	2.63e-07	0	0	0	0	0	2.86e-07	0	0	0	0	0	0	0	0	0	chr19	12111146	+	cg09256360	16607126	NA	ATTCCCCTAACAAATATACAATAAAATATAACTTACTTCTACAATACCCC		II			NA	NA
TRBV23-1	0.592311	0.965554	0.770325	0.551362	0.578296	0.614012	0.470217	0.369679	0.821521	0.41038	0.553576	0.101978	0.263905	0.325379	0.308077	0.157909	0.15634	0.242331	0	0	0	0	0	0	0	0	0	0	0	0	0	0	0	0	0	0	chr7	142353405	+	cg25824754	45698230	NA	RTTACAAAAAAATAAAACTTTTTCATCCCCTTTCTACACCTTCTTATAAC		II			NA	NA
PAFAH2;PAFAH2;PAFAH2	0.794478	0.969905	0.226603	0.567012	0.330264	0.30735	0.0927891	0.653109	0.794088	0.191405	0.0755929	0.0368243	0.203943	0.230571	0.1336	0.185541	0.120359	0.157934	0	0	0	0	0	0	0	0	0	0	0	0	0	0	0	0	0	0	chr1	26324082	-	cg16174809	47746541	NA	AACAAAACTAACCTAAAACCRAATCTACTAACTTCRAATCCAAAATAATC		II			NA	NA
SHROOM4;SHROOM4	0.805201	0.918632	0.052464	0.043457	0.561006	0.497492	0.326928	0.289492	0.127561	0.254923	0.0353173	0.332306	0.286093	0.312609	0.108828	0.0293452	0.0508956	0.0335843	0	0	0	0	0	0	0	0	0	0	0	0	0	0	0	0	0	0	chrX	50556917	+	cg12642693	84729933	NA	AAAACACCCTAAAACTTCACCCTTAAAAAAAATCTAAAACACTATAAACC		II			NA	NA
SEMA6D;SEMA6D;SEMA6D;SEMA6D;SEMA6D;SEMA6D	0.740803	0.83079	0.0156696	0.266481	0.142012	0.41402	0.57838	0.200774	0.220503	0.0244682	0.129221	0.0398308	0.0801647	0.152063	0.285083	0.0790668	0.0842015	0.0987587	0	0	0	0	0	0	0	0	0	0	0	0	0	0	0	0	0	0	chr15	48011091	+	cg00227225	85621410	NA	TACTATATCAATTTCTACAAACCAAAAACAAACACCRCCRCTATCAAAAC		II			NA	NA
SERPINF1;SERPINF1;SERPINF1	0.521177	0.977453	0.109788	0.171687	0.195631	0.320296	0.726546	0.108557	0.278342	0.107842	0.0319806	0.0268213	0.0240345	0.0273369	0.18206	0.171634	0.219469	0.0517781	0	0	0	0	0	0	0	0	0	0	0	0	0	0	0	0	0	0	chr17	1667921	+	cg04955351	6760565	NA	TATTAACTCTCRTCCTTCAAATTAAATCAAATAATCCACTAAACAATATC		II			NA	NA
SEMA6D;SEMA6D;SEMA6D;SEMA6D;SEMA6D;SEMA6D	0.800261	0.890208	0.09346	0.413009	0.183343	0.388368	0.689081	0.484929	0.164426	0.0266068	0.342042	0.269337	0.254288	0.444898	0.302894	0.115312	0.149602	0.0671227	0	0	0	0	0	0	0	0	0	0	0	0	0	0	0	0	0	0	chr15	48011382	+	cg24724084	4646913	NA	CCAAAACAAAAAATACTACCCTAAATTCCTCAAACRCTACRATTCATACC		II			NA	NA
SLC16A3;SLC16A3	0.973957	0.86208	0.690447	0.551301	0.941301	0.927555	0.722807	0.467445	0.465626	0.564269	0.477452	0.412354	0.573137	0.550451	0.570415	0.388534	0.384982	0.49648	0	0	0	0	0	0	0	0	0	0	0	0	0	0	0	0	0	0	chr17	80192565	+	cg10535564	1635980	NA	AAAACATACACAAAAACCAAAACCTTTACTAAAAAAATCTAAACAATTCC		II			NA	NA
	0.916992	0.962919	0.697057	0.707217	0.730722	0.808975	0.742202	0.675379	0.363575	0.58184	0.589084	0.599563	0.571149	0.577203	0.518206	0.475806	0.466154	0.272974	0	0	0	0	0	0	0	0	0	0	0	0	0	0	0	0	0	0	chr2	109021449	-	cg06983361	5774283	NA	CCCTTCCTACACCTTAACATACCCTAAAAAACCTAAACATACCTTACACC		II			NA	NA
	0.951053	0.458408	0.910525	0.466192	0.725733	0.733776	0.414552	0.775118	0.802286	0.489981	0.379856	0.298993	0.467107	0.345854	0.365707	0.300081	0.276485	0.282133	0	0	0	0	0	0	0	0	0	0	0	0	0	0	0	0	0	0	chr2	179779172	-	cg17503711	76679239	NA	CAATAATTAATTTACAACAAACAACAAATTCCTAATACTATCTCAACATC		II			NA	NA
LINC00469	0.955699	0.961148	0.213051	0.837499	0.737711	0.869908	0.916527	0.43156	0.494912	0.592369	0.74055	0.279158	0.476636	0.466866	0.531929	0.111274	0.254648	0.671232	0	0	0	0	0	0	0	0	0	0	0	0	0	0	0	0	0	0	chr17	71824272	-	cg22433759	96667462	NA	AAAAAAAAACCTATTCTTCCTCRCCTTACTTCTTCCTATACTAAATAAAC		II			NA	NA
	0.5951	0.943561	0.297423	0.17828	0.210136	0.54259	0.885826	0.436407	0.592216	0.329114	0.190527	0.129221	0.127056	0.168169	0.286994	0.116444	0.213602	0.174702	0	0	0	0	0	0	0	0	0	0	0	0	0	0	0	0	0	0	chr2	226813845	+	cg15522341	6749576	NA	AACAACTTCCTATTAATCTTAAAACCCCAAAAATCAAAAAACTCTCTCAC		II			NA	NA
RP11-462L8.1;RP11-462L8.1	0.800518	0.567711	0.682784	0.748705	0.914002	0.869217	0.361807	0.54996	0.613834	0.250394	0.70996	0.611414	0.367584	0.37311	0.36175	0.390282	0.406296	0.0108171	0	0	0	0	0	0	0	0	0	0	0	0	0	0	0	0	0	0	chr10	33298976	+	cg16312574	55668908	NA	TAACACTACCATTCCCAAAAACAAATCTTAAAAATACTCTAAACTTCAAC		II			NA	NA
	0.925619	0.988872	0.765072	0.955294	0.952773	0.963122	0.970978	0.872565	0.927491	0.511901	0.0153703	0.891689	0.972224	0.953832	0.479143	0.49535	0.554552	0.669478	0	0	0	0	0	0	0	0	0	0	0	0	0	0	0	0	0	0	chr15	62404382	+	cg17457545	28745232	NA	TCACAACACAAATATACACTACRTTAATAATAAAAAACTTCCTTCTCATC		II			NA	NA
	0.279735	0.914706	0.435607	0.604653	0.397196	0.726064	0.13149	0.314739	0.477527	0.254308	0.138615	0.055391	0.242053	0.0985204	0.320614	0.0817917	0.137891	0.180677	0	0	4.5e-09	0	0	0	0	0	2.09e-05	0	0	0	0	0	0	0	0	0	chr1	11708949	+	cg25276694	96644180	40745828	AATACCACAAAAAAACCAAATAAAAAAACTACAAATCAATCAATATACCA	AATACCGCGAAAAAACCGAATAAAAAAACTACAAATCGATCGATATACCG	I	A	Red	rs75678560	0.015191
	0.209158	0.94338	0.235227	0.558291	0.244141	0.533743	0.418319	0.0891428	0.16086	0.226231	0.104149	0.0717273	0.0861107	0.0756079	0.232989	0.091937	0.0674203	0.163149	0	0	0	0	0	0	0	0	0	0	0	0	0	0	0	0	0	0	chr1	227619694	+	cg25347200	78810897	NA	AATAATACAAAAACRCTAAATCACTAACTATTTAACRACCCTTACATCAC		II			NA	NA
ZIC2	0.929976	0.965654	0.420673	0.174325	0.659442	0.370169	0.847238	0.476076	0.217814	0.383085	0.563505	0.219148	0.268194	0.378631	0.44274	0.218317	0.253241	0.357359	0	0	0	0	0	0	0	0	0	0	0	0	0	0	0	0	0	0	chr13	100635352	+	cg24690071	38616250	NA	CRCRATTACCTATATAAATCCTTTTATAAATCTTAAAATTCTCRAAACRC		II			rs1831992	0.077789
ZIC2	0.647533	0.936455	0.266989	0.326609	0.136714	0.54417	0.799453	0.69887	0.164105	0.223156	0.262902	0.15701	0.329863	0.438654	0.396887	0.201143	0.20806	0.31225	0	0	0	0	0	0	0	0	0	0	0	0	0	0	0	0	0	0	chr13	100636252	-	cg18383890	9729889	NA	AAATATTTTAACAACTTCCCCCRTCAATATTTACTCCRAAATAAAAATAC		II			NA	NA
PAQR8;PAQR8	0.477371	0.973341	0.220617	0.490168	0.135319	0.331328	0.0600953	0.110973	0.120554	0.0523106	0.0723652	0.0432648	0.0613898	0.0661301	0.0278845	0.113961	0.0586331	0.132111	0	0	0	0	0	0	0	0	0	0	0	0	0	0	0	0	0	0	chr6	52226554	-	cg23726288	90774915	NA	CCTCCRTAATATATCATCACATTATTTATATCATAAACATAACCCTAAAC		II			rs78833977	0.072483
	0.879607	0.909104	0.650486	0.850922	0.939752	0.969452	0.832441	0.610781	0.400759	0.476939	0.67623	0.483716	0.544126	0.722212	0.791386	0.319366	0.315267	0.825197	0	0	0	0	0	0	0	0	0	0	0	0	0	0	0	0	0	0	chr10	93363945	-	cg10069074	2647873	NA	ATAAATAACAAACAAAAATACTACCAAACCTACATACCTTAAATTTATCC		II			NA	NA
	0.356881	0.968109	0.250469	0.653019	0.300757	0.73314	0.636212	0.673227	0.330786	0.110788	0.382758	0.16739	0.427712	0.384155	0.457985	0.10747	0.160632	0.437262	0	0	9.54e-05	0	0	0	0	0	3.22e-07	0	0	0	0	0	0	0	0	0	chr17	51220554	-	cg12060917	92777270	NA	ACRCTAACTATAATTACTAATCRTCCTTTTATCTCCTACTAATAACTCCC		II			NA	NA
HLA-F-AS1	0.792248	0.922321	0.0412916	0.0836752	0.0628642	0.257295	0.0603919	0.670649	0.0271995	0.0267017	0.0485423	0.0487214	0.285903	0.054621	0.0219339	0.180337	0.147061	0.0306372	0	0	0	0	0	0	0	0	0	0	0	0	0	0	0	0	0	0	chr6	29716643	+	cg25122820	17766293	NA	CCAAAAAACTACTACTAATAAATAAAATTCCTAACRATCCTCRACRAAAC		II			NA	NA
GNG7	0.878752	0.991768	0.851393	0.695841	0.973533	0.938865	0.64988	0.605659	0.634594	0.459245	0.553333	0.563613	0.544774	0.641529	0.553319	0.477363	0.540224	0.523169	0	0	0	0	0	0	0	0	0	0	0	0	0	0	0	0	0	0	chr19	2641429	-	cg02809333	6809366	NA	AAAATAAAATAACATCCRAAATAATCTAAAAACCCCAATATCCTCATAAC		II			NA	NA
TRAPPC10;TRAPPC10	0.597248	0.959444	0.653274	0.687455	0.877781	0.731527	0.84659	0.743094	0.433608	0.52771	0.697075	0.493314	0.516273	0.49661	0.478456	0.232554	0.266126	0.747393	0	0	0	0	0	0	0	0	0	0	0	0	0	0	0	0	0	0	chr21	45503189	-	cg14515534	35651962	NA	TAACCCTAAAACCAAAAACCAACCAAATAACATTCAAAACTCAAATATAC		II			NA	NA
	0.273323	0.815593	0.21466	0.687152	0.442647	0.263591	0.838003	0.141511	0.21636	0.141438	0.276001	0.223086	0.0658117	0.190082	0.284985	0.118082	0.133416	0.216109	0	0	1.11e-16	0	0	0	0	0	0	0	0	0	0	0	0	0	0	0	chr8	134388008	+	cg11169343	48600522	NA	TCTATTACTACAAACTAAACTACTACAAAAATACACRTAACRAATAACAC		II			NA	NA
DLG2;DLG2	0.567056	0.871143	0.343812	0.390452	0.5871	0.225898	0.799046	0.632953	0.455799	0.199627	0.102499	0.206601	0.207499	0.404203	0.233321	0.346945	0.332235	0.303544	0	0	0	0	0	0	0	0	0	0	0	0	0	0	0	0	0	0	chr11	84635906	-	cg14716968	19627263	NA	ATTATAAACACTTACAACACAACCAATAACTTCCAAAACATTAAAAAATC		II			NA	NA
	0.526964	0.880796	0.92202	0.291961	0.312951	0.749316	0.772674	0.378574	0.355906	0.348267	0.514361	0.124538	0.606676	0.259569	0.409812	0.232441	0.260451	0.204864	0	0	0	0	0	0	0	0	0	0	0	0	0	0	0	0	0	0	chr1	156406711	+	cg15820574	9622888	84671936	ACAATCAACATCTTTAAATCCTAACCCTACCCTCTACTAAAAACATAACA	ACGATCGACATCTTTAAATCCTAACCCTACCCTCTACTAAAAACGTAACG	I	T	Red	NA	NA
	0.793536	0.979732	0.842615	0.832599	0.863936	0.860146	0.940473	0.898634	0.747503	0.349676	0.682138	0.550647	0.513795	0.788249	0.640191	0.531503	0.577719	0.660099	0	0	0	0	0	0	0	0	0	0	0	0	0	0	0	0	0	0	chr7	32471406	-	cg21052677	70784925	NA	CTAATAAAAAACCTCTTCCTAATTACATCTTCACACRACCTTTCCCTAAC		II			rs28604972	0.027368
USP44;USP44;USP44;USP44;USP44	0.959698	0.960095	0.615988	0.515836	0.70196	0.205869	0.786282	0.906151	0.0685276	0.726827	0.493606	0.217567	0.775875	0.349506	0.15935	0.51842	0.592735	0.439368	0	0	0	0	0	0	0	0	0	0	0	0	0	0	0	0	0	0	chr12	95941988	+	cg22538054	4641219	39748140	AATAATACTCAAAACCCCAAAACACTTCAAAAAAACAATTATAACACTCA	AATAATACTCGAAACCCCGAAACACTTCGAAAAAACGATTATAACACTCG	I	A	Red	NA	NA
KRT13;KRT13	0.146025	0.979304	0.812424	0.529328	0.815301	0.892167	0.878118	0.451617	0.669379	0.190054	0.552132	0.497526	0.261721	0.482637	0.494315	0.302364	0.304399	0.404879	0	0	0	0	0	0	0	0	0	0	0	0	0	0	0	0	0	0	chr17	39661855	-	cg09221478	27635968	NA	AAAAACAAAATTAAAAACAAATACAAATAAAAACTTACTTAACCTAAACC		II			NA	NA
SHROOM2;SHROOM2;SHROOM2	0.327915	0.939784	0.356765	0.419927	0.621572	0.475355	0.850059	0.514128	0.321846	0.0687866	0.399117	0.235103	0.222895	0.365376	0.533096	0.263191	0.209211	0.292533	0	0	0	0	0	0	0	0	0	0	0	0	0	0	0	0	0	0	chrX	9896322	+	cg21540347	12618916	NA	TATTCAACCTTAATTAATATTCATTCTCATACAAAACATACTAATACCAC		II			NA	NA
	0.773665	0.887846	0.523333	0.501354	0.520029	0.621656	0.808707	0.325144	0.380914	0.0976915	0.277969	0.634454	0.445651	0.397814	0.44466	0.181364	0.189394	0.437523	0	0	0	0	0	0	0	0	0	0	0	0	0	0	0	0	0	0	chr5	140303405	+	cg11318433	80693391	NA	AAATTTTTAACTTCCCTTTTTCCCATTTCTCTATTTAAACTACCACTAAC		II			NA	NA
TP73;TP73	0.723743	0.776213	0.174305	0.644144	0.808346	0.820733	0.899862	0.421549	0.696997	0.282462	0.57671	0.28139	0.392667	0.415119	0.532564	0.174356	0.174726	0.347699	0	0	0	0	0	0	0	0	0	0	0	0	0	0	0	0	0	0	chr1	3607292	+	cg03846767	55700206	NA	CTCCRCAACTAATAAAACAAAAACCRAAAATACTAAAAAACATACRAACC		II			NA	NA
	0.215034	0.226861	0.232479	0.137161	0.866866	0.7302	0.87654	0.12939	0.182948	0.0958018	0.05848	0.0458721	0.0752063	0.0760422	0.041415	0.0927078	0.185603	0.70481	6.22e-09	0	5.43e-08	0	0	0	0	0	0	0	0	0	0	0	0	0	0	0	chr3	23635635	-	cg05680665	67776208	NA	AAAAAACTTAAAATAACTTAACCTCTAAAAACCTTCCATAATAACCATAC		II			NA	NA
DNAH14;DNAH14;DNAH14;DNAH14;DNAH14	0.948852	0.94022	0.048736	0.525024	0.230526	0.539531	0.558614	0.52567	0.106589	0.0451741	0.231837	0.336821	0.175933	0.362174	0.171057	0.426891	0.377798	0.453611	0	0	0	0	0	0	0	0	0	0	0	0	0	0	0	0	0	0	chr1	225117750	+	cg20492807	92681444	86797551	AACAACTAAAAAAAACCTCACATTAAAAACTCCTACAATCAAAACTACCA	AACAACTAAAAAAAACCTCGCGTTAAAAACTCCTACGATCGAAACTACCG	I	A	Red	NA	NA
	0.453652	0.825256	0.130918	0.142337	0.0943791	0.803205	0.0405361	0.361601	0.170572	0.0360054	0.0260098	0.0165838	0.191438	0.0698322	0.0688246	0.102749	0.14564	0.0293829	0	0	0	0	0	0	0	0	0	0	0	0	0	0	0	0	0	0	chr1	171811529	-	cg16515523	85639301	NA	TCCTCTCAACTATCTACTATTACCTACCTCTAACTAAAAAAACRAAATAC		II			NA	NA
CARD18;CARD18;CARD18	0.811537	0.953631	0.658795	0.793871	0.895451	0.897736	0.889016	0.781462	0.727692	0.230673	0.563944	0.895322	0.780757	0.674064	0.614667	0.316658	0.318883	0.522449	0	0	0	0	0	0	0	0	0	0	0	0	0	0	0	0	0	0	chr11	105010284	-	cg02556071	87666161	NA	ACCAATAAAATCCCAAATTCTTCCTAACCTTTATCTATTCCTTCAAAAAC		II			NA	NA
RP11-244K5.1	0.938304	0.0211433	0.843915	0.527927	0.924017	0.909626	0.517619	0.510079	0.911776	0.455032	0.0205025	0.507286	0.501804	0.491614	0.831114	0.0191538	0.0246554	0.0216822	0	0	0	0	0	0	0	0	0	0	0	0	0	0	0	0	0	0	chr6	150211725	+	cg03126739	44714265	NA	CCTAAACAAAACACTAACTCACAAAAAACAATTCTACAATACTACCCCCC		II			NA	NA
CCDC88C	0.534926	0.957356	0.23607	0.332046	0.251967	0.412913	0.534537	0.765558	0.241462	0.154547	0.272096	0.0393887	0.358554	0.0585838	0.0828347	0.494072	0.551711	0.07325	0	0	0	0	0	0	0	0	0	0	0	0	0	0	0	0	0	0	chr14	91866685	+	cg20272146	1764386	NA	CRAACCCTCCAAACTACTAAAAAATATACCTAAAAAAAACAATAATCTAC		II			rs61988435	0.110247
VGLL2;VGLL2;VGLL2;VGLL2	0.701865	0.783477	0.596189	0.213826	0.55063	0.383511	0.614584	0.34401	0.032058	0.139617	0.359762	0.435887	0.342674	0.179165	0.225882	0.229225	0.225242	0.360734	0	0	0	0	0	0	0	0	0	0	0	0	0	0	0	0	0	0	chr6	117586918	+	cg03160135	1719241	NA	CRAAAAACCATAAACTTAATACATAACATCCAAACAACTCATAACTCTCC		II			NA	NA
LMBR1L;LMBR1L;LMBR1L	0.781127	0.979461	0.796131	0.678424	0.818747	0.583724	0.783385	0.449623	0.523612	0.295698	0.493825	0.311638	0.740494	0.500377	0.400872	0.46587	0.451216	0.450509	0	0	0	0	0	0	0	0	0	0	0	0	0	0	0	0	0	0	chr12	49504981	-	cg21747160	96747258	NA	AAATATAAAAACACCCTAAAAATTCTAAAATATACCRCTACCCAATAACC		II			NA	NA
TLE4	0.186596	0.907051	0.213241	0.157788	0.739341	0.948382	0.973005	0.740255	0.136507	0.440954	0.0437186	0.684212	0.0259569	0.803844	0.602551	0.013889	0.0205123	0.606655	5.07e-12	0	5.72e-12	0	0	0	0	0	0	0	0	0	0	0	0	0	0	0	chr9	82286351	-	cg14179288	1735420	NA	AACTATAATCTCACAATTTACCRTTTTTACAAAAAACCTCTTTTATTTTC		II			NA	NA
PAX6;PAX6;PAX6;PAX6;PAX6;PAX6;PAX6;PAX6;PAX6	0.494658	0.922392	0.623924	0.0676298	0.355935	0.364969	0.276865	0.605492	0.332564	0.0992639	0.0780373	0.0439764	0.477158	0.0995859	0.0955819	0.218811	0.316791	0.176161	6.95e-09	0	0	0	0	0	0	0	0	0	0	0	0	0	0	0	0	0	chr11	31832879	+	cg12086936	94741145	93809231	AAACCCCAACACTACTTTACATAAAACAATATTTTATATAAAAACAAACA	AAACCCCGACGCTACTTTACATAAAACAATATTTTATATAAAAACGAACG	I	A	Red	NA	NA
	0.79645	0.827878	0.982352	0.748205	0.918423	0.968339	0.575666	0.454327	0.732813	0.479674	0.60569	0.415586	0.394726	0.638341	0.614268	0.369239	0.385577	0.503409	0	0	0	0	0	0	0	0	0	0	0	0	0	0	0	0	0	0	chr18	77245369	-	cg11716803	82762523	NA	ATAAAAACTTTAAAACCACTAAACCRTCTAATATCTCCTCTAAATAACAC		II			NA	NA
	0.775406	0.721576	0.804599	0.410604	0.846738	0.713411	0.812629	0.375167	0.394848	0.349564	0.477503	0.281181	0.261356	0.52939	0.566315	0.326307	0.292832	0.645768	0	0	0	0	0	0	0	0	0	0	0	0	0	0	0	0	0	0	chr1	208015430	+	cg15656702	24710265	NA	ACCCTATTATTTTACCTAAATTTACCAAAAAAATTATTAACCTCTTCCTC		II			NA	NA
	0.980392	0.368095	0.794251	0.451169	0.602407	0.581809	0.178356	0.608557	0.316346	0.0566586	0.370466	0.339201	0.197279	0.386885	0.406645	0.31793	0.302369	0.312703	0	0	0	0	0	0	0	0	0	0	0	0	0	0	0	0	0	0	chr11	45606129	+	cg11823053	69756225	NA	AAAACCACAAAAAAACTCAAAAAACCTCATCCTTTCCCTATAAAAAAATC		II			NA	NA
	0.699993	0.966422	0.820979	0.502425	0.63961	0.790836	0.771936	0.287644	0.712085	0.277869	0.365597	0.41528	0.397703	0.359855	0.366793	0.442154	0.483939	0.330289	0	0	0	0	0	0	0	0	0	0	0	0	0	0	0	0	0	0	chr15	89158993	-	cg17241841	82616869	NA	ATCCAACAAACTCCCAAATAAATACCCATACTACTAAACTAAAACRACAC		II			NA	NA
SEMA6D;SEMA6D;SEMA6D;SEMA6D;SEMA6D;SEMA6D;SEMA6D;SEMA6D	0.327464	0.923596	0.0771381	0.168253	0.0584531	0.198288	0.665361	0.325195	0.212085	0.0543718	0.0410341	0.0269031	0.0310485	0.0817598	0.184481	0.0154289	0.0243821	0.061492	0	0	0	0	0	0	0	0	0	0	0	0	0	0	0	0	0	0	chr15	48011002	-	cg19453181	18751123	NA	AAATAAAAAAAAATCAATTTTACTAAACCCCTTCTCCRACAACRAAAAAC		II			NA	NA
	0.588151	0.959099	0.261405	0.274924	0.0397755	0.712915	0.555938	0.651422	0.166668	0.249323	0.258197	0.235403	0.417777	0.233289	0.13152	0.164636	0.227279	0.273773	0	0	0.0569576	0	0	0	0	0	0	0	0	0	0	0	0	0	0	0	chrX	21393898	-	cg02586883	37640875	NA	AATACCTTCACATTTCTTCCATCTTAAAAATTCCCCCTTTTATCCCTAAC		II			NA	NA
	0.602584	0.955504	0.323598	0.0509587	0.30531	0.178381	0.251796	0.297597	0.243451	0.0245008	0.114817	0.0210488	0.0389065	0.0251247	0.110242	0.173441	0.237352	0.0216098	0	0	0	0	0	0	0	0	0	0	0	0	0	0	0	0	0	0	chr5	176267482	-	cg19371429	36775555	NA	TAACACTCACATCAACACTTTTCTCTTTTATACTCCTATTTTAATAACAC		II			NA	NA
	0.730866	0.98067	0.742494	0.41596	0.882716	0.799692	0.938146	0.603428	0.498573	0.240674	0.466558	0.426202	0.475362	0.327549	0.506721	0.822574	0.873075	0.289879	0	0	0	0	0	0	0	0	0	0	0	0	0	0	0	0	0	0	chr4	83663480	-	cg24316282	21765565	NA	AATCTACCTTTCTAAATTTTCCTAAATAAAATATACCCTAAAAACCAAAC		II			NA	NA
RP4-673D20.3	0.456588	0.670314	0.630057	0.530906	0.507725	0.281228	0.498607	0.670627	0.0982026	0.423669	0.303717	0.100457	0.475625	0.270115	0.36002	0.25981	0.253122	0.0726509	0	0	0	0	0	0	0	0	0	0	0	0	0	0	0	0	0	0	chr20	1757237	+	cg08627981	56621940	NA	AAAACATCCTTTTAATTATATAACTCCRCTATACAACTTTATAAAACCCC		II			NA	NA
	0.957391	0.981482	0.96038	0.971967	0.986916	0.965008	0.977478	0.97664	0.868339	0.967649	0.95714	0.512299	0.987092	0.978567	0.956196	0.38739	0.404898	0.0130345	0	0	0	0	0	0	0	0	0	0	0	0	0	0	0	0	0	0	chr19	51850506	+	cg14117565	67790259	NA	AAAAAAACCTCACTAACAACATCAAAACATAAAACATCAAAACATACACC		II			NA	NA
RUNX1;RUNX1;RUNX1	0.622088	0.962935	0.33179	0.533397	0.299298	0.478493	0.851202	0.210599	0.228322	0.423644	0.429493	0.0857121	0.102093	0.255576	0.242533	0.228869	0.299138	0.378301	0	0	0	0	0	0	0	0	0	0	0	0	0	0	0	0	0	0	chr21	36421955	-	cg08443845	51751104	NA	AAAATTTCATTACTACTTATTCAATAATAATTCAACRCTAACATCAAACC		II			NA	NA
MYL5;MYL5;MYL5;MYL5;MYL5	0.884411	0.910441	0.459517	0.502057	0.735555	0.659511	0.741446	0.486438	0.322898	0.350281	0.436879	0.490423	0.334503	0.49036	0.528904	0.316603	0.334207	0.431443	0	0	0	0	0	0	0	0	0	0	0	0	0	0	0	0	0	0	chr4	671791	-	cg17073306	12768141	NA	AAAACCAAACAAAAACTTAAAATAAACAAAACCTAAAACCCTAAACAAAC		II			NA	NA
HS3ST5	0.299348	0.935983	0.777197	0.094322	0.144728	0.211913	0.0441353	0.432568	0.285797	0.0355674	0.0545153	0.253021	0.0989116	0.071784	0.106801	0.0272758	0.0290886	0.0275855	0	0	0	0	0	0	0	0	0	0	0	0	0	0	0	0	0	0	chr6	114664754	-	cg23761820	43796540	NA	AACACACAAATATCCAAAAAACTAATATATATAACTCCAAAATACCAAAC		II			NA	NA
	0.722987	0.980184	0.470997	0.442643	0.687751	0.634635	0.878835	0.715169	0.359473	0.570824	0.481929	0.221073	0.546678	0.325491	0.405307	0.42349	0.371243	0.528168	0	0	0	0	0	0	0	0	0	0	0	0	0	0	0	0	0	0	chr3	13932454	+	cg04472227	56747116	NA	CAAATAACAACTAAATAATAAACAAACCAAAACATACCAAAATATATACC		II			NA	NA
TMEM196;TMEM196;TMEM196;TMEM196;TMEM196;TMEM196	0.876392	0.853317	0.151207	0.377351	0.340012	0.549081	0.0957007	0.51954	0.116481	0.0622662	0.0493222	0.280698	0.418251	0.0599202	0.109643	0.42036	0.328894	0.177425	0	0	0	0	0	0	0	0	0	0	0	0	0	0	0	0	0	0	chr7	19812479	+	cg11876022	1776907	NA	CAAAAAATAAAACAACTCCTTTACCTCTAACCCAACCAAAAAAAATCTTC		II			NA	NA
AC012354.6	0.598829	0.976808	0.787718	0.335894	0.361001	0.836414	0.410376	0.77061	0.700957	0.106394	0.448583	0.307108	0.630557	0.333152	0.222958	0.241635	0.250838	0.425994	0	0	0	0	0	0	0	0	0	0	0	0	0	0	0	0	0	0	chr2	45182392	-	cg15776636	60683567	NA	ACTTAAAATATAAATACRACCAAAACRCATCTATACCAATACRTATCTAC		II			NA	NA
NPL;NPL;NPL	0.862322	0.986281	0.692795	0.944798	0.904366	0.92456	0.976588	0.589281	0.768448	0.280427	0.784288	0.443862	0.275699	0.82334	0.915102	0.419866	0.363165	0.850651	0	0	0	0	0	0	0	0	0	0	0	0	0	0	0	0	0	0	chr1	182771197	+	cg03214236	86620834	NA	CAATAATAAAATCACCACAAACTCTACCTTTACAAACAAATTAACACCAC		II			NA	NA
SERPINB13;SERPINB13;SERPINB13	0.80712	0.98637	0.777579	0.889276	0.928867	0.854211	0.937566	0.629109	0.800274	0.549488	0.636031	0.637388	0.242478	0.844228	0.889796	0.232176	0.232951	0.773185	0	0	0	0	0	0	0	0	0	0	0	0	0	0	0	0	0	0	chr18	61254421	+	cg19299162	18722883	NA	CCAAACATCAAAATTTTTATCACCRCAAATAATTACAATATACAACCAAC		II			NA	NA
IGHD6-13;IGHD5-12	0.881365	0.8124	0.660576	0.434515	0.518277	0.791834	0.876192	0.791147	0.342424	0.479426	0.434026	0.429961	0.597487	0.387028	0.428658	0.500921	0.475883	0.458634	0	0	0	0	0	0	0	0	0	0	0	0	0	0	0	0	0	0	chr14	106368512	-	cg10237451	37619528	NA	CCTATCTACTTAACCTAATTACTACTATAAACRACACCACTATAATAATC		II			NA	NA
KIR3DL1	0.556268	0.911926	0.858325	0.256946	0.362344	0.551419	0.578652	0.657688	0.314232	0.259914	0.291258	0.352481	0.485354	0.274226	0.249849	0.342061	0.377989	0.300797	0	0	0	0	0	0	0	0	0	0	0	0	0	0	0	0	0	0	chr19	55304568	+	cg15994304	30805877	NA	AAAAAACATAAACCAATAAAATAACATCTTTACCCAACTAAAATACCRTC		II			NA	NA
ZNRF3;ZNRF3	0.524415	0.645654	0.574131	0.142298	0.302868	0.518442	0.54675	0.662963	0.341163	0.247276	0.315036	0.0959582	0.377454	0.17669	0.169887	0.161345	0.136755	0.207906	0	0	0	0	0	0	0	0	0	0	0	0	0	0	0	0	0	0	chr22	29278763	+	cg09051102	23687912	NA	TCTAATAAAATTCATCTTTCTACAACCCCRAAAACTATAATTCAAACACC		II			NA	NA
	0.412972	0.936537	0.258027	0.288992	0.312272	0.382674	0.598095	0.178628	0.2445	0.196349	0.115187	0.073981	0.171975	0.177344	0.161809	0.105403	0.131451	0.165489	4.33e-15	0	0.230341	0	0	0	0	0	1.26e-10	0	0	0	0	0	0	0	0	0	chr13	100639669	+	cg21481275	41744572	NA	TTCTATTTTTACTAAATTCTTCAAAAAATTCTCTTTCCTTTAAAACCAAC		II			NA	NA
RP11-161M6.4;RP11-161M6.4;SSTR5;RP11-161M6.4	0.656626	0.991411	0.976132	0.67208	0.870134	0.859992	0.853213	0.911707	0.564456	0.346861	0.447761	0.471663	0.517795	0.637951	0.599628	0.875689	0.83037	0.530898	0	0	0	0	0	0	0	0	0	0	0	0	0	0	0	0	0	0	chr16	1121727	-	cg01404373	11795534	NA	ATAATAAACATAACACRCRCTACTTACAAAACATATAAAAACACTAAAAC		II			rs75276030	0.014757
	0.557778	0.974997	0.275416	0.653251	0.576862	0.588988	0.82862	0.421762	0.519368	0.322236	0.396343	0.36295	0.196642	0.401765	0.502473	0.114031	0.156341	0.461186	0	0	0	0	0	0	0	0	0	0	0	0	0	0	0	0	0	0	chr1	201324478	+	cg13073105	96683323	NA	TAATATATAATCAACACRAACCACTACTACTACCTTTTAAATAAAAACAC		II			NA	NA
RP11-654A16.1;IGF1R	0.892536	0.959193	0.690369	0.875519	0.875764	0.708246	0.925815	0.907591	0.758939	0.852044	0.545645	0.480741	0.871633	0.630233	0.678469	0.272847	0.304631	0.489987	0	0	0	0	0	0	0	0	0	0	0	0	0	0	0	0	0	0	chr15	99436914	+	cg16857546	87778868	NA	ATCAAATAAACAACATTCCCACTTTACCACAACTCTAATAACTACAAAAC		II			NA	NA
CCR6	0.596813	0.0415732	0.163713	0.81755	0.504814	0.61811	0.899141	0.766736	0.51479	0.076314	0.450268	0.0182095	0.0306591	0.297636	0.339387	0.399982	0.384396	0.342673	0	0	0	0	0	0	0	0	0	0	0	0	0	0	0	0	0	0	chr6	167524238	-	cg10482512	89703372	NA	AAAATAAAAACCCCAAAAAACCAAAACTTTTACTTATTTTAATCACTACC		II			NA	NA
	0.708093	0.542027	0.766546	0.481262	0.646722	0.625996	0.435196	0.359383	0.595514	0.413827	0.267284	0.251285	0.351673	0.266923	0.234681	0.220062	0.155178	0.295141	0	0	0	0	0	0	0	0	0	0	0	0	0	0	0	0	0	0	chr10	35851693	+	ch.10.907315R	11641136	NA	CACCCATAAACACTTAAATTACCTCCACATTAAACTAATAAATAAAAACT		II			NA	NA
	0.801912	0.959658	0.496787	0.663484	0.626097	0.802693	0.537212	0.770533	0.647395	0.269405	0.557987	0.526484	0.438109	0.506814	0.476248	0.266234	0.334865	0.394917	0	0	0	0	0	0	0	0	0	0	0	0	0	0	0	0	0	0	chr4	161168400	+	cg11093538	98714199	NA	TTACTACTACCAATAAAACACTATAAAAATAAATCTACCTTACCAAATAC		II			rs903639	0.084609
KCNIP3;KCNIP3;KCNIP3	0.594347	0.890537	0.0264896	0.453951	0.323897	0.304482	0.526739	0.506246	0.304577	0.0289091	0.0571577	0.0258614	0.546558	0.0723811	0.171861	0.240961	0.349127	0.0815813	0	0	0	0	0	0	0	0	0	0	0	0	0	0	0	0	0	0	chr2	96012592	+	cg12457040	60744153	78718329	ACAAACAAAACTACTAAATTAACTAAACCAAAACCCCATAAAAAACAACA	ACAAACGAAACTACTAAATTAACTAAACCGAAACCCCGTAAAAAACGACG	I	A	Red	NA	NA
	0.363298	0.896234	0.42104	0.425674	0.473432	0.510757	0.484251	0.661999	0.351025	0.334827	0.264479	0.0882023	0.424132	0.198562	0.116133	0.246623	0.316209	0.303571	0	0	0	0	0	0	0	0	0	0	0	0	0	0	0	0	0	0	chr12	114877421	+	cg11064034	42787828	19653599	ACAAATTATAAATTTCCAAACTAACTCCCAACCAAACACTCACCAATACA	ACGAATTATAAATTTCCAAACTAACTCCCAACCGAACGCTCGCCAATACG	I	C	Grn	NA	NA
SIGLEC12	0.735015	0.74558	0.878125	0.461208	0.755257	0.693406	0.574638	0.531148	0.691227	0.145712	0.64464	0.371369	0.353273	0.570868	0.515142	0.163447	0.227145	0.384952	0	0	0	0	0	0	0	0	0	0	0	0	0	0	0	0	0	0	chr19	52004630	-	cg12530021	56685208	NA	TAATCATATTTATAATTCCATTTCATATTTCCTCTCTCTACACAAAAAAC		II			NA	NA
LRRN1;SUMF1;SUMF1	0.774554	0.0136803	0.142905	0.178762	0.480728	0.516847	0.548367	0.0768497	0.0596381	0.10022	0.0581382	0.0236203	0.104585	0.0550298	0.262574	0.0378779	0.0379957	0.0262533	0	0	0	0	0	0	0	0	0	0	0	0	0	0	0	0	0	0	chr3	3840360	-	cg12136608	99711270	NA	CTAAAACCCTACTTCCRACTAACRACTTTAAAACTAAAACRCAAATTCAC		II			NA	NA
	0.62438	0.961997	0.694981	0.368213	0.233229	0.610717	0.702449	0.791896	0.179515	0.342699	0.409608	0.379409	0.755705	0.258107	0.290089	0.31278	0.312307	0.345962	0	0	0	0	0	0	0	0	0	0	0	0	0	0	0	0	0	0	chr18	55108068	+	cg00196827	72788226	NA	CTCTCCAACTCTAATCCCTAACTAAACCRCCAAAAAAAATAAACTAAATC		II			NA	NA
	0.783544	0.938864	0.491848	0.603368	0.588998	0.633553	0.939823	0.512522	0.545068	0.511874	0.465042	0.531601	0.501912	0.539413	0.483441	0.183148	0.164351	0.296206	0	0	0	0	0	0	0	0	0	0	0	0	0	0	0	0	0	0	chrX	124340398	-	cg05240059	94730479	NA	AAAAAATAACAACCAAACTCTATAAAAACATAACAACTACTTCTATCACC		II			NA	NA
TRAF3IP2;TRAF3IP2	0.732339	0.955663	0.224269	0.722822	0.268397	0.439293	0.932438	0.789434	0.675512	0.259255	0.554343	0.0908121	0.25098	0.443642	0.504479	0.208158	0.176718	0.524272	0	0	9.99e-15	0	0	0	0	0	0	0	0	0	0	0	0	0	0	0	chr6	111888620	-	cg03270395	39720103	NA	AAAAAATTATTTCCTCTAATTATTATCAACCACCTATATCTAATTTAACC		II			NA	NA
	0.472658	0.62511	0.188037	0.127984	0.539422	0.369253	0.738465	0.0701529	0.276307	0.10034	0.0547962	0.037744	0.032653	0.0743901	0.123687	0.249371	0.1863	0.136305	0	0	0	0	0	0	0	0	0	0	0	0	0	0	0	0	0	0	chr7	12900988	-	cg15078085	24630964	NA	ATTAACATCACTACCAAAAACTTTTACACACAAACAATTAATTACAAATC		II			NA	NA
AC007003.1;UPK3B;UPK3B	0.898958	0.978213	0.753176	0.965487	0.968024	0.956155	0.96214	0.945488	0.882768	0.431412	0.643381	0.678329	0.513547	0.976506	0.952915	0.314198	0.368942	0.8815	0	0	0	0	0	0	0	0	0	0	0	0	0	0	0	0	0	0	chr7	76531792	+	cg27087428	84711223	NA	CTTAACAAAACTATTATCTCAAACTTAAATATACTCCCCATTCTCTAACC		II			NA	NA
CDH13;CDH13;CDH13;CDH13;CDH13;CDH13	0.278	0.95891	0.780321	0.227078	0.239741	0.432385	0.578293	0.395861	0.480847	0.136729	0.119155	0.044055	0.575959	0.27135	0.315624	0.052953	0.062017	0.176398	0	0	0	0	0	0	0	0	0	0	0	0	0	0	0	0	0	0	chr16	82660505	+	cg09825093	76775498	NA	CRAAAACATTAAATAAAAACTAATAACCAAAACCAATAACTTTACAAAAC		II			NA	NA
CD200;CD200	0.392409	0.802735	0.487561	0.0973061	0.370055	0.453352	0.134415	0.267754	0.266703	0.162728	0.0734524	0.0381781	0.0552246	0.066907	0.0369068	0.0604594	0.0471737	0.323919	0	0	0	0	0	0	0	0	0	0	0	0	0	0	0	0	0	0	chr3	112051808	+	cg10777851	22727984	NA	ATATTCAACTTTATCTATTTTCAAACATTTTTCCCTTTTCAAAAATAACC		II			NA	NA
LINC00237;LINC00237	0.243246	0.563422	0.451206	0.150802	0.0716775	0.148414	0.725079	0.544427	0.175124	0.479435	0.0214381	0.0259996	0.0412543	0.0377722	0.0287621	0.0463031	0.0649624	0.0773944	0	0	0	0	0	0	0	0	0	0	0	0	0	0	0	0	0	0	chr20	21083514	-	cg04117372	6668387	NA	AATTCTTTTTAAAATATCTATAATAATAAATATACAACRAACCCCAACTC		II			NA	NA
CPLX3;RP11-414J4.2;RP11-414J4.2	0.19824	0.873482	0.0773782	0.378408	0.614294	0.437688	0.600649	0.0758431	0.150294	0.0469009	0.0997164	0.0664535	0.447845	0.08942	0.215085	0.0517722	0.0553466	0.222775	0	0	0	0	0	0	0	0	0	0	0	0	0	0	0	0	0	0	chr15	75118791	-	cg09672464	56761226	7618319	TAATCCTCTATCAACAATACCCAACAAAACTCAACATTAAAAAAAACACA	TAATCCTCTATCAACAATACCCAACGAAACTCGACGTTAAAAAAAACACG	I	T	Red	NA	NA
GJB4	0.565723	0.685149	0.929107	0.486342	0.696634	0.632334	0.174186	0.51631	0.408984	0.263562	0.432156	0.353815	0.255433	0.347985	0.419142	0.14608	0.089323	0.518265	0	0	0	0	0	0	0	0	0	0	0	0	0	0	0	0	0	0	chr1	35225264	+	cg05869513	80708305	NA	TATTCCTCTCTCCCTTACTAAATAAAACTTTCTAAACCAATAAACCAAAC		II			NA	NA
	0.791783	0.959722	0.424448	0.158127	0.224168	0.155845	0.316942	0.0269838	0.0541178	0.176027	0.0864657	0.0280011	0.347126	0.0205366	0.102239	0.211837	0.111373	0.0657922	0	0	0	0	0	0	0	0	0	0	0	0	0	0	0	0	0	0	chr1	2472336	-	cg00493831	42714149	NA	CRTTCCCAACCTCTAAAAAACAAACAAACCCTTTATTACTCTATTATAAC		II			NA	NA
MOG	0.720606	0.990937	0.890951	0.600634	0.9704	0.896784	0.971613	0.864208	0.883772	0.734506	0.751233	0.983982	0.751181	0.577272	0.570881	0.085744	0.0905131	0.584907	0	0	0	0	0	0	0	0	0	0	0	0	0	0	0	0	0	0	chr6	29635507	-	cg04627110	96757106	NA	TTTCTCCCAATTCTTACCTTTTAATTTTTTAACATAACRAAAATAATCCC		II			NA	NA
CCDC3;CCDC3	0.256724	0.720695	0.149565	0.373905	0.0501259	0.699337	0.694903	0.389847	0.0498027	0.0335424	0.0790788	0.48826	0.0504264	0.235205	0.303274	0.122249	0.101755	0.0882729	0	0	0	0	0	0	0	0	0	0	0	0	0	0	0	0	0	0	chr10	13043986	-	cg03098012	86618520	7810583	CACAATAAACATAATCCAAACTTACCAAACATAAAACCTATTTACAAACA	CACGATAAACGTAATCCGAACTTACCAAACGTAAAACCTATTTACAAACG	I	C	Grn	NA	NA
	0.739715	0.259067	0.861171	0.352638	0.549379	0.670358	0.400519	0.363292	0.622834	0.374706	0.240213	0.211112	0.154283	0.231968	0.181068	0.149473	0.142795	0.321319	0	0	0	0	0	0	0	0	0	0	0	0	0	0	0	0	0	0	chr7	130619528	+	ch.7.130270068F	1732532	NA	CTTCCCTTAATCACCAACATACCCTAAAAATTATAAATTTATCAATCCCT		II			NA	NA
MTSS1;MTSS1;MTSS1;MTSS1;MTSS1;MTSS1;MTSS1	0.338236	0.962179	0.131805	0.0741193	0.194414	0.260559	0.549121	0.0488183	0.0552325	0.0364335	0.0412646	0.0335826	0.0405193	0.0345938	0.0234805	0.0647541	0.114455	0.140436	0	0	0	0	0	0	0	0	0	0	0	0	0	0	0	0	0	0	chr8	125740429	+	cg06710295	91786199	NA	ATAATAACCTAATTATCAATCTTCTCCCRACATTTTTAAAACCAAAAACC		II			NA	NA
CPLX3;RP11-414J4.2;RP11-414J4.2	0.398704	0.953346	0.144783	0.489747	0.681693	0.571981	0.67993	0.120129	0.39437	0.0944544	0.3349	0.100977	0.512234	0.154406	0.341223	0.0890858	0.115235	0.299206	0	0	0	0	0	0	0	0	0	0	0	0	0	0	0	0	0	0	chr15	75118802	-	cg08995719	26643234	36658297	CAACAATACCCAACAAAACTCAACATTAAAAAAAACACATAAAAAAAACA	CAACAATACCCAACGAAACTCGACGTTAAAAAAAACACGTAAAAAAAACG	I	A	Red	NA	NA
CIZ1;CIZ1	0.603254	0.877864	0.103057	0.648281	0.971569	0.770933	0.661057	0.360031	0.440824	0.360797	0.335977	0.553904	0.478113	0.0595865	0.434311	0.182267	0.266194	0.519042	0	0	0	0	0	0	0	0	0	0	0	0	0	0	0	0	0	0	chr9	130955436	-	cg09976142	15796824	NA	AAAACCTAACTCAACCTAAACTAATCRTAAAAAAACTAAAACTTAAAAAC		II			NA	NA
CMBL;CMBL;CMBL	0.459092	0.864636	0.0125024	0.109596	0.34584	0.486087	0.173356	0.454677	0.0269587	0.0114507	0.0178103	0.0154049	0.0159782	0.112522	0.199269	0.288824	0.286658	0.0439645	0	0	0	0	0	0	0	0	0	0	0	0	0	0	0	0	0	0	chr5	10307744	-	cg05593349	96722263	34739951	AAACTTATATAAACTTATATACCCCAAAAACACACACATACCTTATCCCA	GAACTTATATAAACTTATATACCCCGAAAACGCGCACGTACCTTATCCCG	I	C	Grn	rs2290670	0.125812
C3orf27	0.836098	0.983286	0.83954	0.725536	0.82164	0.672771	0.52186	0.74636	0.728105	0.462694	0.487059	0.489032	0.509863	0.643514	0.595978	0.347235	0.349825	0.457275	0	0	0	0	0	0	0	0	0	0	0	0	0	0	0	0	0	0	chr3	128295655	+	cg07654631	92797861	NA	AAAATAAAAAACAATATACCRCCTACAAACAAACTTTTATAACCTACCCC		II			NA	NA
	0.290783	0.940354	0.269551	0.638982	0.760219	0.508806	0.533694	0.533969	0.36631	0.721784	0.181652	0.278211	0.245959	0.285101	0.284943	0.193185	0.224821	0.200713	0	0	0	0	0	0	0	0	0	0	0	0	0	0	0	0	0	0	chr3	124128381	+	cg00984696	54620245	NA	ACAAATTCTACCCTCTCCAACCTTCTTCACTAACCTAATAACCCTAAAAC		II			NA	NA
AL022344.7	0.382539	0.930773	0.433947	0.279937	0.360145	0.601764	0.442988	0.723658	0.378348	0.316126	0.081888	0.368415	0.472372	0.360825	0.0736047	0.0975086	0.131088	0.302053	0	0	0	0	0	0	0	0	0	0	0	0	0	0	0	0	0	0	chr10	43248859	+	cg25255263	38712116	NA	CTCAATACCAAACTATTATAAAAACTCCTAAAACAAACCRTAAAATCTCC		II			NA	NA
CTD-2331D11.3	0.319903	0.934381	0.608293	0.551503	0.317062	0.59646	0.238522	0.409884	0.274445	0.208277	0.161323	0.432218	0.190771	0.288347	0.302107	0.0971248	0.1167	0.291026	0	0	0	0	0	0	0	0	0	0	0	0	0	0	0	0	0	0	chr5	84725083	-	cg17902219	15713540	NA	ACAAAAAACAAAACTTTTACCCAACACATATCCATCAATACCTTAAACTC		II			NA	NA
AMBRA1;AMBRA1;AMBRA1;AMBRA1;AMBRA1	0.35096	0.713834	0.232873	0.248946	0.182644	0.337636	0.677768	0.267586	0.161648	0.184444	0.173727	0.0665868	0.134466	0.0599836	0.0386359	0.0686143	0.0796202	0.190567	8.41e-11	0	0.00128858	0	0	0	0	0	0	0	0	0	0	0	0	0	0	0	chr11	46582058	-	cg24374161	81720286	NA	TATCTAAAACACRAAAAAACTTATACTCAAAACAAAATATAATCAAAACC		II			NA	NA
MOGAT3;MOGAT3;MOGAT3	0.387269	0.93283	0.33546	0.244069	0.308032	0.717865	0.746028	0.556323	0.403275	0.0815498	0.257594	0.147266	0.422338	0.0724305	0.108035	0.52742	0.333503	0.332781	0	0	0	0	0	0	0	0	0	0	0	0	0	0	0	0	0	0	chr7	100845372	-	cg24146685	40772229	38768220	AAACTAACACAATAACCAAAAACCAATCTAAATAACCCCAACCCAAAACA	AAACTAACGCGATAACCAAAAACCAATCTAAATAACCCCAACCCGAAACG	I	A	Red	NA	NA
KIF5C;KIF5C	0.781291	0.973693	0.371775	0.634534	0.841165	0.637954	0.944349	0.315032	0.245514	0.356336	0.558081	0.282513	0.435965	0.60194	0.472806	0.32893	0.331494	0.668699	0	0	0	0	0	0	0	0	0	0	0	0	0	0	0	0	0	0	chr2	149876935	-	cg09977333	47758866	NA	CTCTCCTTAAAATAACTAAACTAAACAAATAAAACCTCCTTTATAACCCC		II			NA	NA
	0.139115	0.846559	0.783716	0.241175	0.116931	0.243391	0.505819	0.281038	0.167032	0.188445	0.106156	0.056971	0.0546298	0.0850309	0.0813995	0.208998	0.17201	0.234617	0	0	0	0	0	0	0	0	0	0	0	0	0	0	0	0	0	0	chr14	50374625	+	cg26897365	75747987	NA	ACTAACTCATTTCCTTAAATAATTCAACCTCRTAACCTTAACACTAACTC		II			NA	NA
C1orf145;OBSCN	0.188405	0.921245	0.347322	0.591823	0.307878	0.384148	0.818555	0.218131	0.519625	0.114566	0.107789	0.113353	0.145186	0.267891	0.151402	0.186483	0.381319	0.143262	0	0	3.4e-13	0	0	0	0	0	3.16e-09	0	0	0	0	0	0	0	0	0	chr1	228401758	-	cg26303165	35715908	28710921	TTATAAAACCAAACTAAAACTTAAACCAACAAAACAAATAAAAAATTACA	TTATAAAACCGAACTAAAACTTAAACCGACGAAACAAATAAAAAATTACG	I	C	Grn	NA	NA
	0.544775	0.809157	0.661217	0.484669	0.9405	0.733327	0.656278	0.459617	0.740887	0.214604	0.310902	0.491402	0.426596	0.423183	0.567879	0.220877	0.220132	0.406168	0	0	0	0	0	0	0	0	0	0	0	0	0	0	0	0	0	0	chr19	5841442	-	cg02488326	84719267	NA	CTAAAACCTACTTAAAACTTACAAAAACAATTAAACCATCTATACACCTC		II			NA	NA
SOX4;SOX4;SOX4;SOX4	0.582408	0.230836	0.730126	0.217907	0.527017	0.495862	0.186035	0.460406	0.426804	0.371258	0.109856	0.0621092	0.0979943	0.11219	0.0886703	0.0923479	0.0924586	0.247709	0	0	0	0	0	0	0	0	0	0	0	0	0	0	0	0	0	0	chr6	21594320	-	cg03203320	28760908	NA	AAAAAAACTAAATACTAAAAACTATATCRCTTTCCTAAACTACCRAAAAC		II			NA	NA
ZIC2	0.525433	0.941682	0.233442	0.240404	0.262142	0.312647	0.840251	0.724124	0.294808	0.148509	0.29916	0.098003	0.182215	0.476419	0.379325	0.201053	0.184103	0.250257	0	0	1.57e-11	0	0.299294	0	0	0	0	0	0	0	0	0	0	0	0	0	chr13	100636451	-	cg21746828	21755913	NA	AATACTAATAAAATTTAACRTTAAACRATCCCCTTTCCAAATAAAACRAC		II			NA	NA
	0.591522	0.879155	0.630435	0.337227	0.143775	0.333521	0.107043	0.412807	0.167247	0.0536203	0.130507	0.0947555	0.285772	0.0279796	0.100991	0.400485	0.29051	0.156797	0	0	0	0	0	0	0	0	0	0	0	0	0	0	0	0	0	0	chr10	71332776	-	cg12938159	38758226	NA	AAACTCTAAAAAAAAACCRCTCCRTCTCACRAATCACTTAAACAATAAAC		II			NA	NA
RP4-756G23.5;RP4-756G23.5	0.287564	0.913326	0.527263	0.168886	0.0298593	0.222603	0.271013	0.0457765	0.0715508	0.0740394	0.0439389	0.0124146	0.0528937	0.0694224	0.0655244	0.0283609	0.025043	0.0568223	0	0	0	0	0	0	0	0	0	0	0	0	0	0	0	0	0	0	chr22	41613790	+	cg16264966	62703979	NA	AAAAACTCCCTACTTCCTCAAAACTAAAAAAACCTCCTCCTAAATTTCCC		II			NA	NA
STK24	0.658746	0.895053	0.316425	0.266913	0.15922	0.194452	0.606662	0.471165	0.450645	0.316796	0.19594	0.04669	0.291403	0.133161	0.085623	0.130565	0.135137	0.0948683	0	0	0	0	0	0	0	0	0	0	0	0	0	0	0	0	0	0	chr13	99128579	+	cg20459687	47629244	NA	CTACATCRATTAAACATCTACCCTCTATCTAACTCCRTTTCTATAATTCC		II			rs72655609	0.207685
MIR646;RP5-1043L13.1	0.968952	0.119082	0.742556	0.764755	0.718151	0.835751	0.925836	0.888987	0.256672	0.331044	0.541497	0.68249	0.435011	0.718452	0.677818	0.303656	0.387061	0.542127	0	0	0	0	0	0	0	0	0	0	0	0	0	0	0	0	0	0	chr20	58883305	-	cg21285193	13694284	NA	RATAAAAATAACATTATCATAACAATTCTATCCTTCCTTCTACCTTCCAC		II			NA	NA
PCDHGC4	0.220251	0.960513	0.77602	0.187452	0.204392	0.573334	0.626387	0.317553	0.406103	0.0802524	0.122915	0.144626	0.457948	0.314564	0.3015	0.0915998	0.0918019	0.242495	0	0	0	0	0	0	0	0	0	0	0	0	0	0	0	0	0	0	chr5	140864578	-	cg02022733	25686250	NA	RAAAACCRCTATCTACCAATCRAATAATAAAAAACAAACAAATCTACCCC		II			NA	NA
ID3	0.454228	0.895417	0.703792	0.260722	0.109285	0.0745873	0.260752	0.0694711	0.161241	0.144201	0.0694159	0.0409409	0.356676	0.0357595	0.0254412	0.0359297	0.0297218	0.058221	0	0	0	0	0	0	0	0	0	0	0	0	0	0	0	0	0	0	chr1	23884847	-	cg25287482	54708258	NA	TTAATAAAATCAAATAAACAAAACRAAATTAAAACCCATCCCTACCRTCC		II			NA	NA
Y_RNA	0.604343	0.899691	0.367206	0.250371	0.194693	0.129848	0.701325	0.251268	0.0924569	0.0514119	0.236774	0.0593723	0.410139	0.0624612	0.0280317	0.251977	0.246048	0.232076	0	0	0	0	0	0	0	0	0	0	0	0	0	0	0	0	0	0	chr2	39356161	-	cg24480540	49704116	NA	CCACATTATTATACAATCAATCACAAAAATTCTTTTCATCTTACAAAAAC		II			NA	NA
	0.648271	0.973356	0.559929	0.305964	0.076253	0.287296	0.570712	0.587315	0.322176	0.704344	0.168914	0.0671538	0.232219	0.154103	0.152549	0.209966	0.202663	0.221019	0	0	0	0	0	0	0	0	0	0	0	0	0	0	0	0	0	0	chr2	214098074	-	cg24206827	17701596	NA	AAACRAAACTATAAAAACTTCTACTTCACTAAAACATACTTACAACCTAC		II			NA	NA
CTC-340A15.2;CTC-340A15.2;CTC-340A15.2;CTC-340A15.2;CTC-340A15.2;CTC-340A15.2;CTC-340A15.2;CTC-340A15.2;CTC-340A15.2	0.897033	0.986743	0.339982	0.702856	0.601629	0.786764	0.200172	0.674158	0.585913	0.241327	0.371639	0.239322	0.601032	0.425146	0.562587	0.234692	0.243845	0.406862	0	0	0	0	0	0	0	0	0	0	0	0	0	0	0	0	0	0	chr5	163723721	-	cg16848289	84661959	NA	CCTACCTACCTACCTACCTAAAAAATTACAATACAAAATATCATTACAAC		II			NA	NA
LRRC8D;LRRC8D	0.797567	0.858963	0.74326	0.816207	0.810564	0.679235	0.834729	0.604703	0.603587	0.585766	0.514956	0.481473	0.358569	0.626711	0.672767	0.336363	0.352638	0.57542	0	0	0	0	0	0	0	0	0	0	0	0	0	0	0	0	0	0	chr1	90308431	+	cg20714264	88704432	NA	CTCACAATCTACCAACATTTATATATACCAATTCCACATAAAACATAATC		II			NA	NA
CREB3L2;CREB3L2	0.743325	0.937387	0.127384	0.583392	0.741849	0.615972	0.811746	0.544184	0.715629	0.216214	0.406075	0.309882	0.179905	0.580498	0.660088	0.201076	0.219849	0.319226	0	0	0	0	0	0	0	0	0	0	0	0	0	0	0	0	0	0	chr7	137564212	+	cg22523050	92719408	NA	TCTAAAATAAACTCAAAACRAAAAATAACACAATACCTCACTCAAACCCC		II			NA	NA
	0.819331	0.330388	0.751393	0.168141	0.40744	0.608149	0.231095	0.622128	0.529955	0.611825	0.251288	0.168679	0.213738	0.1601	0.138953	0.0644258	0.0520599	0.159385	0	0	0	0	0	0	0	0	0	0	0	0	0	0	0	0	0	0	chr8	82692915	+	cg18162743	25782243	NA	AAATTTTAACAAATACTCRATCCTCRCATTAACRATAAACTTAAAATACC		II			rs74737517	0.080512
SLC30A8;SLC30A8;SLC30A8	0.845286	0.986011	0.605575	0.546189	0.481249	0.68919	0.915818	0.447288	0.375235	0.172071	0.663573	0.26157	0.241522	0.609185	0.458177	0.563093	0.588159	0.393547	0	0	0	0	0	0	0	0	0	0	0	0	0	0	0	0	0	0	chr8	117966691	+	cg04869538	47670545	NA	CTAATTTTCTTTAACACCATACTCTCTCTCTCTTTAATAACTTTTCAAAC		II			NA	NA
RP4-758J18.7;ANKRD65;ANKRD65;ANKRD65;ANKRD65;ANKRD65;ANKRD65;ANKRD65	0.433349	0.989967	0.589841	0.734155	0.958126	0.923538	0.955959	0.438002	0.655961	0.591208	0.525707	0.42536	0.385276	0.477564	0.661657	0.303563	0.398242	0.535059	0	0	0	0	0	0	0	0	0	0	0	0	0	0	0	0	0	0	chr1	1356728	+	cg15633699	94742897	NA	AAAAAACTATACCCRAAAACAAAACCTTCCTAAATAACTAAATAAACAAC		II			NA	NA
SEPN1;SEPN1	0.481985	0.233745	0.404901	0.746795	0.510006	0.806659	0.900773	0.502072	0.383661	0.255525	0.541125	0.35794	0.224341	0.372861	0.31988	0.357935	0.17458	0.177473	2.31e-14	0	0	0	0	0	0	0	0	0	0	0	0	0	0	0	0	0	chr1	26126460	-	cg23931558	17717934	67691541	AACCACAAAAACCTAACTTAACTTTAAAAACAAAAACACAAAAAAAAACA	AACCGCAAAAACCTAACTTAACTTTAAAAACGAAAACACGAAAAAAAACG	I	C	Grn	NA	NA
ZNF672;ZNF672	0.824933	0.982214	0.931899	0.896991	0.925658	0.889542	0.902694	0.862031	0.759532	0.44407	0.785956	0.609433	0.649344	0.73808	0.717445	0.648796	0.619972	0.479454	0	0	0	0	0	0	0	0	0	0	0	0	0	0	0	0	0	0	chr1	249137378	+	cg16703466	94696296	NA	ATAAATATTATTAATAACCCCCATATAATCTAAACTTCCTATACAAACTC		II			rs59251139	0.166819
NXPH1	0.445825	0.844609	0.258984	0.255328	0.221802	0.430803	0.815112	0.486731	0.27056	0.15384	0.228517	0.0975791	0.305562	0.235809	0.157864	0.196952	0.305706	0.182185	9.63e-07	0	0.000295526	0	0	0	0	0	0	0	0	0	0	0	0	0	0	0	chr7	8477597	+	cg03836586	89804834	NA	ATCACAACCATCAACTATAATTTTTATAATACATATAATTTCTAATCCCC		II			NA	NA
MAP6;MAP6;MAP6;MAP6;MAP6	0.536178	0.716229	0.0551901	0.2723	0.0441026	0.220943	0.34953	0.678781	0.0749542	0.0325585	0.0555827	0.0900253	0.507303	0.0342302	0.035996	0.0769331	0.0708726	0.0493027	0	0	0	0	0	0	0	0	0	0	0	0	0	0	0	0	0	0	chr11	75379712	-	cg18141739	8695889	35625213	AAAATAAAACACACAACATTCCCAAATCCCCAACAAAAATATCTAAAACA	AAAATAAAACGCACGACGTTCCCGAATCCCCGACGAAAATATCTAAAACG	I	C	Grn	NA	NA
CWH43;CWH43	0.716255	0.747165	0.803703	0.319321	0.112533	0.693307	0.421863	0.151687	0.0729901	0.0542144	0.232082	0.268814	0.530661	0.318758	0.111589	0.237908	0.254253	0.312571	0	0	0	0	0	0	0	0	0	0	0	0	0	0	0	0	0	0	chr4	48988239	-	cg06599882	97723449	NA	AAATAACRCCCRACCTAACCAAACTCTAACAAACRAAACTAAATATAATC		II			NA	NA
C3orf55;C3orf55;C3orf55;C3orf55;C3orf55;C3orf55;C3orf55;C3orf55	0.293341	0.96164	0.260951	0.0789637	0.282552	0.234773	0.750549	0.33143	0.210108	0.178778	0.192465	0.0398679	0.145985	0.129733	0.139847	0.0891547	0.0468981	0.257532	0	0	2.59e-05	0	0	0	0	0	0	0	0	0	0	0	0	0	0	0	chr3	157261086	-	cg06827247	89629104	NA	TACTTCCTAAAAAATAATACTCRCAAACCTAACAACTAACTAAATAAAAC		II			NA	NA
RUNX1T1	0.526358	0.890589	0.290588	0.232012	0.147581	0.490003	0.641514	0.615912	0.355198	0.0646118	0.248633	0.154252	0.342976	0.136752	0.167218	0.243853	0.222623	0.294988	0	0	0	0	0	0	0	0	0	0	0	0	0	0	0	0	0	0	chr8	93115811	-	cg26815485	4760417	NA	CACRAAAATCAAATATATATTAACAATAAACAAACCCRACACRCTAAAAC		II			NA	NA
	0.733686	0.96253	0.648426	0.74501	0.881047	0.706862	0.89577	0.653112	0.492563	0.665077	0.593362	0.565191	0.424485	0.686181	0.727461	0.174185	0.213944	0.680089	0	0	0	0	0	0	0	0	0	0	0	0	0	0	0	0	0	0	chr10	5549359	-	cg03645225	91773234	NA	AACAAATCCAAACATCAAACTTAACTACAAAATACCCTAAATAAAACTAC		II			NA	NA
	0.431226	0.868536	0.47091	0.129277	0.346736	0.465883	0.276675	0.424774	0.468935	0.318032	0.214032	0.0617185	0.100172	0.13208	0.0760744	0.0498791	0.113377	0.17463	3.61e-06	0	0.101627	0	7.66e-12	1.03e-10	0	0	0.000639404	0	0	0	0	0	0	0	0	0	chr7	1443681	+	cg00351804	6633107	17615263	AATAAATTTTCCATCAAAATCACACAATTTATCAAAAAAAATACAAAACA	AATAAATTTTCCATCAAAATCGCACGATTTATCAAAAAAAATACGAAACG	I	A	Red	NA	NA
HRH1;HRH1	0.476355	0.900837	0.253188	0.109013	0.159555	0.265169	0.471877	0.664076	0.246034	0.358688	0.151559	0.0882022	0.132826	0.198785	0.113112	0.0953793	0.0806643	0.102465	0	0	0	0	0	0	0	0	0	0	0	0	0	0	0	0	0	0	chr3	11195818	-	cg12029630	25791935	NA	ATCTATACCTCTTTATCTTAATTTATCTCTATCTATCRTTTTATATACCC		II			NA	NA
	0.796662	0.603685	0.829067	0.490182	0.403114	0.491372	0.777423	0.411659	0.439299	0.123961	0.369648	0.458091	0.405563	0.366803	0.419776	0.234564	0.234423	0.394857	0	0	0	0	0	0	0	0	0	0	0	0	0	0	0	0	0	0	chr18	31324562	-	cg21944373	86633333	NA	TAAATTAAATAAACCRACTACTCCCAATCATAACTTTACTAAACAAACAC		II			rs79617916	0.011729
ERG;ERG;ERG;ERG	0.241981	0.87825	0.0234801	0.293399	0.331309	0.277205	0.118236	0.70233	0.232674	0.0449359	0.260859	0.0246043	0.0581821	0.195425	0.0592879	0.0146967	0.0152839	0.120693	0.000611228	0	0	0	0	0	0	0	1.42e-05	0	0	0	0	0	0	0	0	0	chr21	40033163	+	cg12884169	73668207	NA	TTTCAATATTTACAACRATTTTCAATAAAACTAAAAAAATATCACTTCTC		II			rs62217518	0.305834
NPNT	0.759064	0.843626	0.687256	0.154657	0.489957	0.710583	0.247019	0.295835	0.671538	0.473795	0.141308	0.111923	0.217888	0.198044	0.165913	0.314346	0.213114	0.171685	0	0	0	0	0	0	0	0	0	0	0	0	0	0	0	0	0	0	chr4	106817874	-	cg02644768	43660293	NA	RCACCTATTTTACCTTTAATCTTAAAACRAATCAATTCCACAATTAATTC		II			rs79560548	0.019114
	0.931911	0.0753192	0.842121	0.369882	0.683195	0.709994	0.722804	0.666522	0.591175	0.1781	0.388818	0.273545	0.174541	0.589537	0.623197	0.281186	0.28501	0.317052	0	0	0	0	0	0	0	0	0	0	0	0	0	0	0	0	0	0	chr13	19960816	-	cg25536467	94605290	NA	TTCTAATAACAAATAATCACCTAATAATCTCCCTATTCTCCTCAAATACC		II			NA	NA
	0.954521	0.974146	0.755755	0.799899	0.889761	0.975309	0.945471	0.383213	0.774935	0.799667	0.616951	0.481473	0.552215	0.686567	0.718661	0.396347	0.36042	0.410678	0	0	0	0	0	0	0	0	0	0	0	0	0	0	0	0	0	0	chr17	79699655	-	cg12265371	89643901	NA	CTATAAATTACACCTTATAATCTTCAATAAATCTATACTTTCRTCACTCC		II			NA	NA
AC079135.1	0.464342	0.848265	0.338779	0.413676	0.443019	0.600919	0.647928	0.0846591	0.0712757	0.0944345	0.200776	0.172253	0.566638	0.16386	0.249891	0.188293	0.206423	0.339026	0	0	0	0	0	0	0	0	0	0	0	0	0	0	0	0	0	0	chr2	237080340	+	cg08084860	61792153	31728551	AAAAACAACTCAATTACCCAAAAAACCAACCTATCACCTAAAACTAAACA	AAAAACAACTCGATTACCCGAAAAACCAACCTATCGCCTAAAACTAAACG	I	A	Red	NA	NA
	0.222636	0.915513	0.679412	0.368717	0.796601	0.52875	0.823377	0.501566	0.327462	0.312909	0.524885	0.131967	0.691105	0.354335	0.302167	0.272462	0.290561	0.289804	6.68e-12	0	0	0	0	0	0	0	0	0	0	0	0	0	0	0	0	0	chr8	108433965	+	cg04614502	68641582	NA	TCTCTTACTTTACTAAAACTAACTTCCTTCCTATCTAAAATAATACACAC		II			NA	NA
DLG2;DLG2;DLG2;DLG2;DLG2;RP11-160H12.2;DLG2	0.860932	0.970375	0.500272	0.624192	0.948239	0.86841	0.87321	0.751583	0.604544	0.660351	0.680436	0.483308	0.499747	0.714613	0.571548	0.30255	0.369148	0.562459	0	0	0	0	0	0	0	0	0	0	0	0	0	0	0	0	0	0	chr11	83393344	-	cg05228186	60800237	NA	TCCRATTCACACTTACCTTTATAACTAAAACTCTAACAAAACTCACTAAC		II			NA	NA
	0.688277	0.907062	0.473025	0.723212	0.805331	0.69287	0.628025	0.904113	0.526273	0.518197	0.58355	0.664326	0.254075	0.559898	0.31824	0.3834	0.402426	0.520588	0	0	0	0	0	0	0	0	0	0	0	0	0	0	4.83e-08	0	0	0	chr8	86990951	+	cg09701162	22737218	NA	ACATCCTATACATTTCTTATTCCAAACCTAAAATCAAACATTTCTCCAAC		II			NA	NA
NAV2-AS2	0.741234	0.963873	0.715056	0.596813	0.539451	0.313021	0.892877	0.470128	0.493502	0.249604	0.405893	0.247365	0.353234	0.509401	0.581494	0.336653	0.377755	0.439432	0	0	0	0	0	0	0	0	0	0	0	0	0	0	0	0	0	0	chr11	20070972	+	cg24144276	18785157	NA	AAATTTCAAAAACTAAATACCATTTCAAATAATAACATAAATCTACCCCC		II			NA	NA
	0.757806	0.972988	0.775271	0.410905	0.401962	0.560569	0.479018	0.353743	0.317503	0.830962	0.450622	0.0649393	0.578044	0.263219	0.207394	0.215755	0.224876	0.192406	0	0	0	0	0	0	0	0	0	0	0	0	0	0	0	0	0	0	chr19	2332719	-	cg03756721	46746559	NA	AAAAACRAACAAACCTAAAACATAAAATAAATCTCCTTAATCCCTAACAC		II			NA	NA
MIR129-2	0.637492	0.956548	0.836379	0.52258	0.123039	0.733712	0.656445	0.623838	0.453299	0.147759	0.48536	0.618504	0.513217	0.140572	0.0635321	0.425091	0.656726	0.314256	0	0	0	0	0	0	0	0	0	0	0	0	0	0	0	0	0	0	chr11	43602847	-	cg14416371	91711503	58736258	CAAAAACACAAAAAAACAAACAACACACAAAATAATAAAACTAAACCACA	CAAAAACGCGAAAAAACGAACAACGCGCGAAATAATAAAACTAAACCGCG	I	A	Red	rs1483131	0.034752
NEFL	0.65443	0.87124	0.767527	0.141589	0.466547	0.506899	0.478696	0.82948	0.343236	0.0925322	0.464128	0.3006	0.286137	0.352124	0.280263	0.499151	0.44689	0.288665	0	0	0	0	0	0	0	0	0	0	0	0	0	0	0	0	0	0	chr8	24815367	-	cg01432561	75749466	NA	CAAAAATACATAAATTTCCTTCAAAAAACACCCAAATACTTAAAACTAAC		II			rs116409529	0.014335
	0.303603	0.955679	0.230285	0.331258	0.479948	0.493055	0.796096	0.369482	0.466546	0.104591	0.329762	0.138173	0.119172	0.213506	0.448984	0.0970675	0.0961673	0.394303	0	0	0	0	0	0	0	0	0	0	0	0	0	0	0	0	0	0	chr12	116881705	+	cg18790325	48750141	NA	AACTTTTTAACTCTACRATAAACCTATTAACRCTTATCAAATCCTAACAC		II			rs7975838	0.131219
	0.521276	0.810447	0.325734	0.355247	0.235452	0.458202	0.643207	0.147419	0.367035	0.502287	0.170352	0.0371745	0.134599	0.118755	0.172859	0.138522	0.109503	0.0792502	0	0	1.03e-05	0	0	0	0	0	0	0	0	0	0	0	0	0	0	0	chr2	74963008	-	cg00218409	38678108	NA	TTAATTTCCCTTTTCAAAAAAACCTATCTACTTAACCTCATCCCAAAATC		II			NA	NA
ZFP64;ZFP64;ZFP64	0.526325	0.717655	0.250541	0.462256	0.353874	0.642369	0.45758	0.196701	0.187434	0.146026	0.126636	0.0824718	0.268369	0.139998	0.177198	0.204471	0.155583	0.481614	0	0	0	0	0	0	0	0	0	0	0	0	0	0	0	0	0	2.32e-05	chr20	50722613	-	cg11903133	69744195	33803147	TTCTAAATTCAAATAACCAAAACCAAAAATATATATTTTTATATAACACA	TTCTAAATTCAAATAACCGAAACCAAAAATATATATTTTTATATAACACG	I	C	Grn	rs113096613	0.011436
	0.756423	0.96426	0.507846	0.532018	0.597327	0.656452	0.715368	0.562812	0.393691	0.562365	0.38643	0.624152	0.47061	0.237075	0.302195	0.35606	0.357847	0.38708	0	0	0	0	0	0	0	0	0	0	0	0	0	0	0	0	0	0	chr10	76124162	-	cg04147124	1632332	NA	AATATAATTCACACTTCTTTATCTCTAATACATTCAACTACTCTCACCAC		II			NA	NA
	0.952606	0.987706	0.945302	0.479091	0.567723	0.891956	0.834923	0.472513	0.691786	0.692097	0.476655	0.348191	0.669757	0.361831	0.462408	0.542008	0.476871	0.405656	0	0	0	0	0	0	0	0	0	0	0	0	0	0	0	0	0	0	chr17	2627328	-	cg09712464	64672105	NA	ATAAAAAACTAAAAAACCTAAAACRCCAATACCACTCTACRTCCCTTTCC		II			NA	NA
ZBTB20-AS1;ZBTB20-AS1;ZBTB20-AS1;ZBTB20;ZBTB20;ZBTB20;ZBTB20;ZBTB20;ZBTB20	0.888309	0.984799	0.825522	0.949728	0.970421	0.951926	0.90223	0.933791	0.957126	0.445141	0.84932	0.76845	0.471861	0.753122	0.962624	0.348415	0.402133	0.76285	0	0	0	0	0	0	0	0	0	0	0	0	0	0	0	0	0	0	chr3	114074297	-	cg25364469	18807196	NA	CTAAATACACTAACCCCACACTACAATAAACAACCATAAAAAACTAAATC		II			NA	NA
EDAR;EDAR	0.849661	0.943728	0.775911	0.920494	0.931308	0.940128	0.907733	0.881057	0.565468	0.703878	0.752038	0.504767	0.635033	0.939651	0.94052	0.250966	0.264298	0.843914	0	0	0	0	0	0	0	0	0	0	0	0	0	0	0	0	0	0	chr2	109559734	-	cg27302614	9730529	NA	ACAAACTCAACAAAAATACCTAACTAAAACACCTAAAACRAATCTACTCC		II			NA	NA
	0.469097	0.95739	0.212838	0.393085	0.193678	0.42508	0.587884	0.192486	0.248376	0.248987	0.298858	0.0586293	0.202668	0.140997	0.121956	0.0998355	0.139103	0.193157	0	0	2.07e-13	0	0	0	0	0	0	0	0	0	0	0	0	0	0	0	chr4	90750836	-	cg03281257	81749451	NA	TTTATTTACTACTCTTTCATCTTTACTAACCAATTTCCTCTTTTAATTAC		II			NA	NA
RP11-508M1.3;RP11-508M1.5	0.491542	0.176374	0.451808	0.485639	0.499773	0.539858	0.509831	0.463852	0.325733	0.163448	0.0901595	0.468152	0.0534496	0.457028	0.0606825	0.0569973	0.0813231	0.229744	8.13e-06	0	1.33e-05	0.0484286	0.0719533	0.693525	0.000784321	1.48e-12	0	0	0	0.00506301	0	7.93e-05	0	0	0	0	chr10	48952423	+	cg06088084	5705843	78625204	AAACAAATTAAATACCACAAACTAAAATAAACTAAAAAAATCACAAATCA	AAACAAATTAAATACCGCGAACTAAAATAAACTAAAAAAATCGCGAATCG	I	T	Red	NA	NA
CNTN4;CNTN4	0.391741	0.387882	0.37754	0.428135	0.527565	0.564605	0.827935	0.634085	0.309226	0.0632198	0.454818	0.316966	0.414021	0.20564	0.379074	0.205934	0.128032	0.162145	0	0	0	0	0	0	0	0	0	0	0	0	0	0	0	0	0	0	chr3	2345394	-	cg25880154	29623547	NA	TAAATTACTACTATAACAAATCTCTCATACCTTACAATTTCAACAACTCC		II			rs77675987	0.010426
RP11-699L21.1;RP11-699L21.2	0.529379	0.972761	0.128674	0.303514	0.710678	0.205458	0.317045	0.0943147	0.165758	0.123026	0.265247	0.136762	0.056574	0.229088	0.239176	0.0617745	0.0735118	0.191376	0	0	0	0	0	0	0	0	0	0	0	0	0	0	0	0	0	0	chr3	193721520	-	cg14700769	5738246	NA	CTTAAACRTTTCCCTAAAATAAAACTCCTAAACCTAAATTAAACCTAAAC		II			NA	NA
	0.967377	0.962313	0.914487	0.927146	0.878487	0.883339	0.930042	0.938418	0.956089	0.921676	0.685781	0.588764	0.824638	0.760756	0.740461	0.216174	0.264273	0.758437	0	0	0	0	0	0	0	0	0	0	0	0	0	0	0	0	0	0	chr7	22342776	-	cg14764953	12644150	NA	TAAAAACATCTTACCAATCCCAAAAAAATAATTAAACTACCTTTTCCTAC		II			NA	NA
	0.907444	0.980798	0.214733	0.703255	0.749071	0.434862	0.857597	0.950043	0.581831	0.785218	0.43042	0.697882	0.0220357	0.681395	0.688071	0.062245	0.0708104	0.693228	0	0	0	0	0	0	0	0	0	0	0	0	0	0	0	0	0	0	chr14	51761868	+	cg16918438	75621239	NA	TAATAAATCAAATAATCCTTTCACTTCCTACAATATTCTAACTCCTTTCC		II			NA	NA
RP11-340I6.3	0.945492	0.97827	0.77735	0.851089	0.384021	0.912334	0.930264	0.957826	0.316642	0.397593	0.347584	0.367782	0.750672	0.862116	0.356938	0.876034	0.838027	0.776526	0	0	0	0	0.00013863	0	0	0	1.31e-09	0	2.73e-13	3.86e-06	0	0	0.00689523	0	0	0	chr7	62859493	+	cg27056864	60682153	NA	AATATCACRTACACACCACRAAAAAACATAACACTAAAAAACAAATAAAC		II			rs187940458	0.0623
	0.683947	0.855889	0.853347	0.453261	0.649272	0.913044	0.406086	0.60086	0.631941	0.306096	0.532922	0.440753	0.525838	0.479371	0.459139	0.2026	0.228049	0.43487	0	0	0	0	0	0	0	0	0	0	0	0	0	0	0	0	0	0	chr14	104586541	+	cg07098538	30761154	NA	AAAATAATCAACAATCCCAATTTACCCCAAACTCAAAAAATTCCAAAAAC		II			NA	NA
ADH7;ADH7;ADH7;ADH7;ADH7	0.783108	0.967349	0.27507	0.87838	0.827564	0.734992	0.85595	0.427655	0.50658	0.463562	0.738197	0.446522	0.354799	0.640224	0.658459	0.122748	0.125942	0.604369	0	0	0	0	0	0	0	0	0	0	0	0	0	0	0	0	0	0	chr4	100356714	+	cg23179341	40613278	NA	AACACCCAATACATTTTTCATAATTATATTAAAATAAAATAACCTAACCC		II			NA	NA
	0.170322	0.886632	0.240073	0.0963582	0.13844	0.317048	0.636426	0.0333006	0.149899	0.0835811	0.0753679	0.032763	0.0292661	0.0366145	0.0416133	0.0424278	0.0367164	0.0943919	6.83e-14	0	0	0	0	0	0	0	0	0	0	0	0	0	0	0	0	0	chr1	186596382	-	cg23582197	63713298	NA	CAAAACCCTTCCAACTCTAATCCTCAATTTATAATCAAACAAATCTAAAC		II			NA	NA
	0.961898	0.613373	0.588715	0.682127	0.797746	0.735777	0.782249	0.708114	0.44986	0.519923	0.578091	0.540545	0.460274	0.568286	0.674156	0.206938	0.209566	0.606216	0	0	0	0	0	0	0	0	0	0	0	0	0	0	0	0	0	0	chr10	1505595	+	cg13771471	90614210	NA	CCTACTACCTCTTCTACCCRTATCTACATCTACATCATAAACCAAAACAC		II			NA	NA
RP5-1022J11.2	0.834221	0.986035	0.316152	0.369481	0.57768	0.77356	0.864473	0.520012	0.688792	0.599105	0.452582	0.11645	0.669203	0.243603	0.420197	0.248872	0.233535	0.358481	0	0	0	0	0	0	0	0	0	0	0	0	0	0	0	0	0	0	chr20	51110040	+	cg04302055	90664153	NA	CAAACACATAATAAAATACATAAACCTCTATTTCRATTTCAAACACCTTC		II			rs16996810	0.010197
MATK	0.527422	0.791482	0.95624	0.573078	0.657194	0.725223	0.54855	0.579463	0.23098	0.204429	0.548652	0.449721	0.354659	0.610811	0.501871	0.398118	0.307385	0.570534	0	0	0	0	0	0	0	0	0	0	0	0	0	0	0	0	0	0	chr19	3778090	+	cg27083614	72691255	NA	ATAAAAAATACRACRTAAAAACACTAACCAAACCCAAAAAAAATCCAAAC		II			NA	NA
	0.705972	0.91552	0.774852	0.339906	0.311747	0.597063	0.793972	0.871893	0.455014	0.380361	0.579444	0.283727	0.727687	0.253241	0.0828676	0.582681	0.642919	0.132318	0	0	0	0	0	0	0	0	0	0	0	0	0	0	0	0	0	0	chr19	21646470	+	cg01048962	15785986	24797889	AAACAAAAAAAACCTCTTTAAAACACACCAAAAATAACAATAACAAAACA	AAACGAAAAAAACCTCTTTAAAACGCGCCAAAAATAACGATAACGAAACG	I	A	Red	NA	NA
PCDH20;PCDH20;PCDH20	0.418808	0.899116	0.508711	0.0546272	0.480151	0.178793	0.33667	0.0964354	0.218443	0.123605	0.0903626	0.0446166	0.0739379	0.0708509	0.0732424	0.269942	0.159008	0.0742677	0	0	0	0	0	0	0	0	0	0	0	0	0	0	0	0	0	0	chr13	61989701	+	cg05034702	84661497	90616506	TAACAAAACAAACATTTTAAAACCACACCTATAATTACTCTATAACACCA	TAACAAAACAAACGTTTTAAAACCGCGCCTATAATTACTCTATAACGCCG	I	A	Red	NA	NA
	0.846986	0.967232	0.94933	0.65022	0.703831	0.695374	0.848912	0.727298	0.504471	0.922316	0.398036	0.52841	0.697289	0.350425	0.223627	0.820475	0.763271	0.26208	0	0	0	0	0	0	0	0	0	0	0	0	0	0	0	0	0	0	chr1	235120401	-	cg08500811	89805312	NA	TCATTTACATATATAATATTCRAAACACACTAACACATTCTTCCCTTTTC		II			NA	NA
MEF2C;MEF2C;MEF2C;MEF2C;MEF2C;MEF2C;MEF2C;MEF2C	0.361548	0.974857	0.109867	0.495964	0.0601571	0.124846	0.0194725	0.599302	0.0310029	0.0463749	0.0190253	0.198032	0.0249077	0.0168896	0.0558011	0.26771	0.233627	0.0248473	0	0	0	0	0	0	0	0	0	0	0	0	0	0	0	0	0	0	chr5	88179479	-	cg16183386	73755899	NA	TACCTCCTTTTTTCCCCCTTTATTTAATTTTATCCTTACCTTTACTTCRC		II			NA	NA
GPR155;GPR155;GPR155;AC010894.3;GPR155	0.725239	0.963575	0.481272	0.408336	0.45505	0.412265	0.710247	0.250136	0.352435	0.70277	0.427229	0.0822681	0.163803	0.255256	0.181564	0.222939	0.17915	0.426853	0	0	0	0	0	0	0	0	0	0	0	0	0	0	0	0	0	0	chr2	175350621	-	cg25586410	81720120	NA	AAAAACAAAACTTATTACAAAACAAACACRTTCACAATAAAAAACCACTC		II			NA	NA
BEST2;BEST2;BEST2;BEST2;BEST2	0.919793	0.94504	0.722656	0.868992	0.896657	0.901662	0.894229	0.476255	0.52297	0.61241	0.593023	0.433909	0.804416	0.561282	0.450219	0.627505	0.569092	0.594659	0	0	0	0	0	0	0	0	0	0	0	0	0	0	0	0	0	0	chr19	12862636	+	cg00378636	10656139	NA	CCCCCTATTTCCCCAAACCTAAACTCATCTCACCTATATTAAAAATAACC		II			NA	NA
L1CAM;L1CAM;L1CAM;L1CAM;L1CAM	0.58411	0.343504	0.341898	0.109632	0.32899	0.527152	0.800325	0.353678	0.226238	0.114843	0.132565	0.391804	0.269933	0.165341	0.0960419	0.0899659	0.0862088	0.153651	0	0	0	0	0	0	0	0	0	0	0	0	0	0	0	0	0	0	chrX	153141500	-	cg17994896	23727877	NA	CRAAAAAACRTTAATAACTAACATCTAAATAAACCCRAACTCTTAACCCC		II			NA	NA
	0.865479	0.900469	0.852742	0.882997	0.872031	0.661026	0.901879	0.863297	0.852938	0.818878	0.520104	0.931838	0.688819	0.65851	0.348467	0.223341	0.291403	0.656506	0	0	0	0	0	0	0	0	0	0	0	0	0	0	0	0	0	0	chr3	191781655	-	cg01353941	83693163	NA	CTAACCCTTCCTCTTCCTATATAAAACCCRAAATTTTAAAACTACRAAAC		II			NA	NA
	0.593056	0.1231	0.409473	0.21621	0.255355	0.711569	0.707497	0.626226	0.735199	0.129098	0.0944469	0.0718999	0.0874562	0.0847333	0.0463826	0.0991584	0.0940116	0.602207	0	0	1.68e-10	0	1.95e-05	0	0	0	0	0	0	0	0	0	0	0	0	0	chr22	32883102	-	cg09481605	51683899	NA	TTACTATTCTTAACAAATCAACTCTTAACAAACTTACATAACAACCAACC		II			NA	NA
TMEM196;TMEM196;TMEM196;TMEM196;TMEM196;TMEM196	0.773594	0.968659	0.220569	0.623609	0.163309	0.491939	0.591753	0.48991	0.271437	0.100662	0.105163	0.433101	0.744639	0.108703	0.128799	0.390593	0.392138	0.220785	0	0	9.73e-11	0	0	0	0	0	0.00115631	0	0	0	0	0	0	0	0	0	chr7	19812570	-	cg18505401	43631942	NA	CACCCCCTAACACRTTCAAATAAAAATCRTAAAAAAATCTTCCTAAATTC		II			NA	NA
CMBL;CMBL	0.21114	0.963964	0.0314367	0.0662887	0.291346	0.423949	0.221899	0.452336	0.0962285	0.013619	0.0185073	0.0182692	0.0282908	0.0410258	0.140328	0.219084	0.164484	0.0806313	0	0	0	0	0	0	0	0	0	0	0	0	0	0	0	0	0	0	chr5	10307688	-	cg11108751	45754250	NA	CAAAAACCTTCTTTACCATAATCAAAACACACRCRAAAATTCAAAAAAAC		II			NA	NA
	0.918917	0.979056	0.87546	0.438522	0.48832	0.63939	0.795322	0.468367	0.881332	0.20011	0.380747	0.44871	0.502159	0.349904	0.447094	0.52421	0.430793	0.332027	0	0	0	0	0	0	0	0	0	0	0	0	0	0	0	0	0	0	chr10	133946773	-	cg13256160	75778323	NA	AACCCAAAACCTAACAAAACTACRCCCRTTTCTATAATAACTACAAATCC		II			rs117235382	0.011719
	0.855069	0.406775	0.733971	0.638495	0.866265	0.793925	0.216164	0.558872	0.703151	0.675214	0.526542	0.302295	0.23614	0.347558	0.377265	0.179985	0.126266	0.356227	0	0	0	0	0	0	0	0	0	0	0	0	0	0	0	0	0	0	chr18	3512188	-	cg10489650	3723271	NA	CAAATACATCTTACAAAATAATTTTCTCTACTATATCAACCAAACAAACC		II			NA	NA
	0.892399	0.859998	0.886079	0.603436	0.525671	0.850451	0.664223	0.347305	0.559232	0.619434	0.485525	0.27802	0.555118	0.44447	0.560939	0.29336	0.308711	0.42664	0	0	0	0	0	0	0	0	0	0	0	0	0	0	0	0	0	0	chr7	1915268	+	cg24505167	83606191	NA	AACRTTACTAAACAAAATTCCCTTATACCTCCCRAAATTCCTAAAATAAC		II			rs7788921	0.307582
AC113607.1;AC113607.1	0.785615	0.595665	0.782998	0.963809	0.396582	0.893306	0.953914	0.839063	0.578977	0.556289	0.927205	0.576735	0.0480143	0.492116	0.603898	0.736825	0.671869	0.0694054	0	0	0	0	0	0	0	0	0	0	0	0	0	0	0	0	0	0	chr2	792213	+	cg24917131	18736165	NA	TTAAAAACAATTATCAAACTAATCCTCTTACAACCACACAAAAAACTACC		II			NA	NA
AQP1;AQP1;AQP1;AQP1;AQP1;AQP1	0.928735	0.973514	0.888468	0.447575	0.364203	0.799465	0.846262	0.661942	0.818258	0.616876	0.526848	0.408443	0.561315	0.39144	0.396975	0.429626	0.410013	0.32603	0	0	0	0	0	0	0	0	0	0	0	0	0	0	0	0	0	0	chr7	30951498	+	cg11827925	79801438	NA	CTTCTTCTTAAACTCRCTAACCATACTAACAAAAAACTTAACCTAAAACC		II			NA	NA
LRTM2;LRTM2;LRTM2;LRTM2;CACNA2D4	0.808831	0.904252	0.709836	0.352864	0.374156	0.625319	0.235774	0.613244	0.292519	0.412665	0.245296	0.371893	0.39185	0.418269	0.289475	0.190928	0.176308	0.489319	0	0	0	0	0	0	0	0	0	0	0	0	0	0	0	0	0	0	chr12	1929265	+	cg25629418	69759975	NA	RATAAAAACCCCCCTAAAAAACTAATCTTTCTCCTATTTTAAAAACATAC		II			NA	NA
CXCL12;CXCL12;CXCL12;CXCL12	0.910221	0.875959	0.161359	0.413434	0.169872	0.249522	0.202416	0.689107	0.816283	0.229478	0.0970264	0.0462547	0.0600135	0.0444763	0.0349241	0.389834	0.206691	0.163141	0	0	0	0	0	0	0	0	0	0	0	0	0	0	0	0	0	0	chr10	44880562	-	cg26267854	53685541	6711952	ACAATACAACTAACAAAAAATAAAAATACAACAATAAAAAACACACACCA	ACAATACGACTAACGAAAAATAAAAATACGACGATAAAAAACGCGCGCCG	I	A	Red	rs182100532	0.1053
RP11-722M1.1;RP11-722M1.1;RP11-722M1.1	0.899284	0.767465	0.748013	0.656088	0.736385	0.71974	0.740704	0.708112	0.670498	0.224711	0.540644	0.656055	0.580414	0.689349	0.591143	0.264898	0.267959	0.484194	0	0	0	0	0	0	0	0	0	0	0	0	0	0	0	0	0	0	chr4	36585707	-	cg15251562	84656161	NA	CAAATCACACCTTCCRTTTACAATTAATAAATAAAATACACAAAAACAAC		II			NA	NA
FTO	0.652138	0.979253	0.645267	0.0675211	0.717827	0.88139	0.975886	0.601047	0.503906	0.77807	0.582546	0.303309	0.547657	0.0511429	0.973251	0.044642	0.0798231	0.538234	0	0	0	0	0	0	0	0	0	0	0	0	0	0	0	0	0	0	chr16	54115828	-	cg06833284	41710953	NA	CTTCTCAAATCATAACRAAACAAAAATATCACRTAACTCTAACCAAAAAC		II			NA	NA
ACE;ACE;ACE	0.686506	0.876461	0.0135696	0.313942	0.109812	0.281294	0.411969	0.149974	0.0500412	0.0168309	0.0225049	0.0133959	0.411207	0.0433991	0.140216	0.195678	0.147225	0.0171565	0	0	0	0	0	0	0	0	0	0	0	0	0	0	0	0	0	0	chr17	61553938	+	cg09920557	87694417	57742985	AAACCTAACCAACTTCTTCACCAAACCATAATCAAAAAACAAAAACATCA	GAACCTAACCGACTTCTTCACCAAACCATAATCGAAAAACGAAAACGTCG	I	C	Grn	NA	NA
PTH1R;PTH1R	0.952558	0.984341	0.969446	0.633734	0.456078	0.913001	0.774357	0.777984	0.275245	0.522492	0.605215	0.411184	0.689029	0.454007	0.446959	0.770676	0.837541	0.567928	0	0	0	0	0	0	0	0	0	0	0	0	0	0	0	0	0	0	chr3	46939978	-	cg04412755	90617164	27731112	CACCATAACTATACTCATCCTAACCTACTTTAAATAAACAAAACAAAACA	CACCGTAACTATACTCATCCTAACCTACTTTAAATAAACGAAACGAAACG	I	A	Red	NA	NA
PKDCC	0.47943	0.920617	0.0160263	0.331165	0.153931	0.586466	0.500049	0.571276	0.154359	0.323184	0.132764	0.472802	0.129181	0.259391	0.13489	0.0265166	0.0260838	0.293307	0	0	0	0	0	0	0	0	0	0	0	0	0	0	0	0	0	0	chr2	42274610	+	cg17892159	52609112	96613388	TAATCTCAACACTCCCTCCTAAAACTAAAAACCTCAAAACAATTTAAACA	TAATCTCAACGCTCCCTCCTAAAACTAAAAACCTCGAAACGATTTAAACG	I	C	Grn	NA	NA
	0.177816	0.607307	0.202899	0.19907	0.563884	0.135502	0.76787	0.0791648	0.0712431	0.119065	0.100467	0.110656	0.0657976	0.0627397	0.0906089	0.0403864	0.0497729	0.210238	0	0	0	0	0	0	0	0	0	0	0	0	0	0	0	0	0	0	chr10	76349212	-	cg01107534	3610939	NA	CTATTATACTCTCAAAACCTCRCAACAATTACCATAAAAACTTAACAATC		II			NA	NA
	0.373835	0.933292	0.0556368	0.069172	0.26013	0.474908	0.522188	0.237425	0.240455	0.100329	0.043765	0.0583936	0.212206	0.044426	0.0325793	0.244925	0.105756	0.0798832	0	0	0	0	0	0	0	0	0	0	0	0	0	0	0	0	0	0	chr6	7728676	+	cg07554734	12621918	NA	ACTAAATCCRAATTTACCACAAAACATTTATAACRAAACTCCATTTAACC		II			NA	NA
	0.30318	0.824327	0.352907	0.652773	0.734368	0.605267	0.687306	0.447028	0.392326	0.180253	0.444533	0.467787	0.350221	0.442659	0.374186	0.0796233	0.0893988	0.442553	0	0	9.4e-06	0	0	0	0	0	0	0	0	0	0	0	0	0	0	0	chr4	93186308	-	cg03150676	89734383	NA	TAAACCATCCCTAACACTTAAAATCAATACTCTACAACTTACTCAATCTC		II			NA	NA
ID1;ID1	0.252062	0.786808	0.221094	0.185525	0.048816	0.0218066	0.413334	0.417299	0.0121412	0.0128145	0.0147693	0.0107357	0.135775	0.14566	0.0768393	0.00932825	0.0101385	0.011307	0	0	0	0	0	0	0	0	0	0	0	0	0	0	0	0	0	0	chr20	30193892	-	cg09923107	18730547	25808253	TCATTTTCACAAACAACATACATTCCTACAAACAATCACATCTTATATCA	TCGTTTTCACAAACGACATACGTTCCTACGAACGATCGCATCTTATATCG	I	C	Grn	NA	NA
MIR651	0.783193	0.950773	0.952864	0.807995	0.877776	0.892282	0.921542	0.879589	0.920129	0.362897	0.590443	0.624592	0.433808	0.489881	0.717351	0.79968	0.782494	0.618558	0	0	0	0	0	0	0	0	0	0	0	0	0	0	0	0	0	0	chrX	8094341	-	cg18703109	42632135	NA	CATTACATTCATCATTTCATCACCAAACACATCATTACATAATCAAACAC		II			NA	NA
C9orf24	0.420664	0.778977	0.416616	0.119903	0.186945	0.808731	0.163315	0.153351	0.303638	0.225977	0.0586618	0.154388	0.0538808	0.0500744	0.0691124	0.13508	0.139133	0.128279	0	0	0	0	0	0	0	0	0	0	0	0	0	0	0	0	0	0	chr9	34379890	+	cg13912930	65684290	19778524	AAAATAAAACCTTACCAAAAAAAAATCTTCCAAAAAAAATTCCCAAATCA	AAAATAAAACCTTACCGAAAAAAAATCTTCCAAAAAAAATTCCCGAATCG	I	A	Red	NA	NA
	0.190335	0.958447	0.49858	0.459913	0.397606	0.712886	0.800631	0.538406	0.375249	0.372128	0.426312	0.182869	0.28839	0.325593	0.34661	0.328457	0.30042	0.258051	0	0	0	0	0	0	0	0	0	0	0	0	0	0	0	0	0	0	chr2	162983395	+	cg18389956	48734872	NA	CCCTTTTACCAAACAAAATAACATATTCACAATCCTAAAAACCAAAACAC		II			NA	NA
	0.866368	0.938645	0.957183	0.707169	0.539638	0.643528	0.949034	0.897544	0.72903	0.15904	0.527544	0.522463	0.49356	0.746352	0.649395	0.520425	0.582701	0.701473	0	0	0	0	0	0	0	0	0	0	0	0	0	0	0	0	0	0	chr2	240972734	-	cg19719678	63726590	NA	CCTACTAAAAAAACTACTATCCATAAACCACCCTTATTCCTACACAACCC		II			NA	NA
TNFSF4;TNFSF4;TNFSF4;TNFSF4	0.7125	0.95253	0.410376	0.415039	0.572197	0.761682	0.611821	0.742228	0.219647	0.452566	0.514523	0.115905	0.251019	0.30312	0.313764	0.54742	0.592788	0.672505	0	0	0	0	0	0	0	0	0	0	0	0	0	0	0	0	0	0	chr1	173174856	-	cg26205842	58673574	NA	TTTATTTTCTTCTCAAAAAAACCTAATTCCRATTAATATCTTAAACATCC		II			NA	NA
GPX3;GPX3;GPX3;GPX3	0.645531	0.828188	0.427862	0.462095	0.162512	0.273542	0.573209	0.0530927	0.101498	0.0130292	0.232847	0.0507935	0.232342	0.402887	0.305659	0.103118	0.0893764	0.261551	0	0	0	0	0	0	0	0	0	0	0	0	0	0	0	0	0	0	chr5	150400040	+	cg14237894	39802295	64661252	CAAAACCCTTACAACCAATCACTAAACAACTAAAATTTCAAAAACAAACA	CGAAACCCTTACAACCAATCGCTAAACGACTAAAATTTCAAAAACGAACG	I	C	Grn	rs8177412	0.166029
CEP128;CEP128;CEP128	0.602209	0.37109	0.535532	0.151493	0.328924	0.303157	0.272583	0.347708	0.273136	0.270096	0.108047	0.0429813	0.142009	0.0762274	0.0420141	0.0570534	0.0438563	0.0964124	0	0	0	0	0	0	0	0	0	0	0	0	0	0	0	0	0	0	chr14	81408061	+	cg13372234	88653451	NA	TCCTATACTCTTACTATAACTAAACRACTAATTCAAATTACCATAACTAC		II			rs6574613	0.320685
	0.700285	0.859151	0.635898	0.474325	0.522776	0.599749	0.843412	0.601143	0.369827	0.286441	0.47928	0.332721	0.539907	0.620153	0.576169	0.305443	0.249302	0.298079	0	0	0	0	0	0	0	0	0	0	0	0	0	0	0	0	0	0	chr2	119768574	-	cg01994190	93720894	NA	AAATCAAAAACCCAATTCCTACACCAAAACTAAAATCCACAAAAAACCAC		II			rs4848532	0.314761
	0.710304	0.635378	0.277865	0.172097	0.520685	0.464806	0.165188	0.126083	0.149376	0.39338	0.300182	0.0525204	0.0773869	0.0741342	0.0622196	0.0614263	0.0585814	0.124574	0	0	0	0	0	0	0	0	0	0	0	0	0	0	0	0	0	0	chr7	75638542	-	cg17037271	86804859	NA	TACTCAATAACACAATACAAACRAAACCAATATCTCAAATAAATATACCC		II			NA	NA
NRN1	0.547382	0.876196	0.277543	0.303036	0.285974	0.704916	0.130514	0.494521	0.19608	0.433426	0.204631	0.123737	0.23661	0.208242	0.113121	0.107315	0.106147	0.310577	0	0	0	0	0	0	0	0	0	0	0	0	0	0	0	0	0	0	chr6	6007922	+	cg14843586	75703509	26671936	AACATTCAATATTTATTTCTAAAACCCCACATATACAAACCAAACCCCCA	AACATTCGATATTTATTTCTAAAACCCCACGTATACAAACCAAACCCCCG	I	A	Red	NA	NA
ITPKA	0.459331	0.767604	0.459015	0.293031	0.220868	0.156319	0.373821	0.438241	0.0572348	0.313488	0.123732	0.165601	0.212233	0.104424	0.0190882	0.286525	0.111393	0.0816215	0	0	0	0	0	0	0	0	0	0	0	0	0	0	0	0	0	0	chr15	41794412	+	cg11789612	48728916	88725571	AAATCAAAAAAAACAACACACAATAAAACTACAACAATACCAACAAAACA	AAATCGAAAAAAACAACGCGCAATAAAACTACGACGATACCAACGAAACG	I	C	Grn	rs1757457	0.102267
SFRP4;SFRP4;EPDR1	0.400513	0.66654	0.396879	0.0826903	0.0590572	0.553586	0.594225	0.542049	0.272349	0.0250766	0.0388154	0.358837	0.40442	0.0436811	0.0714843	0.172304	0.140183	0.10834	0	0	0	0	0	0	0	0	0	0	0	0	0	0	0	0	0	0	chr7	37956554	+	cg10806140	93790277	NA	AAAAACAAACTTCCAACCCTAAACTACRACCCAAAAAAAATAATATCACC		II			NA	NA
BMP4;BMP4;BMP4	0.645005	0.82834	0.665557	0.469997	0.239038	0.209879	0.39574	0.536108	0.231312	0.0495274	0.065591	0.0208866	0.420591	0.328599	0.261185	0.482554	0.512979	0.130496	0	0	0	0	0	0	0	0	0	0	0	0	0	0	0	0	0	0	chr14	54421413	+	cg08169864	23775909	84607866	CTACTAAACACTAAATTACACCTAATCAAATTTTCAAAAAAACCCTTACA	CTACTAAACGCTAAATTACGCCTAATCGAATTTTCGAAAAAACCCTTACG	I	C	Grn	NA	NA
WI2-81516E3.1	0.68088	0.877673	0.969734	0.657381	0.78289	0.721116	0.955706	0.872713	0.674284	0.155896	0.370609	0.436402	0.710938	0.822305	0.656584	0.621874	0.545637	0.671074	0	0	0	0	0	0	0	0	0	0	0	0	0	0	0	0	0	0	chr22	49288649	-	cg16699728	39644910	NA	ATAACCTCATATTCTAAAACCAAACAAACTTCTAAAAAAATAATATCTCC		II			NA	NA
SALL1;SALL1	0.402504	0.926441	0.351255	0.439751	0.255147	0.249743	0.568811	0.522884	0.0516275	0.111648	0.143211	0.478536	0.455441	0.189423	0.25415	0.10448	0.133879	0.241769	0	0	0	0	0	0	0	0	0	0	0	0	0	0	0	0	0	0	chr16	51184697	+	cg16118070	41624290	77771338	AAAAACCCCATAAAACATAAATACAAATAAAAATCACCCCAACCTAACCA	GAAAACCCCATAAAACGTAAATACGAATAAAAATCGCCCCGACCTAACCG	I	C	Grn	rs142154922	0.0133
C14orf37;C14orf37	0.550423	0.644319	0.0655528	0.102555	0.0317891	0.228381	0.773018	0.0619367	0.0531406	0.0634159	0.0270735	0.0330234	0.100815	0.0248664	0.0190714	0.122933	0.113566	0.0338218	0	0	0	0	0	0	0	0	0	0	0	0	0	0	0	0	0	0	chr14	58619169	+	cg23252261	68714235	31697248	TATAAACAATACCCTAATCTCTTCCACATAAATAAAAAAACAAACTACCA	TATAAACGATACCCTAATCTCTTCCGCGTAAATAAAAAAACGAACTACCG	I	C	Grn	NA	NA
EBF4;EBF4	0.324169	0.861948	0.0274351	0.360067	0.0677996	0.476669	0.246884	0.321432	0.0685512	0.0599555	0.104501	0.0303892	0.132778	0.0354954	0.0849998	0.149974	0.161462	0.0506794	0	0	0	0	0	0	0	0	0	0	0	0	0	0	0	0	0	0	chr20	2673003	-	cg03227128	19762202	NA	CRAAAACTCRAAAACRTCAAAATAAACAACAAATCCAAACACAAAACRTC		II			NA	NA
IFI27;IFI27	0.94345	0.777889	0.651648	0.939491	0.97798	0.962192	0.941486	0.967714	0.887566	0.968885	0.773641	0.479728	0.549529	0.723073	0.70559	0.272125	0.309857	0.803639	0	0	0	0	0	0	0	0	0	0	0	0	0	0	0	0	0	0	chr14	94578103	-	cg01835013	65643270	NA	CAACAATAACCAATATAACCAAAATAATCAAAATAACCTCTAACTCTACC		II			NA	NA
ANKFN1	0.449864	0.969339	0.341792	0.730369	0.863763	0.89211	0.871599	0.937824	0.501481	0.402417	0.623587	0.560595	0.589377	0.799636	0.583216	0.28091	0.256057	0.497414	0	0	9.51e-07	0	0	0	0	0	0	0	0	0	0	0	0	0	0	0	chr17	54245140	-	cg02339122	43705206	NA	CCTAAACTAATAAAAACTTCACCACCTTACAACTATATCATCTAAATCAC		II			NA	NA
	0.683208	0.118127	0.553688	0.240368	0.558876	0.486805	0.208627	0.393583	0.306096	0.282618	0.0956439	0.0822609	0.106864	0.196369	0.0673559	0.0991433	0.0827219	0.259231	0	0	0	0	0	0	0	0	0	0	0	0	0	0	0	0	0	0	chr7	99588561	+	cg17052310	84707965	69796152	TTATTTAAACCAACAATCCCCAATCTCTTTAACACTAAAAACCAACTCCA	TTATTTAAACCGACGATCCCCAATCTCTTTAACACTAAAAACCGACTCCG	I	T	Red	NA	NA
DACT1;DACT1;DACT1;DACT1	0.186931	0.954369	0.125378	0.018628	0.110241	0.353971	0.376455	0.540363	0.201928	0.0308997	0.0185183	0.0480022	0.326813	0.0700371	0.0610338	0.0312878	0.0334925	0.0363271	0	0	0	0	0	0	0	0	0	0	0	0	0	0	0	0	0	0	chr14	59105341	-	cg26850503	65795830	NA	RACTATTCCTACCCAAAAACTAAAAATCRAACAAATAACCTAAAACRAAC		II			NA	NA
	0.673853	0.954708	0.74547	0.546662	0.514926	0.571491	0.714648	0.921452	0.767124	0.81122	0.504115	0.423503	0.371861	0.398581	0.518226	0.163397	0.165111	0.45731	0	0	0	0	0	0	0	0	0	0	0	0	0	0	0	0	0	0	chr3	187310248	-	cg21380740	4733563	NA	TTTAATTATTCAAACTCCCAAAAATTCTAAAATTAAACAAATTCTTCCTC		II			NA	NA
OR4S1	0.980618	0.892731	0.941312	0.681496	0.848919	0.806868	0.858746	0.95908	0.974705	0.312236	0.744414	0.736177	0.36829	0.749702	0.680835	0.482742	0.551363	0.638392	0	0	0	0	0	0	0	0	0	0	0	0	0	0	0	0	0	0	chr11	48326388	+	cg05402062	82740269	NA	ATCCAAAAATTTAACCACTAAAAATCCCTCAAATCTAAATCAACATTAAC		II			NA	NA
GABRA4;GABRA4;GABRA4	0.414274	0.909173	0.518163	0.390019	0.278007	0.776366	0.728532	0.64818	0.282322	0.340347	0.327825	0.378227	0.510418	0.120148	0.12686	0.450826	0.413128	0.405817	0	0	6.61e-14	0	0	0	0	0	0	0	0	0	0	0	0	0	0	0	chr4	46995821	+	cg16976370	68793227	13651287	AACACTACTATAAACAAAAAACCCACTTAAAATCAAAAACTACAAAACCA	AACACTACTATAAACGAAAAACCCACTTAAAATCGAAAACTACGAAACCG	I	A	Red	NA	NA
GLI3;GLI3	0.674028	0.901732	0.318197	0.355076	0.259391	0.54437	0.860588	0.531943	0.481069	0.419386	0.132532	0.0649974	0.512206	0.141379	0.156266	0.503287	0.568888	0.105495	0	0	0	0	0	0	0	0	0	0	0	0	0	0	0	0	0	0	chr7	42277807	+	cg25726664	75671305	49754275	ACAAAACACAACACAAATACCAAAACACACATTTAAAAAATATCCTAACA	ACAAAACGCAACACGAATACCAAAACGCGCATTTAAAAAATATCCTAACG	I	A	Red	NA	NA
SLC35G1	0.373439	0.703218	0.213609	0.35414	0.402233	0.220437	0.0948598	0.708261	0.140518	0.0286404	0.0499552	0.0365054	0.136548	0.019469	0.0415821	0.408653	0.285436	0.219391	0	0	0	0	0	0	0	0	0	0	0	0	0	0	0	0	0	0	chr10	95654158	+	cg01862366	90654565	NA	CRAAATCCCAAAAAAACTACTAACAATCRAAAAATTTCTTCCRTCTTAAC		II			NA	NA
RP11-510M2.1	0.418514	0.911975	0.295666	0.311918	0.0763937	0.440278	0.354659	0.329024	0.437742	0.109139	0.059464	0.065618	0.200747	0.0558544	0.0919605	0.144492	0.137139	0.149836	1.2e-09	0	0	0	0	0	0	0	3.4e-13	0	0	0	0	0	0	0	0	0	chr16	71459870	+	cg02634272	6797530	7721821	CTCCATCTCCAAAACAACAACCTCTTAATTAAACAAAAAATAAACTCTCA	CTCCGTCTCCAAAACGACGACCTCTTAATTAAACGAAAAATAAACTCTCG	I	T	Red	NA	NA
FAM19A5	0.863232	0.775119	0.988327	0.455025	0.793021	0.345849	0.407537	0.5354	0.412064	0.197344	0.441946	0.502522	0.38294	0.453206	0.460585	0.375511	0.407961	0.349292	0	0	0	0	0	0	0	0	0	0	0	0	0	0	0	0	0	0	chr22	49109710	+	cg23486308	24619941	NA	ACAAAATAAATCCTAACCTATTCTTCCCATAAATCTATTAATAAAACCAC		II			NA	NA
	0.942467	0.989085	0.895537	0.965021	0.843669	0.884046	0.893223	0.474448	0.670967	0.833829	0.640179	0.538529	0.634737	0.78308	0.783611	0.259547	0.357229	0.637897	0	0	0	0	0	0	0	0	0	0	0	0	0	0	0	0	0	0	chr9	92293297	+	cg13912573	38763521	NA	TAAAAACTTAAAAAATATAAAAACTCCCAATCTCCTTTTCATTTACAAAC		II			NA	NA
PROK2;PROK2	0.811084	0.799818	0.823019	0.183804	0.183914	0.38243	0.268778	0.0932682	0.0608594	0.0334435	0.208173	0.0214352	0.315465	0.0478791	0.0501572	0.604292	0.58649	0.0388698	0	0	0	0	0	0	0	0	0	0	0	0	0	0	0	0	0	0	chr3	71834640	+	cg08555612	15745145	NA	CCCTAAACATCTATACAACAAATAATTTACAAATTTTCRACRCTAAACAC		II			NA	NA
RP11-371M22.1;RP11-371M22.1	0.56217	0.786839	0.349398	0.226954	0.370479	0.240683	0.744522	0.497064	0.101741	0.0575332	0.0849226	0.0695047	0.325277	0.081177	0.0703973	0.671497	0.559047	0.237156	0	0	0	0	0	0	0	0	0	0	0	0	0	0	0	0	0	0	chr5	113391774	+	cg17671005	79722342	49662890	TACTTCAATACTAACTATACTAAATATTAAACCAAATCCCAAACACCCCA	TACTTCGATACTAACTATACTAAATATTAAACCGAATCCCAAACGCCCCG	I	C	Grn	NA	NA
EPHA5;EPHA5;EPHA5;EPHA5;RP11-807H7.1	0.395845	0.959819	0.228966	0.29668	0.247021	0.557056	0.892177	0.414096	0.193381	0.152726	0.369338	0.200957	0.744348	0.19399	0.208665	0.0965314	0.124524	0.241927	0	0	7.22e-15	0	0	0	0	0	0	0	0	0	0	0	0	0	0	0	chr4	66536772	+	cg22474435	77641583	NA	ATCTCAATAATCAAATTCTTTAACTCCTTAAAATCTCAAACAAAACTACC		II			NA	NA
FAM113B	0.756694	0.976032	0.265106	0.728154	0.867427	0.797905	0.860537	0.40724	0.397894	0.305544	0.648953	0.445861	0.359948	0.473341	0.669313	0.310759	0.301428	0.698103	0	0	0	0	0	0	0	0	0	0	0	0	0	0	0	0	0	0	chr12	47482450	+	cg00540222	97735890	NA	CCTCTTCTATACAACAACTACCAAAAAAACCTACATTAATTTCCTACCAC		II			NA	NA
	0.318298	0.977611	0.488776	0.472331	0.548002	0.572952	0.547236	0.311789	0.350134	0.518297	0.36585	0.0896408	0.167657	0.258586	0.405798	0.138616	0.202859	0.337147	0	0	0	0	0	0	0	0	0	0	0	0	0	0	0	0	0	0	chr1	108650461	+	cg13980930	83783918	NA	AAAATCCTATAATCCCTAAACTTCCTAAAAATAACCTAACCTAACTATAC		II			NA	NA
CYTH1	0.348106	0.917244	0.317089	0.258732	0.226252	0.32729	0.785612	0.259139	0.286404	0.315463	0.17716	0.0610011	0.204899	0.125841	0.189894	0.0956295	0.104464	0.277533	7.9e-07	0	0	0	0	0	0	0	0	0	0	0	0	0	0	0	0	0	chr17	76755745	-	cg11859594	9672206	NA	TCTATTAAACCTCTTCTTAAAAACCTCTATAAATTCAAAACCCTCCAAAC		II			NA	NA
MIR4313;RP11-24M17.4	0.872429	0.895713	0.83226	0.589897	0.921974	0.936439	0.939776	0.738069	0.850077	0.286666	0.695055	0.904416	0.700613	0.151477	0.598857	0.479885	0.4686	0.811789	0	0	0	0	0	0	0	0	0	0	0	0	0	0	0	0	0	0	chr15	76054831	+	cg12495798	64792845	NA	TACCCACAACAACCCCTAAAAAATATTTACAAAAAACCTTAACAAAAAAC		II			NA	NA
PCDHGC4	0.427002	0.88621	0.279174	0.260999	0.249284	0.352825	0.344551	0.434762	0.0891356	0.051973	0.0788249	0.164464	0.48329	0.140016	0.287239	0.0816952	0.0663396	0.141002	0	0	0	0	0	0	0	0	0	0	0	0	0	0	0	0	0	0	chr5	140864474	+	cg12648074	65789540	NA	TCAACCAATAAACTAAACAAAAAACRTCCCAACAACAACAAAATTAATAC		II			NA	NA
HDAC9	0.858065	0.459065	0.074789	0.148535	0.0118665	0.141722	0.432968	0.250499	0.0597096	0.013457	0.016655	0.0120328	0.0913528	0.155664	0.0392996	0.0174638	0.0298563	0.0780765	0	0	0	0	0	0	0	0	0	0	0	0	0	0	0	0	0	0	chr7	18125869	-	cg15208317	81679320	NA	TCTTAAAATTCCCTTAAATAATTCTTCAAACTCCACRCATCTATAAAAAC		II			NA	NA
ACBD4;ACBD4	0.188878	0.980887	0.136004	0.24148	0.306164	0.504954	0.588894	0.234683	0.200688	0.169826	0.069092	0.0795609	0.0463329	0.240399	0.330046	0.0753233	0.119218	0.189256	0	0	0	0	0	0	0	0	0	0	0	0	0	0	0	0	0	0	chr17	43221327	-	cg00677574	76707105	NA	CTACTTCTCCCCRAAAAAATTAAACTCTTAAACAAATTAAAACTTAAACC		II			rs1053578	0.024306
GRIK1;GRIK1;GRIK1;GRIK1;GRIK1;GRIK1;GRIK1;GRIK1;GRIK1	0.610963	0.885254	0.364881	0.247592	0.212112	0.35346	0.505921	0.498933	0.316985	0.0586346	0.256686	0.213737	0.421225	0.161494	0.240569	0.111753	0.159847	0.200775	0	0	1.22e-09	0	0	0	0	0	0	0	0	0	0	0	0	0	0	0	chr21	31312328	-	cg21816539	20767826	NA	CTCTAAACAAACCTAATAAACTCCAACAAATTAACTAAAAACRAAACCAC		II			NA	NA
PPP1R1A;PPP1R1A	0.794933	0.974452	0.5587	0.840938	0.907048	0.81068	0.863187	0.808246	0.801294	0.2764	0.589469	0.559574	0.687211	0.653172	0.726268	0.215424	0.343273	0.890937	0	0	0	0	0	0	0	0	0	0	0	0	0	0	0	0	0	0	chr12	54978100	-	cg19460368	6714132	36631177	AACTAATCACTAATCAACACAAAAATAACAAAAATAAAACAACACCTCCA	AACTAATCACTAATCAACACGAAAATAACAAAAATAAAACGACGCCTCCG	I	A	Red	NA	NA
	0.598896	0.815191	0.282165	0.372333	0.629472	0.255383	0.825964	0.573414	0.383492	0.326193	0.569996	0.264294	0.142181	0.383397	0.353135	0.123584	0.12447	0.315856	0	0	0	0	0	0	0	0	0	0	0	0	0	0	0	0	0	0	chr10	63779053	-	cg02863179	17658850	NA	ACATTATAATATTTTCCAATAACTATTTATCATAAATTACRTCAACCTTC		II			NA	NA
FAM114A1;FAM114A1	0.82123	0.763156	0.47156	0.612638	0.912335	0.502604	0.550192	0.521356	0.19194	0.291672	0.458902	0.476519	0.441783	0.555019	0.575233	0.290508	0.25	0.459547	0	0	0	0	0	0	0	0	0	0	0	0	0	0	0	0	0	0	chr4	38869779	+	cg20484352	24662907	NA	AACTTACTTAATACCAAAACTAAATACTTTAAAAAATCCAAACAAACTCC		II			NA	NA
LYPD6B;LYPD6B	0.648328	0.823715	0.185297	0.175735	0.0572961	0.0651092	0.30664	0.0776631	0.191206	0.0402306	0.0318568	0.0285261	0.0329222	0.0294751	0.0260949	0.0255162	0.0320298	0.0348145	0	0	0	0	0	0	0	0	0	0	0	0	0	0	0	0	0	0	chr2	149895362	-	cg18946117	93708964	36729881	AAATAAACTAAACCAACACAACAAACAAAAACAATAATAAATTCAAAACA	AAATAAACTAAACCAACGCAACAAACGAAAACGATAATAAATTCGAAACG	I	A	Red	NA	NA
	0.763235	0.240315	0.758464	0.636961	0.629211	0.859719	0.602933	0.890631	0.418217	0.721335	0.620759	0.215293	0.315339	0.573273	0.466201	0.235944	0.217996	0.490562	0	0	0	0	0	0	0	0	0	0	0	0	0	0	0	0	0	0	chr19	676739	-	cg10503234	6752919	NA	TCAACAAAACAAAAATTTCTAATCACAATAACCRCTAACATTTATTAAAC		II			NA	NA
TRANK1	0.0718918	0.89779	0.324269	0.0405865	0.0153436	0.0695017	0.426648	0.448582	0.0541788	0.0334367	0.124282	0.0110096	0.0263045	0.0383588	0.0409397	0.0191063	0.0474492	0.0216106	0	0	0	0	0	0	0	0	0	0	0	0	0	0	0	0	0	0	chr3	36950004	+	cg20768638	82674172	NA	ATAAAACCATAATAAACRAACTCCTTCTCCAAATTTCAACAATACAAACC		II			NA	NA
FEZ1;FEZ1;FEZ1;FEZ1	0.263203	0.942568	0.0645757	0.18279	0.187118	0.0828238	0.495426	0.510324	0.17243	0.0801421	0.034506	0.0564234	0.429243	0.0424194	0.0286726	0.0246908	0.0380835	0.054236	0	0	0	0	0	0	0	0	0	0	0	0	0	0	0	0	0	0	chr11	125365588	-	cg21193027	41752272	75753851	AAAACATTTACAATAACTAAACCAAATAACAATCCCAAAACAAAATACCA	AAAACGTTTACGATAACTAAACCAAATAACGATCCCGAAACGAAATACCG	I	A	Red	NA	NA
MTUS1;MTUS1;MTUS1	0.529327	0.967439	0.146275	0.633862	0.625048	0.817081	0.842791	0.858015	0.607582	0.552235	0.453121	0.325617	0.604297	0.596209	0.484894	0.13278	0.162716	0.407057	0	0	0	0	0	0	0	0	0	0	0	0	0	0	0	0	0	0	chr8	17579494	-	cg05807467	94656897	NA	CTACAACCATATTCACTCTCATATCCCTCATACTTACTCTTAATAAATTC		II			NA	NA
SNHG5;SNORD50A;SNORD50B;SNHG5	0.72122	0.574976	0.659542	0.424598	0.470851	0.452748	0.267132	0.486741	0.508552	0.561553	0.297649	0.179269	0.258235	0.130127	0.10106	0.121326	0.149856	0.316974	0	0	0	0	0	0	0	0	0	0	0	0	0	0	0	0	0	0	chr6	86387910	+	cg00465058	38798978	NA	ACRCCTTAAAATATAACATTTCTACRAAAATACTTAAATACCRATTTCCC		II			NA	NA
LHX3	0.576888	0.963295	0.772053	0.448362	0.557024	0.970384	0.930359	0.626526	0.769582	0.19349	0.55553	0.219887	0.663097	0.424165	0.517092	0.327941	0.456463	0.731586	0	0	0	0	0	0	0	0	0	0	0	0	0	0	0	0	0	0	chr9	139096450	-	cg18297246	52606289	NA	CRAAAAACACAAACTTAAATCCCCTACTATAAAATCCAAAAACCTAAACC		II			NA	NA
	0.886083	0.978861	0.933701	0.893755	0.824627	0.940878	0.92934	0.639083	0.582807	0.429413	0.704231	0.780693	0.829552	0.642087	0.633215	0.538729	0.464847	0.730761	0	0	0	0	0	0	0	0	0	0	0	0	0	0	0	0	0	0	chr10	7855928	+	cg17310173	50782882	NA	CCRACTACCCATCCTTAAATTATTTTAATAAACCAAATTAAATAACCCAC		II			NA	NA
SLC5A8	0.375399	0.789359	0.321843	0.579975	0.553121	0.607003	0.847525	0.543293	0.413143	0.178416	0.409373	0.347764	0.369631	0.520507	0.454624	0.129237	0.109158	0.393611	0	0	0	0	0	0	0	0	0	0	0	0	0	0	0	0	0	0	chr12	101550467	-	cg06162589	41802253	NA	ACACAAAAATTAATAAACAACACCAAAAAAACTTTAATCATTAAACCCAC		II			NA	NA
	0.705206	0.904167	0.503695	0.128598	0.218316	0.348356	0.704798	0.268463	0.489007	0.0919962	0.0789918	0.365017	0.14679	0.118802	0.0594471	0.371495	0.453418	0.107241	0	0	0	0	0	0	0	0	0	0	0	0	0	0	0	0	0	0	chr11	20691429	-	cg01563031	87700928	83702212	CAACAACATAAAAAAACCTAAAACCAAACTTTACACTAATCTAAAAAACA	CGACGACGTAAAAAAACCTAAAACCGAACTTTACGCTAATCTAAAAAACG	I	A	Red	NA	NA
	0.776181	0.961838	0.453057	0.515291	0.949961	0.901501	0.877532	0.463012	0.309532	0.577378	0.53779	0.504956	0.395559	0.574933	0.684959	0.283181	0.307828	0.75233	0	0	0	0	0	0	0	0	0	0	0	0	0	0	0	0	0	0	chr10	8636489	+	cg17354045	84642574	NA	TCATTTTAAATATAACCATACTCAAACACAATACTAACAAACCTAATCTC		II			NA	NA
	0.9571	0.529206	0.810017	0.948584	0.951511	0.908756	0.949734	0.865195	0.969202	0.317509	0.857122	0.917094	0.886658	0.412939	0.457066	0.486444	0.51484	0.389011	0	0	0	0	0	0	0	0	0	0	0	0	0	0	0	0	0	0	chr17	66224249	-	cg07671395	76805987	NA	ACCCRTTTACTATAAAATTATACCCTTATCTCCTTCAAACTCCCCTAACC		II			NA	NA
	0.673151	0.908392	0.267258	0.914855	0.797349	0.730692	0.881801	0.277086	0.220421	0.718884	0.56332	0.312921	0.447539	0.57694	0.627752	0.296994	0.217495	0.389924	0	0	4.49e-13	0	0	0	0	0	0	0	0	0	0	0	0	0	0	0	chr12	131626302	+	cg17208781	21794233	NA	TCTAAAAATATAACATATAACTAAACTCCRCCTCCTTTAAAACAACAACC		II			rs115600492	0.012163
	0.875755	0.886218	0.709337	0.724174	0.832377	0.593434	0.885728	0.487715	0.381585	0.885218	0.379751	0.600792	0.201268	0.101556	0.793727	0.609677	0.500612	0.598218	0	0	0	0	0	0	0	0	0	0	0	0	0	0	0	0	0	0	chr2	238832777	-	cg03098024	57602581	NA	TAATCACATATACAACACAAAACAACCAAAAAACATCTAATACCTAACAC		II			NA	NA
	0.939801	0.964891	0.910999	0.674103	0.698027	0.742687	0.90441	0.855555	0.929215	0.365517	0.48031	0.728345	0.757837	0.718966	0.507065	0.521374	0.514048	0.400268	0	0	0	0	0	0	0	0	0	0	0	0	0	0	0	0	0	0	chr13	95358476	+	cg22859289	80700863	NA	AACAAAAAACCTAACAATTCCAAAATACRCRATAATCTTCAAACATTCCC		II			NA	NA
	0.547072	0.942148	0.168421	0.535828	0.644776	0.583641	0.57815	0.187872	0.33587	0.194846	0.34379	0.370305	0.195667	0.344874	0.369787	0.168173	0.148304	0.323813	0	0	0	0	0	0	0	0	0	0	0	0	0	0	0	0	0	0	chr2	227121140	+	cg20210052	19709908	NA	TTAACCTTTAAATCAACTATAAACCTTACTACCTCCACAACTTTCAACAC		II			NA	NA
ROPN1;ROPN1;ROPN1;ROPN1;ROPN1;ROPN1;ROPN1	0.902443	0.977706	0.825131	0.943925	0.95025	0.904517	0.797944	0.820375	0.841506	0.742445	0.697865	0.536005	0.708024	0.698106	0.69863	0.424116	0.486703	0.630703	0	0	0	0	0	0	0	0	0	0	0	0	0	0	0	0	0	0	chr3	123700410	-	cg08728819	76608892	NA	CCRCCCAAAAACTACACCCTCAACRTAAAAAAATATAACTAAAAATATCC		II			NA	NA
AMIGO1;AMIGO1	0.291421	0.928101	0.387779	0.403342	0.1275	0.189492	0.603142	0.146547	0.17928	0.240411	0.107228	0.145064	0.327127	0.110315	0.121705	0.0438662	0.0588904	0.0744281	0	0	0	0	0	0	0	0	0	0	0	0	0	0	0	0	0	0	chr1	110052010	-	cg08367326	63644557	27755197	AATAAAACACATCCAATCAAAATTAAAAATCCCCAAAACCTATAAAAACA	AATAAAACGCGTCCGATCGAAATTAAAAATCCCCGAAACCTATAAAAACG	I	A	Red	NA	NA
	0.978582	0.985668	0.97554	0.884895	0.931882	0.975243	0.93748	0.974337	0.878744	0.225633	0.547915	0.797498	0.809766	0.820978	0.500079	0.954696	0.97196	0.608986	0	0	0	0	0	0	0	0	0	0	0	0	0	0	0	0	0	0	chr2	142887886	+	cg20443778	49752541	23781543	TCCACAAATTCTAAACACTACAAATATTAAAATAAAAATTCACATTTCCA	TCCGCGAATTCTAAACGCTACAAATATTAAAATAAAAATTCGCATTTCCG	I	A	Red	NA	NA
SPOCK3;SPOCK3;SPOCK3;SPOCK3;SPOCK3;SPOCK3;SPOCK3;SPOCK3;SPOCK3;SPOCK3;SPOCK3;SPOCK3;SPOCK3;SPOCK3;SPOCK3;SPOCK3	0.420117	0.904366	0.489626	0.0799812	0.234595	0.351565	0.154867	0.479682	0.446205	0.206466	0.0933359	0.0701916	0.133739	0.121562	0.110612	0.0577532	0.0970248	0.119492	1.54e-11	0	0.000223702	0	0	0	0	0	1.31e-08	0	0	0	0	0	0	0	0	0	chr4	168155853	+	cg22255664	8754255	77600327	AACTCCAACCAAACATCCTATCCAAAACCAACTATAACTAAAATCCAACA	AACTCCAACCAAACGTCCTATCCGAAACCAACTATAACTAAAATCCAACG	I	A	Red	NA	NA
CTC-340A15.2;CTC-340A15.2;CTC-340A15.2;CTC-340A15.2;CTC-340A15.2;CTC-340A15.2;CTC-340A15.2;CTC-340A15.2;CTC-340A15.2	0.744557	0.912108	0.250965	0.336211	0.539314	0.406208	0.137327	0.223185	0.381779	0.0646924	0.12319	0.193364	0.314013	0.143856	0.248325	0.12141	0.128449	0.281222	0	0	2.69e-08	0	0	0	0	0	0	0	0	0	0	0	0	0	0	0	chr5	163723739	-	cg15688339	7771109	NA	TAAAAAATTACAATACAAAATATCATTACAACRCTTTTCCAAAAAATAAC		II			NA	NA
ANKAR	0.704981	0.561697	0.138841	0.172601	0.0348302	0.0552756	0.48474	0.398639	0.0463156	0.0402624	0.0273878	0.0186162	0.0309642	0.134096	0.125268	0.0407293	0.0714556	0.218173	0	0	0	0	0	0	0	0	0	0	0	0	0	0	0	0	0	0	chr2	190539103	-	cg18148130	6688231	NA	CTCCTCTACTACTCTATTTCRATATTTTAACAAAAACAAATAATAAAAAC		II			NA	NA
FEZ1;FEZ1;FEZ1;FEZ1	0.412063	0.874897	0.0593809	0.0544837	0.147089	0.121883	0.529251	0.657617	0.215909	0.10042	0.0321578	0.137228	0.478007	0.0361152	0.0324597	0.0198714	0.0368922	0.0456862	0	0	0	0	0	0	0	0	0	0	0	0	0	0	0	0	0	0	chr11	125365580	-	cg09314572	4720572	42768967	ATAATCTTAAAACATTTACAATAACTAAACCAAATAACAATCCCAAAACA	ATAATCTTAAAACGTTTACGATAACTAAACCAAATAACGATCCCGAAACG	I	A	Red	NA	NA
	0.449048	0.960803	0.47522	0.711472	0.385488	0.592084	0.528256	0.771624	0.437745	0.36764	0.426408	0.39152	0.703853	0.336385	0.369106	0.127472	0.227409	0.272251	0	0	2.83e-13	0	0	0	0	0	0	0	0	0	0	0	0	0	0	0	chr18	2889850	+	cg13039925	40714293	NA	ATATCTCCTAACAACAACACCRTCTAACCATATATAATAAAATTCACTAC		II			NA	NA
	0.334568	0.97704	0.884134	0.491963	0.577464	0.647016	0.905414	0.831676	0.289482	0.0778513	0.539074	0.619867	0.472099	0.594542	0.504383	0.551228	0.548519	0.432565	0	0	0	0	0	0	0	0	0	0	0	0	0	0	0	0	0	0	chr12	132904796	-	cg07370221	65609575	NA	ATACTTACTCTCAACAACTATAACCRCTAACCCTAACCTATAATAATACC		II			NA	NA
ST18	0.869265	0.97429	0.855076	0.780451	0.643367	0.783075	0.812021	0.545555	0.876263	0.554912	0.563672	0.583245	0.360649	0.540467	0.699589	0.314681	0.42119	0.482295	0	0	0	0	0	0	0	0	0	0	0	0	0	0	0	0	0	0	chr8	53162924	-	cg09260015	40600537	NA	TATCTCCTTTTACCTATACTCTATTTATTCCTTATCTCTATTTACCAACC		II			NA	NA
	0.348164	0.876474	0.225638	0.133287	0.228624	0.447188	0.796745	0.602417	0.24102	0.426434	0.305485	0.0276028	0.064435	0.211144	0.203878	0.251798	0.20997	0.200044	0	0	4.49e-13	0	0	0	0	0	5.55e-16	0	0	0	0	0	0	0	0	0	chr4	157031920	-	cg14315782	28637556	NA	ACRCCRCCAATTCTTTTCTTTTACATAATAATACATATTTCCTAAAACTC		II			rs77686193	0.032118
FGF5;FGF5	0.330038	0.89188	0.453812	0.442692	0.126823	0.332467	0.747799	0.425468	0.168029	0.220149	0.139859	0.393321	0.354586	0.380941	0.0754961	0.16761	0.233009	0.125331	0	0	0	0	0	0	0	0	0	0	0	0	0	0	0	0	0	0	chr4	81187605	-	cg12528713	58732929	21615214	AAAAAAACTACTAAAATACATAACCCTAATATAAACACACCCAACATCCA	GAAAAAACTACTAAAATACGTAACCCTAATATAAACGCACCCAACGTCCG	I	A	Red	NA	NA
XKR6	0.698714	0.963635	0.699058	0.238612	0.594254	0.318154	0.555744	0.543741	0.408806	0.350897	0.446973	0.430129	0.46446	0.314624	0.280251	0.141544	0.27434	0.223797	0	0	0	0	0	0	0	0	0	0	0	0	0	0	0	0	0	0	chr8	10829962	+	cg02879029	6648599	NA	TACTCAACCATCCATTCTTCAATCRAAAATACCCATTAACAAACTTATTC		II			NA	NA
CXCL12;CXCL12;CXCL12;CXCL12	0.711872	0.774472	0.0703237	0.368125	0.0514821	0.0513177	0.463964	0.511028	0.499131	0.0324494	0.0306916	0.0263971	0.0353632	0.0228315	0.0379096	0.365092	0.0759531	0.199836	0	0	0	0	0	0	0	0	0	0	0	0	0	0	0	0	0	0	chr10	44880542	-	cg06048524	43735264	88652209	AAAAACCAAACACCAAACAAACAATACAACTAACAAAAAATAAAAATACA	GAAAACCGAACGCCGAACGAACAATACGACTAACGAAAAATAAAAATACG	I	A	Red	NA	NA
	0.618752	0.954828	0.435321	0.646648	0.837367	0.879204	0.72598	0.414352	0.256176	0.32041	0.545765	0.416152	0.570141	0.668378	0.718867	0.230823	0.222021	0.517952	0	0	0	0	0	0	0	0	0	0	0	0	0	0	0	0	0	0	chr6	40964686	+	cg16621934	86660130	NA	AAAAATCAAAACCAACTAATCACATAATCTTTAACAATTTCATTCCACAC		II			NA	NA
	0.86078	0.968742	0.630825	0.792264	0.866629	0.844536	0.823142	0.654229	0.923089	0.377326	0.573168	0.479088	0.48943	0.680823	0.75831	0.457161	0.408046	0.481187	0	0	0	0	0	0	0	0	0	0	0	0	0	0	0	0	0	0	chr17	76508348	-	cg02166817	86679269	NA	ATACAAACTTTAAACCATACTACCCTTAATCCTTAAAATATATTCTCACC		II			NA	NA
MUSK;MUSK	0.642729	0.937689	0.266364	0.521091	0.652846	0.622663	0.545852	0.290422	0.362973	0.268964	0.30549	0.323253	0.262516	0.298114	0.357976	0.355631	0.423301	0.217549	0	0	0	0	0	0	0	0	0	0	0	0	0	0	0	0	0	0	chr9	113435287	+	cg16084841	6630301	NA	CTCTTATTTACTTTCATTCTACTATCCAACTTTCATCTCAACCAAAACTC		II			NA	NA
CASZ1;CASZ1	0.838795	0.961408	0.957403	0.807879	0.581788	0.618094	0.77219	0.760043	0.61663	0.806773	0.504423	0.457137	0.687807	0.594209	0.513122	0.505658	0.514272	0.24945	0	0	0	0	0	0	0	0	0	0	0	0	0	0	0	0	0	0	chr1	10805621	+	cg16531715	62714247	NA	AACCTCTTACTCTAAATTAATTCAAAATTTCACAACACTAACAACAAAAC		II			NA	NA
	0.271289	0.722676	0.339889	0.438974	0.773916	0.744747	0.839989	0.505441	0.443032	0.447191	0.332313	0.266889	0.380298	0.379866	0.544204	0.159202	0.154071	0.267594	0	0	9.46e-14	0	0	0	0	0	0	0	0	0	0	0	0	0	0	0	chr3	127178753	+	cg18668110	63661158	NA	ACAACATCTAATAATAACTATTCAAACTTATAACAACCTATTACACAAAC		II			NA	NA
	0.195223	0.868498	0.259046	0.170971	0.109489	0.278836	0.838784	0.149995	0.272035	0.173216	0.0893793	0.0840313	0.0627349	0.119165	0.1271	0.0492117	0.0439745	0.14666	0	0	0.000972705	0	0	0	0	0	0	0	0	0	0	0	0	0	0	0	chr5	167000687	+	cg21188154	3600457	NA	TAAACTACATACATACCTAAAACTCRCAAAAAAAACTACTACTACCTAAC		II			NA	NA
	0.719378	0.0822887	0.192946	0.143737	0.0552657	0.360594	0.348859	0.644897	0.0388967	0.0131033	0.0192403	0.266172	0.16432	0.0979465	0.0600997	0.0313211	0.0259185	0.0469309	0	0	0	0	0	0	0	0	0	0	0	0	0	0	0	0	0	0	chr3	167966505	+	cg25831204	8786927	NA	CCCRATACCAACTATTATCTAAAAAACCACAAACCTCTAAAATCTATTTC		II			NA	NA
ADCY8;ADCY8;ADCY8	0.661577	0.962448	0.395721	0.257438	0.292166	0.825883	0.81986	0.613534	0.222276	0.295513	0.359709	0.382843	0.370617	0.181509	0.193576	0.555854	0.567342	0.486649	0	0	0	0	0	0	0	0	0	0	0	0	0	0	0	0	0	0	chr8	132052718	-	cg17907547	87625332	NA	CTTAACAAAAATCCTTTTTATCCTAAACTACCCCRTTACAAAAACCCTAC		II			NA	NA
AC128709.3;AC128709.2;AC128709.2	0.967691	0.969311	0.832196	0.719106	0.795724	0.944243	0.935875	0.465026	0.93045	0.856161	0.602647	0.475845	0.785782	0.480988	0.496994	0.362965	0.345724	0.529893	0	0	0	0	0	0	0	0	0	0	0	0	0	0	0	0	0	0	chr3	197185370	+	cg08723959	65690596	NA	TACTTACCTTCAACRTACCATACTTTCTTTCTCCAACAAATAATCTAAAC		II			NA	NA
FAM196A	0.586004	0.774158	0.35154	0.592564	0.455427	0.821487	0.802496	0.775258	0.308409	0.0612935	0.268025	0.650329	0.48474	0.0751203	0.510074	0.63778	0.640134	0.394895	0	0	0	0	0	0	0	0	0	0	0	0	0	0	0	0	0	0	chr10	128994030	+	cg00500564	51667543	NA	AACCCRATACRATCRCAAATAAAAAACAAAATTATACAACTACATCTAAC		II			rs61745557	0.025
	0.329295	0.980982	0.414715	0.454718	0.542873	0.589258	0.873771	0.395783	0.436839	0.417943	0.300387	0.222898	0.340028	0.349369	0.529178	0.152541	0.160462	0.400237	0	0	0	0	0	0	0	0	0	0	0	0	0	0	0	0	0	0	chr1	60433255	-	cg08824395	44612151	NA	CCTACCTTATTATCTACCTTCTACAAACCAAACTTACCTTTATATATATC		II			NA	NA
PTPRQ	0.398387	0.594423	0.123048	0.424582	0.549103	0.605039	0.76041	0.532263	0.196773	0.20841	0.248646	0.26308	0.185432	0.222462	0.409644	0.253324	0.215476	0.364508	0	0	0	0	0	0	0	0	0	0	0	0	0	0	0	0	0	0	chr12	80837837	+	cg18865084	64615987	NA	ATAACAATCCACCAATACTAAAACTTAACACTCATCAATTTAACATCAAC		II			rs58265080	0.037969
ATF7IP2;ATF7IP2;ATF7IP2	0.119855	0.973114	0.139196	0.362343	0.125495	0.143796	0.685099	0.0492398	0.0466824	0.0294382	0.0393394	0.0384254	0.45197	0.0981537	0.0332346	0.0307994	0.0295322	0.0346456	0	0	0	0	0	0	0	0	0	0	0	0	0	0	0	0	0	0	chr16	10479841	+	cg17360233	13724889	NA	AAATAAATCTCCCTACRCCCACCCCCAACTAATTATAAACCAATAACAAC		II			NA	NA
C14orf43;C14orf43;C14orf43;C14orf43	0.172087	0.912485	0.186714	0.151426	0.134852	0.240828	0.727753	0.127208	0.0929137	0.233849	0.0955019	0.0713414	0.0823059	0.0724902	0.0566586	0.0643683	0.0728366	0.058976	0	0	0	0	0	0	0	0	0	0	0	0	0	0	0	0	0	0	chr14	74208269	+	cg10681255	49785176	NA	ACTAAAAATAAACCRAACTACAAACTAAATATAATCRAAACCCTATACCC		II			NA	NA
AC008063.3	0.497543	0.963347	0.806801	0.671705	0.600621	0.679232	0.814134	0.576584	0.458179	0.720925	0.628315	0.483976	0.284943	0.527797	0.479192	0.316295	0.258104	0.440058	0	0	0	0	0	0	0	0	0	0	0	0	0	0	0	0	0	0	chr2	162948807	-	cg17000139	80698854	NA	TACAATCTCTATTTTACTCTCTCTTTTACTTTTAAAACTTCAAACATAAC		II			NA	NA
GPR176	0.838869	0.986918	0.893983	0.867124	0.95498	0.946775	0.893029	0.546326	0.620774	0.824603	0.670422	0.392586	0.663032	0.837954	0.846359	0.44096	0.420684	0.528466	0	0	0	0	0	0	0	0	0	0	0	0	0	0	0	0	0	0	chr15	40096351	-	cg04188723	84805446	NA	TTTACTCACTAACATATAACAAACCCAAACTTCCATTAATTTCCAATCCC		II			NA	NA
MEOX2	0.562779	0.91738	0.593239	0.164427	0.141561	0.438918	0.0456091	0.15742	0.277555	0.111516	0.283043	0.0332683	0.309876	0.0971485	0.0495166	0.0404956	0.0570178	0.103375	0	0	0	0	0	0	0	0	0	0	0	0	0	0	0	0	0	0	chr7	15726479	+	cg16331920	9661565	81726914	ACATTAACATACCACTTATAATCCTAACAACCAACAATACTAAACAAACA	ACGTTAACGTACCGCTTATAATCCTAACAACCGACAATACTAAACGAACG	I	T	Red	NA	NA
	0.951814	0.954676	0.725311	0.557725	0.949565	0.789435	0.845508	0.541418	0.638289	0.448329	0.779706	0.592598	0.349713	0.715168	0.742501	0.190201	0.192924	0.832614	0	0	0	0	0	0	0	0	0	0	0	0	0	0	0	0	0	0	chr5	145358340	+	cg01830207	26806537	NA	CAAAAACCTACCCTATAATTACCCTAAATAAACTAATTACAACTTCTCTC		II			NA	NA
BDNF;BDNF;BDNF;BDNF;BDNF;BDNF;BDNF;BDNF;RP11-587D21.4	0.381614	0.961469	0.368687	0.0541689	0.222372	0.434388	0.0685526	0.25411	0.38656	0.108867	0.0658853	0.0382006	0.0763409	0.0848173	0.0422752	0.0299882	0.0427188	0.146959	0	0	0	0	0	0	0	0	0	0	0	0	0	0	0	0	0	0	chr11	27723128	-	cg11241206	94668235	35769919	AACTCCATTTAATCTCAACAAAAACAAAAAAATTTCATACTAATTCACCA	AACTCCATTTAATCTCGACAAAAACAAAAAAATTTCATACTAATTCGCCG	I	A	Red	NA	NA
WDR13	0.967969	0.977905	0.986928	0.936285	0.981813	0.939925	0.978883	0.958348	0.720671	0.482116	0.96463	0.610539	0.540012	0.690943	0.824606	0.897895	0.839743	0.680047	0	0	0	0	0	0	0	0	0	0	0	0	0	0	0	0	0	0	chrX	48462672	+	cg01576861	6684951	NA	TATAAACTCTACTCRATAAAAAAACTTCTCTTCAACTACAAAATCCCCTC		II			NA	NA
NAV2-AS3	0.872823	0.967601	0.583271	0.657868	0.71327	0.811184	0.835095	0.326213	0.156624	0.411178	0.482087	0.35417	0.510544	0.512111	0.545226	0.765978	0.673114	0.38963	0	0	0	0	0	0	0	0	0	0	0	0	0	0	0	0	0	0	chr11	20002894	-	cg07667815	37729844	NA	TTCTAATACATCCACRTTACACCCRAATATAACTAAACTAAAACTACAAC		II			NA	NA
GRIN2C	0.648864	0.975845	0.0923099	0.106513	0.151585	0.121485	0.300489	0.371193	0.173174	0.0635311	0.0486378	0.233448	0.15953	0.0374163	0.0939653	0.052216	0.0738453	0.117567	0	0	0	0	0	0	0	0	0	0	0	0	0	0	0	0	0	0	chr17	72856452	-	cg09169283	62782255	NA	CTTTCCTCRATTTTCCTATAACCCRAAATCAAAAACTAAACTAAAATAAC		II			NA	NA
	0.728149	0.944538	0.188374	0.56623	0.670706	0.735229	0.763719	0.439046	0.510142	0.171027	0.539481	0.386151	0.395899	0.694838	0.516606	0.152239	0.200676	0.321168	0	0	0	0	0	0	0	0	0	0	0	0	0	0	0	0	0	0	chr1	209997303	-	cg13548554	55804568	NA	CRTATTATAATTATCTATATACTTACCTACACCCAAACAAAACTATAAAC		II			NA	NA
RP11-143J24.1	0.664305	0.979552	0.783484	0.62418	0.76594	0.636732	0.559795	0.348107	0.539613	0.637173	0.498555	0.309313	0.496562	0.351888	0.36816	0.26527	0.235611	0.593851	0	0	0	0	0	0	0	0	0	0	0	0	0	0	0	0	0	0	chr15	30338222	-	cg01632425	77630241	NA	AATATCCCATAACTCCCAAACTCTATCTATACCRAATATATTATAAAATC		II			rs3641	0.43327
	0.234963	0.867437	0.608631	0.632124	0.497285	0.502732	0.804577	0.377771	0.354441	0.192807	0.365214	0.506188	0.267573	0.34548	0.459232	0.170013	0.160017	0.429666	0	0	0	0	0	0	0	0	0	0	0	0	0	0	0	0	0	0	chr1	104523359	+	cg14174502	59802595	NA	ATACTTTCCTATAATCACCCATAAATAACACTCTCCATAAAAACAAAAAC		II			NA	NA
	0.828072	0.912581	0.644158	0.817121	0.87596	0.683494	0.874357	0.72538	0.540651	0.865731	0.546012	0.509836	0.548013	0.44131	0.474134	0.545778	0.472392	0.602677	0	0	0	0	0	0	0	0	0	0	0	0	0	0	0	0	0	0	chr5	172258178	-	cg05027032	19788152	NA	TAAACAAAACCTCAATCTTTTATAACRTAACCACAAAAATCATAACTATC		II			NA	NA
CDH13;CDH13;CDH13;CDH13;CDH13;CDH13	0.559941	0.914261	0.519304	0.347685	0.102051	0.512375	0.576555	0.439762	0.467197	0.0866	0.305974	0.0641381	0.54191	0.294515	0.296558	0.150121	0.131858	0.221409	0	0	0	0	0	0	0	0	0	0	0	0	0	0	0	0	0	0	chr16	82660450	+	cg01396387	24627906	37610578	CTTCCTAACACTCCCTCATTTTACATAACAAATACAAAATAAACACCTCA	CTTCCTAACGCTCCCTCGTTTTACATAACAAATACGAAATAAACACCTCG	I	C	Grn	NA	NA
	0.559825	0.957197	0.401901	0.357579	0.524166	0.58639	0.284666	0.278893	0.194235	0.284241	0.360508	0.312504	0.471341	0.245221	0.269695	0.123439	0.119162	0.153347	0	0	0	0	0	0	0	0	0	0	0	0	0	0	0	0	0	0	chr6	159331893	+	cg11898431	8769265	NA	TCATCAACCACCCATAAAAATTAAAAATTTCTAACTCAAACCAAAAAAAC		II			NA	NA
	0.767751	0.970966	0.849679	0.830725	0.949403	0.934526	0.964588	0.624369	0.690501	0.3712	0.797736	0.441429	0.501291	0.768739	0.923504	0.430761	0.479803	0.806482	0	0	0	0	0	0	0	0	0	0	0	0	0	0	0	0	0	0	chr17	72306215	+	cg25207738	1777486	NA	AAAAACCCAAACRAAACCTCCAACAAAATAATTATCCCCAACTAAAAACC		II			NA	NA
	0.853685	0.948739	0.789739	0.601331	0.767539	0.734152	0.278701	0.714462	0.880719	0.394345	0.53656	0.196045	0.445232	0.55194	0.523999	0.357863	0.393305	0.427337	0	0	0	0	0	0	0	0	0	0	0	0	0	0	0	0	0	0	chr12	56730580	+	cg12918811	3670598	NA	AAACTACATCCAAAACTACAACTAACCTAAAACTATAAAAAACCCTTAAC		II			NA	NA
INSC	0.60676	0.965543	0.92356	0.345323	0.267067	0.364563	0.666592	0.400185	0.40386	0.330065	0.195222	0.0651755	0.313379	0.182616	0.221136	0.629692	0.605679	0.325179	0	0	0	0	0	0	0	0	0	0	0	0	0	0	0	0	0	0	chr11	15136211	+	cg04044490	52704110	NA	AAAAAAAACATAACCCTCCCTCCCATCTACAAAAACRCTAAAATAAAAAC		II			NA	NA
VTRNA1-3	0.727717	0.976589	0.272705	0.718244	0.286222	0.748767	0.433902	0.642129	0.153915	0.242834	0.39745	0.490029	0.563179	0.149314	0.179694	0.486817	0.550286	0.392923	0	0	0	0	0	0	0	0	0	0	0	0	0	0	0	0	0	0	chr5	140105694	-	cg01063759	17781930	NA	AATCRCTAAATCAAACTAAAACACCRTTATTTTAACTCACTCTTTATAAC		II			rs73273379	0.017816
	0.325993	0.954217	0.39695	0.553523	0.288591	0.625726	0.868747	0.301035	0.386727	0.106147	0.169563	0.128896	0.591684	0.196938	0.209194	0.504435	0.451454	0.248115	0	0	0	0	0	0	0	0	6.93e-09	0	0	0	0	0	0	0	0	0	chr20	17208649	+	cg07387591	78762111	NA	TTTAAAAACCAATTTCTTTCCAAATCTAAAATCAAAAAACCRTTATTCCC		II			NA	NA
IKBIP;IKBIP;IKBIP;APAF1;APAF1;APAF1	0.206973	0.658965	0.320474	0.341572	0.224678	0.712261	0.420631	0.0366491	0.0506549	0.270103	0.204383	0.129692	0.0962862	0.0419809	0.0829475	0.116365	0.0537742	0.207027	0	0	0	0	0	0	0	0	0	0	0	0	0	0	0	0	0	0	chr12	99040199	-	cg09740903	85651485	NA	TACTAAACATTTTATAAACCTTAACAAACATAAACAAATACCCTACRTCC		II			NA	NA
	0.687267	0.817335	0.583883	0.666754	0.772484	0.790778	0.771793	0.514769	0.289833	0.61949	0.483385	0.47595	0.378413	0.499178	0.547541	0.463258	0.411268	0.438769	0	0	0	0	0	0	0	0	0	0	0	0	0	0	0	0	0	0	chr6	144698834	-	cg26926221	10738980	NA	ATTATAAAACTACTCCCTATATATAACTCTACCTCAAAACCCACAAAATC		II			NA	NA
C7orf63;C7orf63;C7orf63	0.684928	0.89649	0.431115	0.705062	0.633184	0.643584	0.908896	0.482568	0.574211	0.308149	0.4759	0.41489	0.295265	0.439714	0.698654	0.222333	0.205499	0.699846	0	0	0	0	0	0	0	0	0	0	0	0	0	0	0	0	0	0	chr7	89873263	+	cg18352120	52709926	NA	ACCCTCCTATTCCACAAATCATAACTACAAATTTAATTAAACAAAAAACC		II			NA	NA
COPS5;CSPP1;COPS5	0.19917	0.624941	0.0983435	0.219002	0.0879204	0.295396	0.609033	0.509138	0.100491	0.0988178	0.165374	0.0416233	0.041531	0.173844	0.1511	0.0572206	0.0516623	0.0247624	0	0	0	0	0	0	0	0	0	0	0	0	0	0	0	0	0	0	chr8	67977360	-	cg01968483	3641146	NA	CCTTTCTTACCCCTCRATACTTATTATTATTAACRTAAAAACRCTTATAC		II			NA	NA
	0.508519	0.921047	0.838255	0.607726	0.622687	0.671573	0.907113	0.518611	0.362888	0.76912	0.327246	0.370376	0.505187	0.510052	0.475404	0.437755	0.482223	0.357319	0	0	0	0	0	0	0	0	0	0	0	0	0	0	0	0	0	0	chr16	31385282	+	cg02264895	14773203	NA	CAACCATAATAACATCTTTATTTAAAAAATCTAATTCTCTTTAACTCCCC		II			NA	NA
ASAH2B	0.75812	0.907969	0.702854	0.434283	0.42938	0.741642	0.812095	0.68428	0.364204	0.594158	0.441262	0.390537	0.396219	0.523613	0.506226	0.376459	0.447791	0.401224	0	0	0	0	0	0	0	0	0	0	0	0	0	0	0	0	0	0	chr10	52568407	-	cg23891985	31767201	NA	CAAAAAAAACCTTACCCTCTACAATATCAACTATTACCTTAATAACCTCC		II			NA	NA
MAFA	0.586745	0.888922	0.718405	0.629513	0.723986	0.866578	0.659634	0.630318	0.385994	0.181532	0.715306	0.489043	0.371215	0.628737	0.870642	0.222953	0.243473	0.625034	0	0	0	0	0	0	0	0	0	0	0	0	0	0	0	0	0	0	chr8	144501878	+	cg03417055	1777944	NA	AAAAAACTAACTTAAACTAAATTCAAAAACTCTAAAACCCTAAACAAAAC		II			NA	NA
	0.620454	0.94892	0.604826	0.277168	0.531998	0.180351	0.372205	0.543993	0.148687	0.21598	0.385337	0.595734	0.313584	0.148771	0.295333	0.164159	0.145602	0.293083	0	0	0	0	0	0	0	0	0	0	0	0	0	0	0	0	0	0	chr3	27772033	-	cg27365535	85787497	NA	CTTTAACRACTTAAATCTCCAAATACAATCTAAATAACACTCAAATATTC		II			rs1353286	0.339091
RP11-254I22.2	0.736088	0.988251	0.498629	0.582941	0.925817	0.900735	0.862385	0.495615	0.643799	0.314187	0.715408	0.644239	0.377373	0.467834	0.669598	0.304996	0.299953	0.658823	0	0	0	0	0	0	0	0	0	0	0	0	0	0	0	0	0	0	chr5	95583220	+	cg05612966	34711541	NA	CATTCCAACTAAACAATACTTCTTTTCTCTCCAATTTAAACATATTACAC		II			rs115733552	0.021286
PCYOX1;PCYOX1;PCYOX1;PCYOX1	0.883664	0.985828	0.396015	0.586637	0.442568	0.826714	0.766291	0.618722	0.293678	0.686829	0.511864	0.813841	0.580294	0.466675	0.426557	0.281533	0.213789	0.217397	0	0	0	0	0	0	0	0	0	0	0	0	0	0	0	0	0	0	chr2	70484614	-	cg12850242	95638292	NA	AATAAATACTATTATCCCTTTAATCTATTTCTAACAACRATTAACTATAC		II			NA	NA
MIR1911	0.412972	0.967231	0.272864	0.85317	0.724939	0.821919	0.873086	0.689955	0.320604	0.280189	0.804171	0.409313	0.648751	0.476104	0.692115	0.242883	0.284472	0.472368	4.33e-15	0	0.00138101	0	0	0	0	0	2.22e-16	0	0	0	0	0	0	0	0	0	chrX	113997530	-	cg16255697	28761548	NA	ATACACTCATTTTCCCCTAAATACTTCTAAAAATCACCAATAATTCTCTC		II			NA	NA
SLIT2;SLIT2;SLIT2;SLIT2;SLIT2	0.433639	0.968936	0.745032	0.510797	0.437305	0.888893	0.512569	0.727049	0.280497	0.0816914	0.26465	0.748372	0.41384	0.447947	0.249072	0.546038	0.677658	0.431794	0	0	0	0	0	0	0	0	0	0	0	0	0	0	0	0	0	0	chr4	20254746	-	cg13680236	52777867	NA	AACATCCTTCAACRAAATACATATATATTTATAAACCATCRTTAACTATC		II			NA	NA
	0.805018	0.935604	0.935384	0.616736	0.704746	0.668739	0.698783	0.755443	0.61325	0.593437	0.528278	0.425443	0.662844	0.519207	0.463065	0.60114	0.557082	0.298209	0	0	0	0	0	0	0	0	0	0	0	0	0	0	0	0	0	0	chr1	25069086	+	cg16521555	38710174	NA	AACCTATACTTAAACRTAATCTCAATCACACCTACAATTTCCCAAATTCC		II			NA	NA
TLX1;TLX1;RP11-108L7.11;RP11-108L7.11;TLX1	0.75625	0.972589	0.834553	0.408847	0.337267	0.686238	0.662937	0.74532	0.570654	0.113475	0.337031	0.611823	0.641745	0.263979	0.272723	0.805797	0.676007	0.075146	0	0	0	0	0	0	0	0	0	0	0	0	0	0	0	0	0	0	chr10	102891019	+	cg25741023	2753199	NA	ACTCTAAAACATCAATCACCAAACRAAAAAACCCRATACAAAAAAACTTC		II			NA	NA
CTD-2050B12.2;GNAO1	0.427635	0.747081	0.409619	0.336684	0.206415	0.418849	0.729884	0.567635	0.38908	0.158958	0.1156	0.209682	0.353615	0.0819054	0.0946428	0.561528	0.300151	0.153945	0	0	0	0	0	0	0	0	0	0	0	0	0	0	0	0	0	0	chr16	56228495	-	cg07829842	49663160	28695978	ACACTCAACTAAATTCAATACAATCTAAACACAAAACTCAAAAAAAATCA	ACGCTCGACTAAATTCGATACGATCTAAACGCGAAACTCGAAAAAAATCG	I	A	Red	NA	NA
TMEM72-AS1	0.940519	0.897891	0.931257	0.708802	0.913674	0.706841	0.929161	0.866311	0.693626	0.62237	0.758304	0.575211	0.721293	0.557332	0.700574	0.387553	0.404635	0.812041	0	0	0	0	0	0	0	0	0	0	0	0	0	0	0	0	0	0	chr10	45359611	+	cg06188367	3658247	79795271	TAAAAAAAAACAACCCATAAATACACAAACTTAACAAACTCTACTTTACA	TAAAAAAAAACAACCCGTAAATACGCAAACTTAACAAACTCTACTTTACG	I	A	Red	NA	NA
DACH1;DACH1	0.569996	0.912722	0.45758	0.367527	0.462564	0.565381	0.363092	0.324404	0.431712	0.411974	0.213365	0.252307	0.260456	0.289392	0.155515	0.139333	0.182868	0.307587	0	0	7.39e-11	0	1.98e-07	0	0	0	0	0	0	0	0	0	0	0	0	0	chr13	72441676	+	cg11664313	55736906	32696185	AATTACCAATCCCCACAAACAAAATAAAATATAAAACATACAATCTAACA	AATTACCAATCCCCGCGAACGAAATAAAATATAAAACATACAATCTAACG	I	A	Red	NA	NA
CD177;CD177;CD177	0.949404	0.96518	0.663108	0.636632	0.931763	0.697919	0.907653	0.539124	0.724758	0.521433	0.366528	0.368579	0.648855	0.547509	0.629614	0.657939	0.595737	0.417959	0	0	0	0	0	0	0	0	0	0	0	0	0	0	0	0	0	0	chr19	43857861	+	cg14101398	20637965	NA	TAAAAAAATAAACCCCAAAAAAACCAACAATAATACCRCRCTCATAACCC		II			rs45441892	0.438136
SPHKAP;SPHKAP	0.27414	0.993746	0.500755	0.514665	0.602875	0.834206	0.286393	0.375424	0.230231	0.212227	0.38095	0.465767	0.323855	0.29913	0.28853	0.26236	0.232445	0.398544	2.44e-08	0	0	0	0	0	0	0	5.77e-15	0	0	0	0	0	0	0	0	0	chr2	229047701	-	cg00214970	95618287	NA	CTACATTTCACCATCTATAAACTCTAAAAATATAAATCAATCCCCTAAAC		II			NA	NA
HS3ST5;HS3ST5	0.710447	0.517483	0.247799	0.712148	0.296005	0.363824	0.911907	0.846505	0.283387	0.266128	0.267372	0.334514	0.529613	0.280749	0.580468	0.328155	0.232394	0.271471	0	0	0.00371551	0	1.65e-10	8.88e-16	0	0	0.235452	2.02e-08	0	0	0	0	0	0	0	0	chr6	114663564	-	cg02192300	82742440	NA	RTAAATAAAAACAAACCAACAAAACTATACRTAACRCRTATAAATAAAAC		II			rs2224692	0.147377
RP11-620J15.3	0.429063	0.445065	0.475989	0.52776	0.559723	0.481595	0.0559308	0.058221	0.413854	0.140656	0.51785	0.0488567	0.0470148	0.0214777	0.0318747	0.0365415	0.0401369	0.11039	0.0554399	0.00301504	0.0645571	0.294739	0.118929	0.00317998	0	0	2.59e-05	0	0.44254	0	0	0	0	0	0	0	chr12	58329936	+	cg22764591	37783928	9711989	AAACCCAAAAATAAAACAATAAAACACACAATATTCTAAAAAAAATTACA	GAACCCGAAAATAAAACGATAAAACGCACGATATTCTAAAAAAAATTACG	I	C	Grn	rs2888288	0.483297
NYAP1	0.273478	0.802665	0.185707	0.0417347	0.359645	0.524821	0.226855	0.027918	0.0705636	0.024826	0.0185124	0.0166948	0.380091	0.0236282	0.0731291	0.024061	0.0218546	0.0176022	0	0	0	0	0	0	0	0	0	0	0	0	0	0	0	0	0	0	chr7	100091255	+	cg24525457	61768232	38677569	CAACAAAAACAAAAACAACAACAACACAAAATAAAACTATACCACAAACA	CGACAAAAACAAAAACAACGACAACGCGAAATAAAACTATACCGCGAACG	I	A	Red	NA	NA
	0.44249	0.832411	0.480552	0.128187	0.342735	0.387449	0.257125	0.347658	0.468458	0.268275	0.134847	0.0778978	0.140325	0.14835	0.10705	0.133199	0.07024	0.0923712	0.00708955	0	0.0689204	0	2.27e-08	3.41e-07	0	3.55e-15	0.000723532	0	0	0	0	0	0	0	0	0	chr10	130066493	-	cg20438344	9628430	5600823	CACTCTTAAACTTTAAAAAAAATCAAAAACTCAATACAATAAATACACCA	CGCTCTTAAACTTTAAAAAAAATCGAAAACTCAATACAATAAATACGCCG	I	C	Grn	rs1778860	0.078707
	0.707671	0.907265	0.766014	0.891898	0.804377	0.73802	0.903814	0.711319	0.414801	0.355798	0.731508	0.580306	0.600802	0.774205	0.922738	0.41778	0.349493	0.508446	0	0	0	0	0	0	0	0	0	0	0	0	0	0	0	0	0	0	chr3	110892814	-	cg02232367	10806235	NA	TTCCCCTAAACTTTAAAAACCTAACTATCATCATCATCATTATCATTATC		II			NA	NA
DGCR14;TSSK2	0.819294	0.995155	0.96768	0.990905	0.992613	0.992213	0.987258	0.990552	0.0688622	0.98778	0.986815	0.988409	0.523869	0.993047	0.546502	0.624528	0.585842	0.981935	0	0	0	0	0	0	0	0	0	0	0	0	0	0	0	0	0	0	chr22	19119545	+	cg26178311	31619987	NA	TAAATACRCAACATCTTCCTAATATCRAAATCRTCATAAAACATAAAACC		II			NA	NA
	0.787164	0.974253	0.749222	0.779027	0.504819	0.648533	0.891271	0.546463	0.559767	0.63179	0.389592	0.569846	0.585398	0.575954	0.570984	0.348536	0.305062	0.433767	0	0	0	0	0	0	0	0	0	0	0	0	0	0	0	0	0	0	chr6	110841946	-	cg04700474	3610183	NA	AAAATCACTAAACTATAAACTAAAACCTCAAAAAACACCTCTTCCAAAAC		II			rs6933588	0.093684
	0.588228	0.977026	0.451634	0.76843	0.868761	0.733679	0.856206	0.472048	0.632003	0.412998	0.605923	0.372215	0.273714	0.626071	0.845796	0.199099	0.270366	0.528444	0	0	0	0	0	0	0	0	0	0	0	0	0	0	0	0	0	0	chr17	63060893	+	cg27390501	20611262	NA	TAATTCTATCATTCTAACTCAACAATTACTACCTTTCCCTAAATCCTATC		II			NA	NA
PRDM8;PRDM8;PRDM8	0.268789	0.965974	0.221413	0.393646	0.608169	0.358728	0.0811253	0.603324	0.321183	0.129369	0.137913	0.265364	0.336524	0.0804545	0.270246	0.0718037	0.0561477	0.329614	1.67e-15	0	0	0	0	0	0	0	0	0	0	0	0	0	0	0	0	0	chr4	81118647	+	cg05059566	34667570	NA	AAAACRAAAAAAATTATACAAATAAACCCRATACAATAACTAACTAACAC		II			NA	NA
RALGDS	0.72953	0.963784	0.790424	0.297137	0.797543	0.664821	0.79914	0.819305	0.404469	0.444974	0.463748	0.706911	0.551062	0.365331	0.339193	0.615393	0.613212	0.446698	0	0	0	0	0	0	0	0	0	0	0	0	0	0	0	0	0	0	chr9	135991297	+	cg21497549	24797927	NA	CTATCRCAAAAACCTAAACTCTATAAAAAACRAACAACCTTCTATAATAC		II			NA	NA
CCNA1	0.259812	0.898756	0.382493	0.177989	0.0639608	0.700865	0.516337	0.389853	0.16786	0.150986	0.264923	0.32965	0.333273	0.105929	0.121714	0.103682	0.0900831	0.193722	0	0	0	0	0	0	0	0	0	0	0	0	0	0	0	0	0	0	chr13	37004857	+	cg08296176	99687851	NA	AAAAAAACATTTCTATCCTCTTACCTAACRCCACTATTAAATATCTTCCC		II			NA	NA
	0.412366	0.983869	0.906595	0.62627	0.438579	0.61088	0.672673	0.806281	0.407669	0.386763	0.518075	0.551909	0.633519	0.453378	0.432569	0.295987	0.301394	0.467384	0	0	0	0	0	0	0	0	0	0	0	0	0	0	0	0	0	0	chr2	131143719	-	cg06497861	56774165	NA	ATCACTTATCTAATACAAATACCACTAACCATATATAACTATTTCAATTC		II			NA	NA
RP11-699L21.1;RP11-699L21.2	0.476448	0.957436	0.274083	0.437821	0.542011	0.261112	0.252178	0.164299	0.207648	0.20402	0.220833	0.145639	0.106474	0.260637	0.260658	0.061355	0.114369	0.252496	0	0	0	0	0	0	0	0	0	0	0	0	0	0	0	0	0	0	chr3	193721530	-	cg12512625	33650239	NA	TCCCTAAAATAAAACTCCTAAACCTAAATTAAACCTAAACRTATAACTCC		II			NA	NA
IMPG1	0.71668	0.96245	0.204525	0.0853606	0.206736	0.469927	0.566213	0.129815	0.233306	0.108776	0.0651902	0.0314897	0.164381	0.0719369	0.0642287	0.517006	0.443944	0.104549	0	0	4.93e-09	0	0	0	0	0	5.7e-08	0	0	0	0	0	0	0	0	0	chr6	76645016	-	cg16007619	63712244	NA	AAAAAACTACTAATAAAACCATTATTACTCCRTAATTACAACRACAAATC		II			NA	NA
RP3-430A16.1;CDYL;CDYL	0.501363	0.948634	0.416057	0.539232	0.317883	0.63712	0.211073	0.286514	0.471131	0.377026	0.214544	0.0831722	0.409163	0.198261	0.118037	0.124989	0.137498	0.316314	3.6e-07	0	4.71e-06	0	0	0	0	0	0	0	0	0	0	0	0	0	0	0	chr6	4775203	-	cg24816460	4636887	42780949	ACCACTTAAAAAAAACAACAATTCAACTCACAATAACTTAAAAATTAACA	ACCGCTTAAAAAAAACGACGATTCGACTCGCAATAACTTAAAAATTAACG	I	T	Red	NA	NA
	0.931522	0.967084	0.924063	0.560198	0.507368	0.878175	0.759805	0.467817	0.691264	0.660374	0.434159	0.528419	0.703063	0.600061	0.49426	0.242548	0.249037	0.520472	0	0	0	0	0	0	0	0	0	0	0	0	0	0	0	0	0	0	chr12	115113212	-	cg01078446	34655125	NA	ATAATAACAAAACRAACACCTATCCTTCAACACCAATACTCAATTAAACC		II			NA	NA
MEIS2	0.290563	0.867568	0.248457	0.477586	0.361017	0.508168	0.712181	0.264826	0.244952	0.225094	0.209923	0.198672	0.512788	0.214238	0.262111	0.105953	0.105392	0.213403	2.44e-08	0	3.29e-10	0	0	0	0	0	0	0	0	0	0	0	0	0	0	0	chr15	37190998	+	cg13784796	49738581	NA	ATTCTACATTATTATATATCCCCCATTAAACAACCTTTTAAACRAACCTC		II			NA	NA
KSR2;KSR2	0.488497	0.941682	0.155439	0.470666	0.451638	0.764878	0.510607	0.353326	0.0586024	0.333015	0.308286	0.246037	0.282834	0.351273	0.278138	0.359307	0.416781	0.166254	0	0	0	0	0	0	0	0	0	0	0	0	0	0	0	0	0	0	chr12	118407487	+	cg01386425	89788312	NA	ACCAAATCTAAAAAACAACTTCCTAAAATTCACRAAAAATCATCAAATTC		II			NA	NA
PROK2;PROK2	0.764185	0.664599	0.854905	0.292652	0.179628	0.327242	0.181386	0.199653	0.084982	0.0342736	0.106559	0.018209	0.298418	0.0333768	0.0682965	0.590886	0.611362	0.113649	0	0	0	0	0	0	0	0	0	0	0	0	0	0	0	0	0	0	chr3	71834649	+	cg26731715	6783356	NA	ATAAACRACCCCTAAACATCTATACAACAAATAATTTACAAATTTTCRAC		II			NA	NA
	0.666612	0.338574	0.656656	0.460112	0.354616	0.423705	0.76764	0.52661	0.175733	0.590051	0.2584	0.252686	0.211998	0.165115	0.465966	0.180643	0.156812	0.415693	0	0	0	0	0	0	0	0	0	0	0	0	0	0	0	0	0	0	chr2	50201479	-	cg20062057	50610542	NA	ACTATTAATACACAACCCAACCCRACACCACTCAAAAAATCTCAACAATC		II			NA	NA
FRMD5;FRMD5;FRMD5	0.438844	0.631228	0.772611	0.100257	0.116462	0.343453	0.077667	0.0485851	0.0639903	0.0193883	0.0154048	0.0431571	0.26489	0.0508746	0.0735335	0.133758	0.101919	0.0250189	0	0	0	0	0	0	0	0	0	0	0	0	0	0	0	0	0	0	chr15	44487859	+	cg25775014	3798585	NA	AAAAATATCCRCATTCTACAAATACAAAAACTATAATCCAACACCCTACC		II			NA	NA
	0.939826	0.976713	0.826762	0.981421	0.958922	0.92998	0.966913	0.649052	0.715581	0.686472	0.825607	0.745777	0.583488	0.825019	0.912762	0.201497	0.251499	0.920138	0	0	0	0	0	0	0	0	0	0	0	0	0	0	0	0	0	0	chr5	78986111	+	cg10273135	46797206	NA	CRACAATTATACAAAACCTAAATAAATCCTCAAAAATAAACAAAAACAAC		II			NA	NA
	0.808885	0.963787	0.849072	0.530235	0.619556	0.692186	0.713737	0.618704	0.561104	0.537261	0.445984	0.374987	0.678186	0.364798	0.429128	0.562896	0.56724	0.355078	0	0	0	0	0	0	0	0	0	0	0	0	0	0	0	0	0	0	chr5	169572695	+	cg04486536	34690232	NA	AAAAAAAAATCTTCRCCTCCTAACTCCTTTTAAAAATACTTCCTAAAACC		II			rs2879278	0.297775
	0.898078	0.991506	0.747074	0.920286	0.974524	0.980233	0.95503	0.839812	0.917393	0.671211	0.775012	0.618234	0.398813	0.755234	0.87775	0.608719	0.623612	0.520112	0	0	0	0	0	0	0	0	0	0	0	0	0	0	0	0	0	0	chr13	76430188	+	cg09161542	20692597	NA	AACTTAACAAATATTCCCACACAACRCCTCACTTCAAAACTAAATATTTC		II			NA	NA
	0.539977	0.857023	0.0236417	0.441336	0.206588	0.293513	0.672944	0.480355	0.239002	0.327076	0.282589	0.0566813	0.148408	0.187325	0.148407	0.185929	0.174521	0.278621	0	0	0	0	0	0	0	0	0	0	0	0	0	0	0	0	0	0	chr18	46340667	+	cg08243356	41788237	NA	ATAAAACTCAAACACTAATAATTTTTAACAACTCCCCAACTAATTCTAAC		II			rs2337110	0.223342
MYH9;MYH9	0.824645	0.942282	0.98462	0.458504	0.754639	0.735301	0.591975	0.705135	0.68456	0.764485	0.607836	0.581258	0.586151	0.396793	0.339372	0.442652	0.436407	0.292413	0	0	0	0	0	0	0	0	0	0	0	0	0	0	0	0	0	0	chr22	36710355	+	cg04080920	56810237	NA	ACAAAATTAACRTCTCTCTAACATTATTTTCTCTCCTTACAACTAAACTC		II			NA	NA
PPFIBP1;PPFIBP1;PPFIBP1;PPFIBP1;PPFIBP1;PPFIBP1;PPFIBP1;RP11-709A23.1;PPFIBP1	0.829853	0.840581	0.242307	0.751525	0.705863	0.898314	0.750392	0.6496	0.360447	0.740798	0.27579	0.225518	0.682245	0.52415	0.569465	0.504214	0.502561	0.336122	0	0	0	0	0	0	0	0	0	0	0	0	0	0	0	0	0	0	chr12	27703097	-	cg03434384	65608940	NA	TTATAAAAAACACCTTCTTATACTCTCAAACAAACTTTAAACCCRAACTC		II			NA	NA
TNFRSF18;TNFRSF18	0.894022	0.988712	0.91178	0.748216	0.770004	0.621806	0.948104	0.956458	0.296885	0.246892	0.690436	0.34991	0.947505	0.707312	0.726393	0.922958	0.749057	0.54974	0	0	0	0	0	0	0	0	3.21e-06	0.0517538	0	0.238855	0	0	0	0	0	0	chr1	1142892	+	cg10583942	53766951	NA	RAAATAAAACRATAACTACAAATCTCAAAAAAATATTAAACCACATCCAC		II			NA	NA
TRHDE;AC087886.1;AC087886.1	0.644645	0.940824	0.601906	0.263309	0.428864	0.700883	0.654602	0.815013	0.251267	0.465866	0.359954	0.0827833	0.793678	0.235098	0.279742	0.60184	0.391351	0.493261	0	0	0	0	0	0	0	0	0	0	0	0	0	0	0	0	0	0	chr12	72667236	-	cg01030121	65620176	NA	TCTACCCRCAAACCCAAATCTTAATAATAATACTAAATAAAACACTAAAC		II			NA	NA
ERG;ERG;ERG;ERG	0.435598	0.829407	0.0457961	0.108418	0.367232	0.370701	0.122278	0.565506	0.454146	0.0827894	0.152747	0.0347242	0.0601309	0.166533	0.0767102	0.0285885	0.0405323	0.102819	1.01e-06	0	0	0	1.05e-14	0	0	0	1.62e-14	0	0	0	0	0	0	0	0	0	chr21	40033154	+	cg05519781	8787440	81780198	TACAACAATTTTCAATAAAACTAAAAAAATATCACTTCTCACTAAAAACA	TACAACGATTTTCAATAAAACTAAAAAAATATCACTTCTCGCTAAAAACG	I	A	Red	rs62217518	0.305834
NRG4;NRG4;NRG4	0.234878	0.88738	0.198917	0.246479	0.171464	0.518563	0.641563	0.127645	0.201747	0.311172	0.302928	0.105332	0.0559077	0.0937182	0.0694382	0.0484216	0.0528155	0.186465	0.000112188	0	1.12e-12	0	0	0	0	0	0	0	0	0	0	0	0	0	0	0	chr15	76304865	+	cg00371829	97649905	NA	TTCAACTCCTTTTCTAAATAAAATTCTACTCCATTTACAACTCTAAACAC		II			NA	NA
	0.258932	0.906008	0.243993	0.1802	0.18784	0.249543	0.610412	0.180324	0.231642	0.288423	0.134429	0.0428012	0.0411863	0.0766677	0.0817439	0.0325054	0.0369048	0.199832	0	0	0.00643793	0	0	0	0	0	0.000130329	0	0	0	0	0	0	0	0	0	chrX	108524767	-	cg21513384	3601864	NA	ACTCAAATTATACTCCTTCTTCAACTTACAATCTAACTAAACAAAACAAC		II			NA	NA
RP11-634B7.4	0.626997	0.840429	0.224329	0.444234	0.44747	0.733017	0.461469	0.579463	0.300009	0.0936988	0.365998	0.568685	0.501749	0.270554	0.0634378	0.365112	0.374142	0.189306	0	0	0	0	0	0	0	0	0	0	0	0	0	0	0	0	0	0	chr1	247844764	-	cg05952081	95710470	NA	AAATCTTAAATACTAAATTAAATAAACCCTACAACCACATCRCTATTAAC		II			NA	NA
PCSK2;PCSK2;PCSK2;PCSK2	0.47699	0.937398	0.476749	0.0604077	0.194354	0.189304	0.561391	0.110704	0.317689	0.103211	0.0714853	0.0389035	0.400361	0.100545	0.0971607	0.0578093	0.0883491	0.130532	0	0	0	0	0	0	0	0	0	0	0	0	0	0	0	0	0	0	chr20	17206946	+	cg01815529	77787407	15774938	ATACAAAAACAAACCCTTATTTTTTATAAACTCCAAACAAATCCAAAACA	ATACAAAAACGAACCCTTATTTTTTATAAACTCCAAACAAATCCGAAACG	I	A	Red	rs13037451	0.092406
RP11-161M6.4;RP11-161M6.4;SSTR5;RP11-161M6.4	0.656886	0.331616	0.522221	0.52074	0.677158	0.797333	0.565414	0.817642	0.275272	0.505811	0.544276	0.236178	0.30075	0.50573	0.373602	0.275939	0.280014	0.463749	0	0	0	0	0	0	0	0	0	0	0	0	0	0	0	0	0	0	chr16	1122047	+	cg03382370	97748159	NA	CTAAAAATCTACATTCCTAAAAAACTCCCRAAATACTAATCCCCRAACCC		II			NA	NA
	0.272465	0.939001	0.239043	0.236466	0.321893	0.473998	0.447496	0.335969	0.185195	0.113992	0.229689	0.144682	0.169478	0.253197	0.315452	0.0607134	0.0489577	0.212406	0	0	0	0	0	0	0	0	0	0	0	0	0	0	0	0	0	0	chr5	171462455	+	cg08188436	90768498	NA	CACAACTATAACTTAACCTAACCTATTCTAATATAATTTATATCTTCACC		II			NA	NA
	0.252665	0.930034	0.252143	0.121356	0.228208	0.181644	0.670129	0.0904723	0.244862	0.0690957	0.144424	0.0724356	0.0633045	0.119357	0.150725	0.0425808	0.0428278	0.109798	0	0	0	0	0	0	0	0	0	0	0	0	0	0	0	0	0	0	chr16	85749496	+	cg00063828	28633572	NA	AACAACTAACTAAACRAAATACTTTCRTAAATTCATTCATATCCTCACAC		II			NA	NA
	0.737736	0.968507	0.0455761	0.0655706	0.0443519	0.094025	0.226342	0.0360411	0.0496497	0.0427898	0.0467439	0.0259203	0.0529326	0.0294936	0.0304736	0.020612	0.0228628	0.10255	0	0	0	0	0	0	0	0	0	0	0	0	0	0	0	0	0	0	chr19	3047978	-	cg03148858	87708962	31620978	ACAAACAAATAAATAAACCAAACTACAATATCTCTCACCTATAATCCTCA	ACAAACGAATAAATAAACCGAACTACGATATCTCTCGCCTATAATCCTCG	I	C	Grn	NA	NA
SYT3	0.583301	0.760754	0.196362	0.0394941	0.0609509	0.463516	0.0704251	0.338327	0.0836118	0.0333658	0.045835	0.0330406	0.213771	0.0313637	0.0681894	0.119205	0.130342	0.0348661	0	0	0	0	0	0	0	0	0	0	0	0	0	0	0	0	0	0	chr19	51143247	+	cg06723512	73622278	NA	CTCTAAATCCCCAATATAAAAACCCACTAAATCTCTACTACCTTAATCCC		II			NA	NA
	0.837794	0.945499	0.626032	0.978741	0.978379	0.9486	0.967881	0.694537	0.72698	0.429149	0.66707	0.687509	0.518111	0.547985	0.740965	0.76014	0.696964	0.599876	0	0	0	0	0	0	0	0	0	0	0	0	0	0	0	0	0	0	chr1	19110922	-	cg19637330	88716482	97641147	ATCTAATACAACACACTCCAAAAAAAAATATATTCCCAAACTCAACACCA	ATCTAATACGACACACTCCGAAAAAAAATATATTCCCGAACTCGACGCCG	I	C	Grn	NA	NA
NTRK3	0.575676	0.839384	0.63812	0.319773	0.530882	0.490613	0.261585	0.406615	0.396754	0.244494	0.161073	0.350053	0.34574	0.313912	0.228808	0.16938	0.223674	0.297699	0	0	0	0	0	0	0	0	0	0	0	0	0	0	0	0	0	0	chr15	88709896	+	cg07410037	36793967	NA	AACTAATATAAAAACCAAATCACCTCTCTAAAAATAATCAAAAATCCAAC		II			NA	NA
TRANK1	0.190827	0.909517	0.21636	0.0580001	0.163785	0.0910788	0.325784	0.503829	0.195205	0.159765	0.0720458	0.0444624	0.0495816	0.0355516	0.0354419	0.0450301	0.0362026	0.0545997	0	0	0	0	0	0	0	0	0	0	0	0	0	0	0	0	0	0	chr3	36949957	-	cg09550909	72652168	NA	ATTCTTTCAACAACTCAACRTAAACTATCAAATCCATCCTATAAAAAAAC		II			NA	NA
SPOCK3;SPOCK3;SPOCK3;SPOCK3;SPOCK3;SPOCK3;SPOCK3;SPOCK3;SPOCK3;SPOCK3;SPOCK3;SPOCK3;SPOCK3;SPOCK3;SPOCK3;SPOCK3;SPOCK3;SPOCK3	0.538179	0.838159	0.369835	0.0508669	0.0996457	0.138618	0.339947	0.242678	0.31506	0.10982	0.050673	0.0467898	0.0946863	0.0750519	0.059519	0.035372	0.0617629	0.077675	0	0	0	0	0	0	0	0	0	0	0	0	0	0	0	0	0	0	chr4	168155695	+	cg09722742	46674293	65630290	AATAAAAAAAACACACCAAACACAAAAAACTAAATAAACAACTCAAAACA	AATAAAAAAAACGCGCCGAACGCAAAAAACTAAATAAACGACTCGAAACG	I	A	Red	NA	NA
	0.921414	0.895349	0.736737	0.436348	0.46328	0.37257	0.368837	0.668892	0.837826	0.22152	0.280236	0.274197	0.430315	0.485381	0.367592	0.214222	0.277401	0.344914	0	0	0	0	0	0	0	0	0	0	0	0	0	0	0	0	0	0	chr14	88788422	-	cg16780078	91685221	NA	AACCTAATCCAACATTCRTAAAAACATACAAACCACACCATTACTTAAAC		II			NA	NA
AC011899.9;AC011899.9;AC011899.9	0.96736	0.987458	0.929348	0.788836	0.96689	0.991535	0.96856	0.585628	0.893992	0.850497	0.670255	0.637494	0.621357	0.756757	0.829681	0.318861	0.394175	0.66346	0	0	0	0	0	0	0	0	0	0	0	0	0	0	0	0	0	0	chr7	157650490	+	cg18571792	91785380	NA	ACCTCRAAATAAAAATCAAAACCACRCCTACTCACATCTATTTCTCAAAC		II			NA	NA
FAM155A-IT1	0.802136	0.986378	0.675937	0.524298	0.576792	0.856902	0.378505	0.790145	0.437012	0.355979	0.364738	0.486866	0.65277	0.415284	0.495138	0.497232	0.49977	0.43945	0	0	0	0	0	0	0	0	0	0	0	0	0	0	0	0	0	0	chr13	108470099	-	cg23026106	76640492	NA	TTCTAAATAATTTATTTCACCCTTTTCACTCCAAAATACTTCCATAATAC		II			rs58437961	0.012163
PAX6;PAX6;PAX6;PAX6;PAX6;PAX6;PAX6;PAX6;PAX6	0.479676	0.825984	0.497643	0.0706883	0.284777	0.429146	0.306977	0.385354	0.452275	0.238151	0.0862154	0.0527219	0.32991	0.106282	0.0907905	0.116888	0.145867	0.13735	8.76e-07	0	0.00571386	0	0	3.1e-14	0	0	1.08e-11	0	0	0	0	0	0	0	0	0	chr11	31832729	+	cg16113298	99718200	58675565	TAAAAAATAATAACAAAAATCAAACTTCACTAATAAACCAATAAAAAACA	TAAAAAATAATAACAAAAATCAAACTTCGCTAATAAACCAATAAAAAACG	I	A	Red	NA	NA
	0.413588	0.710005	0.216049	0.479633	0.434698	0.495776	0.57699	0.534896	0.287918	0.0968437	0.279305	0.106158	0.426071	0.238208	0.325879	0.190836	0.171491	0.360854	0	0	0	0	0	0	0	0	0	0	0	0	0	0	0	0	0	0	chr5	121004749	-	cg12100089	46781246	NA	AAAACAACAAACAACAAACAACTCTAACAAAACAAACCAAAAAACAAATC		II			NA	NA
	0.564717	0.442333	0.463532	0.125074	0.262263	0.349188	0.450047	0.287386	0.41802	0.194095	0.0972814	0.0597985	0.0861201	0.107304	0.0491202	0.063663	0.115061	0.147001	7.39e-11	0	0.00147025	0	0	0	0	0	3.01e-13	0	0	0	0	0	0	0	0	0	chr6	28979307	-	cg21107549	97804244	79625428	AAAAACAAAACACACATTACCATAAAAACTACAAAATAAAAAAACATTCA	AAAAACGAAACACGCGTTACCATAAAAACTACGAAATAAAAAAACGTTCG	I	A	Red	NA	NA
	0.768161	0.914509	0.889209	0.74392	0.670558	0.947427	0.860864	0.881424	0.74543	0.739374	0.642971	0.529637	0.677518	0.601485	0.617032	0.409095	0.44265	0.597119	0	0	0	0	0	0	0	0	0	0	0	0	0	0	0	0	0	0	chr12	49380965	-	cg23270774	84605530	NA	ATCTATAACTCTAACCTAACCAACAATAAAACATTCACTCCTAAAACCTC		II			NA	NA
FGF5;FGF5	0.256841	0.787593	0.0573366	0.246654	0.0584369	0.0932059	0.582649	0.271543	0.0358115	0.0422732	0.0416479	0.0510593	0.169837	0.0719159	0.0225592	0.0470965	0.0582995	0.0604321	0	0	0	0	0	0	0	0	0	0	0	0	0	0	0	0	0	0	chr4	81187575	-	cg19685604	13739893	32625295	AATCAAAAAATCCAAATAACCACACAACACAAAAAAACTACTAAAATACA	AATCGAAAAATCCGAATAACCGCGCGACGCGAAAAAACTACTAAAATACG	I	T	Red	NA	NA
	0.369188	0.969945	0.341031	0.478645	0.470294	0.493089	0.872398	0.720124	0.313974	0.428243	0.524769	0.213561	0.587117	0.515401	0.203245	0.277398	0.298346	0.189502	1.6e-10	0	2.93e-06	0	0	0	0	0	0	0	0	0	0	0	0	0	0	0	chr7	137822735	+	cg08665903	61767574	NA	CTCAACTCTATACTACTTACAAAACACTCACTTCAACTTCAAAAATAAAC		II			rs2440805	0.455946
	0.895622	0.415648	0.756617	0.601943	0.840244	0.745443	0.631158	0.579063	0.650415	0.32311	0.564259	0.392037	0.304235	0.603802	0.615651	0.255069	0.222608	0.559475	0	0	0	0	0	0	0	0	0	0	0	0	0	0	0	0	0	0	chr18	66584278	+	cg09411462	39639148	NA	AAAAATTAAAACACACTTCTCCACCTAAAACTCTAATTCCAAACAAAATC		II			rs139992600	0.0114
RP11-16N2.1;RP11-16N2.1	0.781895	0.987667	0.684329	0.825542	0.653739	0.826826	0.618538	0.855412	0.539988	0.241284	0.614307	0.83723	0.80182	0.490273	0.665227	0.344056	0.349887	0.567271	0	0	0	0	0	0	0	0	0	0	0	0	0	0	0	0	0	0	chr4	62008244	-	cg05267242	2743374	NA	TTATATAACCTTAACATACTACTCAAACATCCTTATACCTCCTTTTCCTC		II			rs13124746	0.256214
	0.693972	0.104268	0.40555	0.171181	0.0973698	0.262026	0.661662	0.13808	0.152824	0.139348	0.125561	0.0185932	0.0475751	0.0350017	0.0750644	0.141682	0.0605907	0.0314959	0	0	0	0	0	0	0	0	0	0	0	0	0	0	0	0	0	0	chr1	11654515	-	cg13017573	24758821	NA	CAAAATAAAAACRTTTCAACACTCAAACAATATAACCRAAAATACCTCCC		II			rs7530509	0.273744
	0.89833	0.894821	0.854609	0.943418	0.872019	0.925958	0.252297	0.894092	0.300223	0.624838	0.888	0.570455	0.506849	0.865815	0.824028	0.224957	0.294718	0.729857	0	0	0	0	0	0	0	0	0	0	0	0	0	0	0	0	0	0	chr6	169825927	-	cg05740465	92780135	68678971	ACAACATATAAAAAAACACCTAACAACATATAAAAAAACACCTAACAACA	ACAACGTATAAAAAAACGCCTAACAACGTATAAAAAAACGCCTAACAACG	I	T	Red	rs13216344	0.1
ATF7IP2;ATF7IP2;ATF7IP2;ATF7IP2;ATF7IP2;ATF7IP2	0.46768	0.709633	0.505402	0.0757425	0.29198	0.164338	0.401456	0.228396	0.235585	0.27851	0.0912351	0.0531384	0.267514	0.0767593	0.0393664	0.0376514	0.0507336	0.0861122	0.00433692	0	0	0	0	0	0	0	0	0	0	0	0	0	0	0	0	0	chr16	10479966	-	cg05064297	67722160	48703102	ATTAACAACTACAATTCAAAATAACTATAAATATTACTACAACTAATACA	ATTAACGACTACGATTCGAAATAACTATAAATATTACTACGACTAATACG	I	T	Red	NA	NA
RP11-3J1.1;RP11-608O21.1	0.453363	0.909383	0.659264	0.536042	0.521266	0.533089	0.250615	0.501572	0.314627	0.140888	0.311015	0.414257	0.44093	0.184447	0.374844	0.286792	0.25156	0.397239	0	0	0	0	0	0	0	0	0	0	0	0	0	0	0	0	0	0	chr4	19458803	-	cg21075140	61668556	NA	CTCCTATCCCATATCATAAATATATCAAAATATAATACAAACTACCAAAC		II			NA	NA
LRRC32;LRRC32;LRRC32	0.888184	0.831697	0.697177	0.484515	0.191762	0.44081	0.486457	0.572588	0.197434	0.0345478	0.454849	0.477204	0.488862	0.0233001	0.369126	0.542871	0.397894	0.416907	0	0	0	0	0	0	0	0	0	0	0	0	0	0	0	0	0	0	chr11	76381687	+	cg21007414	4767548	88713921	CAAAATAAAACCCAAAAACAAATTTACACAAAATATACCAAAACTACCCA	CGAAATAAAACCCGAAAACGAATTTACGCAAAATATACCGAAACTACCCG	I	A	Red	NA	NA
ERG;ERG;ERG;ERG	0.421786	0.784935	0.15751	0.294397	0.438737	0.689904	0.576612	0.266361	0.311649	0.368426	0.371385	0.103326	0.126623	0.24236	0.191927	0.0831809	0.105152	0.295307	2.22e-16	0	0	0	0	0	0	0	0	0	0	0	0	0	0	0	0	0	chr21	40033629	+	cg08043842	65766194	94666282	ATATACAAAAAATCACTACAAAACAAATTCCTAAAAATCACTCCAAAACA	ATATACAAAAAATCGCTACGAAACAAATTCCTAAAAATCGCTCCGAAACG	I	A	Red	rs764482	0.41802
BARHL1;BARHL1	0.758807	0.952637	0.454947	0.350038	0.323501	0.661272	0.54678	0.477263	0.296424	0.0780979	0.42542	0.114133	0.453751	0.283806	0.251616	0.642011	0.513788	0.260479	0	0	0	0	0	0	0	0	0	0	0	0	0	0	0	0	0	0	chr9	135465030	+	cg14651249	84774557	NA	AACCTCAATAAACTTAACATTTAACCCTTCRAAAAACACTAAACTAAAAC		II			NA	NA
	0.976143	0.971733	0.7505	0.779818	0.972144	0.942138	0.947064	0.871237	0.926019	0.732149	0.747389	0.511374	0.451988	0.641287	0.681524	0.573398	0.598726	0.814017	0	0	0	0	0	0	0	0	0	0	0	0	0	0	0	0	0	0	chr2	11164587	+	cg08192516	55725912	NA	CAACAAAACATACTAAAAACCCRAAATCAAAAATTACTTCTACTTCTATC		II			rs4668708	0.26882
NFASC	0.619223	0.978636	0.376103	0.744927	0.68548	0.905365	0.897547	0.576548	0.635079	0.328764	0.499463	0.411693	0.412511	0.696822	0.661185	0.44624	0.432615	0.370839	0	0	0	0	0	0	0	0	0	0	0	0	0	0	0	0	0	0	chr1	204960826	-	cg12458003	21697898	NA	CCTAAACTTAACAACTCAAAACAATATCCCCAACTATAACCCTAAAAAAC		II			NA	NA
LHFPL2;LHFPL2	0.402645	0.971794	0.604064	0.544372	0.650915	0.830953	0.724817	0.910854	0.59134	0.824219	0.472447	0.501461	0.355019	0.708417	0.553901	0.180014	0.177047	0.352118	0	0	0	0	0	0	0	0	0	0	0	0	0	0	0	0	0	0	chr5	77810671	-	cg19095282	22745193	NA	CACTACCTTACTTACTCACCCTAATTCTATTTTTCAACTTTTTTATAAAC		II			NA	NA
NPAS4	0.852761	0.596002	0.8731	0.670283	0.58017	0.879703	0.674754	0.660359	0.200625	0.317549	0.725605	0.726721	0.671024	0.378239	0.631116	0.325411	0.400942	0.522729	0	0	0	0	0	0	0	0	0	0	0	0	0	0	0	0	0	0	chr11	66187115	-	cg25565192	34716579	NA	CCACTTACTTCTTACATTATTAAATCCCAAAATAAAAACRACACATCCTC		II			NA	NA
ARHGEF9;ARHGEF9;ARHGEF9	0.781098	0.853219	0.89488	0.737502	0.944395	0.590098	0.877595	0.969694	0.758857	0.185047	0.88473	0.554297	0.461069	0.554491	0.764159	0.481589	0.513822	0.819476	0	0	0	0	0	0	0	0	0	0	0	0	0	0	0	0	0	0	chrX	62972602	-	cg00369058	76711482	NA	CCACACCAAATCAAAAATAACATACTTTAAAACCCAAAACACCCTCTAAC		II			NA	NA
NEK6;NEK6;NEK6;NEK6;NEK6;NEK6;NEK6	0.887127	0.970257	0.80501	0.442939	0.366061	0.562149	0.672948	0.705031	0.702374	0.467181	0.455849	0.390505	0.575244	0.273543	0.340622	0.45247	0.499018	0.274544	0	0	0	0	0	0	0	0	0	0	0	0	0	0	0	0	0	0	chr9	127054428	-	cg14556677	46670175	NA	TTCTCTACCTCCTACTATAAAAACCRCTTACTCTTAAAAATATATCCAAC		II			NA	NA
	0.943503	0.970556	0.864654	0.770551	0.876704	0.884475	0.891543	0.783641	0.850694	0.921157	0.681982	0.315308	0.616122	0.587472	0.4546	0.67965	0.691815	0.601376	0	0	0	0	0	0	0	0	0	0	0	0	0	0	0	0	0	0	chr19	31830616	-	cg07833128	23652197	NA	CTCTTCTCCACCAAAATTTAATTTCAAAACTCTAAAATAAATTCTCCRAC		II			rs10410070	0.093723
	0.776907	0.977011	0.971679	0.87324	0.839528	0.759048	0.869913	0.386229	0.500417	0.47345	0.732641	0.734031	0.799512	0.873465	0.590854	0.237754	0.244447	0.551002	0	0	0	0	0	0	0	0	0	0	0	0	0	0	0	0	0	0	chr9	93741912	-	cg23384688	75685447	NA	AAAATTCTAACTACAAATTAATCTTATTCACCTCTTATTAACTCAATCAC		II			NA	NA
IKZF3	0.594765	0.933762	0.470326	0.666727	0.781413	0.639598	0.811516	0.525999	0.534908	0.360373	0.586162	0.366623	0.516549	0.524828	0.542402	0.221032	0.239026	0.559807	0	0	0	0	0	0	0	0	0	0	0	0	0	0	0	0	0	0	chr17	37977061	-	cg09102442	9753398	NA	AAACAACCTCAAAATAAAACTATTCACCAAAAAAACCTAATAATTAAAAC		II			NA	NA
ZC3HAV1L;ZC3HAV1L	0.491426	0.874207	0.539244	0.644471	0.741079	0.627681	0.8473	0.521713	0.792183	0.468015	0.440162	0.429573	0.24058	0.496424	0.501643	0.257529	0.29382	0.361647	0	0	0	0	0	0	0	0	0	0	0	0	0	0	0	0	0	0	chr7	138721840	-	cg09662226	72809143	NA	TACCTTAAACATCCATACTTTTTATCCAACACCTTACTTATTTCATAAAC		II			NA	NA
MYL5;MYL5;MYL5;MYL5	0.855228	0.96272	0.807389	0.595009	0.883908	0.786221	0.778092	0.590672	0.700273	0.6484	0.5841	0.564571	0.403971	0.618655	0.656946	0.340971	0.458335	0.521022	0	0	0	0	0	0	0	0	0	0	0	0	0	0	0	0	0	0	chr4	671543	-	cg21254883	15766521	NA	ACAAATAACCCTACTAACACACAAAATCCTTAAAAAAACAAAACCTCCCC		II			NA	NA
HDAC9	0.761425	0.727659	0.21984	0.404559	0.091688	0.307488	0.267475	0.413259	0.238704	0.10449	0.089208	0.0653579	0.234885	0.318871	0.163028	0.186516	0.139763	0.125083	0	0	0	0	0	0	0	0	0	0	0	0	0	0	0	0	0	0	chr7	18125881	-	cg02301805	76690880	NA	CTTAAATAATTCTTCAAACTCCACRCATCTATAAAAACRTTCCAAATACC		II			NA	NA
PPP1R16B	0.354112	0.411294	0.382739	0.43998	0.636941	0.49383	0.486232	0.78078	0.242434	0.244301	0.392304	0.173011	0.55413	0.221458	0.134648	0.245078	0.197108	0.253175	0.0205109	2.29e-06	0.00138101	0.000350862	0	7.66e-12	0	0	0	0.182184	0	0	0	0	0	0	0	5.79e-07	chr20	37470452	-	cg02866897	12619223	NA	AACTTCATTCCTTTTCATTACCCTATAATATTCCATTATATAAATATTCC		II			NA	NA
SCAND3;RP5-1186N24.3;RP5-1186N24.3;SCAND3	0.417227	0.790344	0.46622	0.313119	0.215326	0.46366	0.0389621	0.165654	0.106562	0.0234375	0.154124	0.0646101	0.0535294	0.14058	0.0597642	0.32155	0.299429	0.0405112	0	0	0	0	0	0	0	0	0	0	0	0	0	0	0	0	0	0	chr6	28555175	-	cg09764408	85675430	NA	TCTAAAATTCCAAATAATACCRTCTTCTCACTAATTATACAAACACCTAC		II			NA	NA
	0.379177	0.954708	0.353444	0.542454	0.438653	0.392436	0.209714	0.311301	0.27787	0.164378	0.240011	0.282587	0.20557	0.23301	0.335881	0.048257	0.0629759	0.303504	0	0	6.31e-09	0	0	0	0	0	1.76e-07	0	0	0	0	0	0	0	0	0	chr13	20681200	+	cg00203687	47780964	NA	ACTTTACTTCCTTATTTTCCAAAATAACTATACTTCATTTACTTAAACAC		II			NA	NA
HDLBP;HDLBP;HDLBP;HDLBP	0.16279	0.897129	0.0200489	0.30954	0.124627	0.121094	0.672721	0.213736	0.0732488	0.0645449	0.0702303	0.0296312	0.210735	0.0492415	0.0503168	0.096828	0.160242	0.024089	0	0	0	0	0	0	0	0	0	0	0	0	0	0	0	0	0	0	chr2	242212477	+	cg03818992	53717152	NA	TCCTTCCTACTCCCTTTCTAATCTTCRATTATTTCCACTCRAATTCTTAC		II			NA	NA
RN5S508	0.492441	0.799343	0.384008	0.767749	0.677018	0.778237	0.93455	0.690605	0.923435	0.0763966	0.724548	0.307135	0.443759	0.416852	0.65491	0.230817	0.329502	0.475496	0	0	8.07e-05	0	0	0	0	0	0	0	0	0	0	0	0	0	0	0	chrX	75876728	-	cg20861220	56655259	NA	CTAAATAAACACTAAACCCATAAAAACAACTCTTCCAATACCTATTACAC		II			NA	NA
	0.960275	0.981447	0.905035	0.975759	0.956038	0.922051	0.953377	0.430838	0.839985	0.957172	0.41042	0.569342	0.0113899	0.368641	0.782582	0.899403	0.896282	0.799025	0	0	0	0	0	0	0	0	0	0	0	0	0	0	0	0	0	0	chr1	14055709	+	cg12702014	20614891	NA	CCTAAACRAATACTTCCAAACACTTTCACAATAATTCTAATAACAACTTC		II			NA	NA
LIMS2;LIMS2;LIMS2;LIMS2	0.612221	0.689697	0.0158183	0.440553	0.216903	0.172774	0.374265	0.129646	0.0224148	0.012614	0.0239669	0.11324	0.476655	0.0308143	0.250284	0.0104296	0.0116908	0.0412381	0	0	0	0	0	0	0	0	0	0	0	0	0	0	0	0	0	0	chr2	128432524	-	cg26342671	35639943	54620573	AAACAAAACAAAAATCATAACACCACAAAACTATACAAAAACAAACTACA	AAACGAAACGAAAATCGTAACGCCGCGAAACTATACGAAAACGAACTACG	I	C	Grn	rs140650322	0.0582
SHKBP1;SHKBP1	0.294558	0.965836	0.212497	0.0493706	0.155096	0.473919	0.0663984	0.227679	0.187346	0.153081	0.185576	0.0294074	0.0432333	0.0432893	0.0179057	0.0156265	0.0332732	0.0266258	0	0	0	0	0	0	0	0	0	0	0	0	0	0	0	0	0	0	chr19	41082366	-	cg26738904	52678132	NA	TATAACRAACRCACACTATATATACCTATAATAAACCCTTTAACTTTAAC		II			NA	NA
AC079135.1	0.460344	0.803977	0.53686	0.339064	0.340943	0.704424	0.663214	0.150897	0.170864	0.323989	0.204535	0.148973	0.618566	0.149162	0.248515	0.191839	0.187124	0.434782	0	0	0	0	0	0	0	0	0	0	0	0	0	0	0	0	0	0	chr2	237080354	+	cg00302494	78605334	NA	AAAATCCCTATAAATAAAAACAACTCRATTACCCRAAAAACCAACCTATC		II			NA	NA
	0.581979	0.560066	0.666306	0.381954	0.724693	0.738187	0.85742	0.794444	0.281437	0.260418	0.563672	0.453122	0.566487	0.418209	0.306008	0.49838	0.486592	0.476629	0	0	0	0	0	0	0	0	0	0	0	0	0	0	0	0	0	0	chr19	35396475	+	cg06193578	89644167	NA	ACAACACCRACTTCATATAAAAATCCTACCTAAACATTAAAAATAAATCC		II			NA	NA
SYNPO;SYNPO;SYNPO	0.826296	0.987606	0.981889	0.639565	0.911376	0.93289	0.929648	0.648429	0.592658	0.800619	0.560471	0.361949	0.535217	0.745324	0.586243	0.741515	0.829721	0.49819	0	0	0	0	0	0	0	0	0	0	0	0	0	0	0	0	0	0	chr5	150018831	+	cg25162888	83614937	NA	AAAAACTAAACCTAACCAAACTTCTAATTTCTCTCTACTAACAATAAATC		II			NA	NA
RP11-394I13.1	0.33002	0.800231	0.273066	0.515785	0.35359	0.41081	0.706343	0.34565	0.127452	0.25542	0.377329	0.0678241	0.210195	0.155767	0.2936	0.354037	0.296562	0.211034	0	0	0	0	0	0	0	0	0	0	0	0	0	0	0	0	0	0	chr2	174889060	+	cg11888191	57693218	NA	AAAATAACTCAACAATAACAATAAACAAAACATATAAAATCTCTACCCTC		II			NA	NA
	0.452725	0.954934	0.1287	0.706866	0.483121	0.379691	0.218929	0.298512	0.375167	0.180688	0.201849	0.20141	0.0814145	0.239759	0.464176	0.0922154	0.0982192	0.277491	6.09e-11	0	0	0	0	0	0	0	0	0	0	0	0	0	0	0	0	0	chr17	74696872	-	cg15052447	78701105	80738102	AATAAAAAATAACCTCAAACCAAATAAAATACTATAAAAAAAACCAAACA	AATAAAAAATAACCTCAAACCGAATAAAATACTATAAAAAAAACCAAACG	I	T	Red	NA	NA
	0.772713	0.956616	0.475975	0.732791	0.910653	0.659758	0.953211	0.338187	0.629113	0.494422	0.675919	0.474247	0.275733	0.68476	0.697537	0.220316	0.220277	0.560649	0	0	0	0	0	0	0	0	0	0	0	0	0	0	0	0	0	0	chr4	175371477	-	cg14907603	86681359	NA	AACTACAATTAAACTTTTTATTACCTATCTCTTTAATCTTATCCTCTCTC		II			NA	NA
ZNF202;ZNF202;ZNF202;ZNF202	0.327424	0.701299	0.233992	0.223639	0.200043	0.345528	0.615961	0.284402	0.147017	0.213811	0.199282	0.106065	0.100289	0.0759984	0.102164	0.130392	0.109976	0.164509	6.99e-09	0	3.94e-06	0	0	0	0	0	0	0	0	0	0	0	0	0	0	0	chr11	123612863	-	cg01843663	94735431	NA	TCCATCTTTAAACCCTATTATACATCATATAAAACRAACATAATAATACC		II			rs113932042	0.011894
	0.511779	0.658485	0.480562	0.740667	0.476703	0.654636	0.710806	0.357897	0.171423	0.318046	0.272527	0.322	0.435537	0.443454	0.391777	0.42572	0.324711	0.318462	0	0	0	0	0	0	0	0	0	0	0	0	0	0	0	0	0	0	chr2	165342292	-	cg23189953	56616553	NA	ACCCACTTATTAATCACCAAATAACTATCTCAATTATCAAATCAACTATC		II			NA	NA
TMTC1	0.41725	0.712555	0.36412	0.159201	0.394465	0.398263	0.181735	0.269924	0.338857	0.233667	0.0864694	0.0596889	0.0836423	0.148097	0.0954115	0.0405619	0.0581537	0.162217	5.44e-06	0	1.01e-14	0	2.74e-05	0	0	0	0	0	0	0	0	0	0	0	0	0	chr12	29935873	+	cg08275602	97737359	58655954	AATTTCATTCAAATAAAACAAAACAAAAACCTTAAACTAACAAAACTACA	AATTTCGTTCAAATAAAACGAAACGAAAACCTTAAACTAACAAAACTACG	I	T	Red	NA	NA
GATA4;GATA4;GATA4;GATA4;GATA4	0.729845	0.967614	0.913229	0.363631	0.252131	0.755007	0.674558	0.791419	0.547832	0.369448	0.435359	0.51543	0.536125	0.212013	0.27169	0.532229	0.582838	0.491996	0	0	0	0	0	0	0	0	0	0	0	0	0	0	0	0	0	0	chr8	11565228	+	cg17189313	55673134	NA	CRCTTCAAATAAAATCRCCACRAAAATTTAAAAATACAACTCCRAAAACC		II			NA	NA
	0.275651	0.89266	0.248863	0.623849	0.285248	0.453323	0.73126	0.400191	0.266661	0.202505	0.17573	0.141943	0.337669	0.315647	0.367101	0.2238	0.187134	0.357116	4.03e-06	0	2.37e-05	0	0	0	0	0	0	0	0	0	0	0	0	0	0	0	chr1	209571889	+	cg12697139	45606178	NA	AAATTAAAATCTCTTAATTACATAATAAATCAAAACTCTAAAAATAAACC		II			NA	NA
PML	0.197319	0.935778	0.303701	0.498986	0.217269	0.379927	0.70717	0.287397	0.206648	0.33959	0.313238	0.261466	0.477326	0.0598814	0.0642117	0.109121	0.153698	0.111482	3.77e-15	0	1.12e-10	0	0	0	0	0	0	0	0	0	0	0	0	0	0	0	chr15	74300325	-	cg10841505	39722299	NA	TACCTTTATCACACTATCTTCTATATTATATTTACCCTCAACAACATATC		II			NA	NA
	0.948098	0.503461	0.870824	0.808107	0.904321	0.839463	0.951545	0.760814	0.927998	0.475953	0.572745	0.566319	0.746778	0.744403	0.747382	0.235716	0.255021	0.649941	0	0	0	0	0	0	0	0	0	0	0	0	0	0	0	0	0	0	chr10	35082070	+	cg26795540	85698273	NA	CTACCAAAACTATACTTTTTATTCAAAAAACTCTTTATAACCTCTACRAC		II			NA	NA
	0.380842	0.981579	0.171415	0.16194	0.243205	0.537423	0.483445	0.613193	0.336776	0.0922053	0.220175	0.0741024	0.293045	0.0343201	0.161261	0.432905	0.443321	0.0677228	0	0	0	0	0	0	0	0	0	0	0	0	0	0	0	0	0	0	chr10	29011032	-	cg06432204	90775412	NA	AACAAAACTATCTATTTACRTAAAACTATCTCCCTATAATAAAAACCACC		II			NA	NA
CORO2B;CORO2B;CORO2B	0.669813	0.981666	0.464995	0.711303	0.883344	0.907063	0.902296	0.460128	0.308334	0.644606	0.804837	0.430544	0.3976	0.701745	0.818845	0.132323	0.165124	0.762026	0	0	0	0	0	0	0	0	0	0	0	0	0	0	0	0	0	0	chr15	68933322	-	cg23225875	72801136	NA	CTACAAACTCCCAACTCAAAATTCTATATAAAAACTTAACATAAATTCAC		II			NA	NA
	0.970725	0.865669	0.846817	0.625112	0.828603	0.929025	0.862776	0.917284	0.901782	0.537	0.568504	0.43247	0.440434	0.630252	0.641299	0.751328	0.736068	0.608676	0	0	0	0	0	0	0	0	0	0	0	0	0	0	0	0	0	0	chr1	1513110	+	cg04652884	94808336	NA	TACCATCAATCATATCATCTACAAAACCCAAACTATTCAAATCAAAAATC		II			rs72895993	0.04849
	0.73521	0.976114	0.397234	0.156198	0.385173	0.452227	0.183932	0.337423	0.156317	0.594683	0.201314	0.205509	0.185762	0.223656	0.152567	0.146408	0.152282	0.201492	0	0	0	0	0	0	0	0	0	0	0	0	0	0	0	0	0	0	chr13	100148468	+	cg05125815	79782278	NA	AAATATACTTTCACTTTCAATAAATCTCTACTTTCCTTACTTTACAATAC		II			NA	NA
	0.818295	0.97328	0.777305	0.847184	0.900925	0.808379	0.934721	0.89698	0.723636	0.898059	0.823119	0.85368	0.514071	0.797574	0.711655	0.291476	0.317593	0.456277	0	0	0	0	0	0	0	0	0	0	0	0	0	0	0	0	0	0	chr4	24323244	+	cg13702833	81761235	NA	TAATAATTTTCACATTCTACAACTTCTAACAAATATTACCTTATCCATCC		II			NA	NA
RP11-510H23.1	0.560514	0.968436	0.132859	0.744344	0.497458	0.732099	0.824588	0.662334	0.394541	0.792279	0.637946	0.129298	0.374429	0.558635	0.431179	0.130491	0.153299	0.492449	0	0	0	0	0	0	0	0	0	0	0	0	0	0	0	0	0	0	chr6	125284659	+	cg16203203	76664488	NA	AACRTAAAAAACTAACAAAAATCCTCAATAAATATATCRATCACCTCTTC		II			NA	NA
	0.718677	0.914029	0.803304	0.454949	0.628378	0.753483	0.748166	0.27212	0.635015	0.242024	0.4161	0.422379	0.309175	0.422099	0.440754	0.519643	0.52728	0.373358	0	0	0	0	0	0	0	0	0	0	0	0	0	0	0	0	0	0	chr6	33157811	+	cg16716752	97713288	NA	ATAACTACTTAAAACCCCTCTCATAAAACTACTTCTCTAATCTCTTCCTC		II			NA	NA
	0.027599	0.0201941	0.855812	0.288654	0.0132632	0.406227	0.0289583	0.346558	0.0205111	0.00890533	0.0087604	0.0147935	0.0214266	0.0290833	0.0108345	0.0203032	0.022809	0.0182103	0	0	0	0	0	0	0	0	0	0	0	0	0	0	0	0	0	0	chr7	140263173	-	cg26445985	55746173	NA	ATACACAAACTCATATATACACAAAAACACAATTACAAAAAACTACACAC		II			NA	NA
	0.549517	0.307207	0.813763	0.639184	0.853388	0.932708	0.700837	0.52935	0.408355	0.520155	0.544026	0.372584	0.308096	0.597885	0.639266	0.20171	0.233053	0.524992	0	0	0	0	0	0	0	0	0	0	0	0	0	0	0	0	0	0	chr22	19675720	+	cg18114984	79655524	NA	AAAATAAATAACRAAACACAACRTAAAACCACAATCATAAAATAACTCCC		II			rs1008546	0.000346
	0.530549	0.971872	0.216427	0.429108	0.301569	0.70647	0.542249	0.489758	0.259339	0.368482	0.262755	0.310236	0.260633	0.290289	0.298809	0.283444	0.313033	0.281649	0	0	0	0	0	0	0	0	0	0	0	0	0	0	0	0	0	0	chr5	179513009	-	cg10300992	44668245	NA	AATCTCTCCTCACTTACAACCTCAACTATTATCTTACAAATTCTATTAAC		II			NA	NA
	0.586944	0.611288	0.396762	0.25132	0.560186	0.611805	0.793087	0.124136	0.243614	0.236238	0.15586	0.483087	0.218744	0.535416	0.458652	0.0462219	0.0601307	0.175926	0	0	0	0	0	0	0	0	0	0	0	0	0	0	0	0	0	0	chr16	33734837	+	cg01585723	5772845	NA	ATTCCAAATACACAAACTACCRTAACRCCCRAATACAAAAACAAATAAAC		II			NA	NA
CBX1P1	0.946126	0.947345	0.496938	0.772638	0.621496	0.513601	0.850477	0.571663	0.645575	0.423537	0.491111	0.505318	0.472659	0.359989	0.709124	0.284516	0.279403	0.67366	0	0	0	0	0	0	0	0	0	0	0	0	0	0	0	0	0	0	chrX	62520642	-	cg08330817	40613900	NA	TCACCCCACAATTAAACCTTCCTAAATTAACTTTACACATTAATAACTCC		II			NA	NA
ANP32E	0.439086	0.0330743	0.871863	0.0928296	0.397558	0.28614	0.163108	0.111045	0.218641	0.0621919	0.037493	0.0193652	0.133959	0.0639156	0.0585975	0.0303626	0.0436951	0.0201752	0	0	0	0	0	0	0	0	0	0	0	0	0	0	0	0	0	0	chr1	150206137	+	cg02340851	27797907	NA	TAAACAAACCATTCTTCATCTCTAAACCATAATTTCCTCTTCTCCAAAAC		II			NA	NA
NNT;NNT;NNT;RP11-159F24.1;NNT	0.898053	0.925153	0.899205	0.372038	0.830489	0.769039	0.767578	0.878185	0.806168	0.881226	0.621038	0.536515	0.702849	0.421897	0.192593	0.560179	0.632325	0.265243	0	0	0	0	0	0	0	0	0	0	0	0	0	0	0	0	0	0	chr5	43603786	-	cg07848310	52699893	50700562	CTTTAAAAAACAACAAAAATCATACAAAATCATTTCAACCCTCAAAATCA	CTTTAAAAAACAACGAAAATCGTACGAAATCATTTCGACCCTCAAAATCG	I	A	Red	NA	NA
	0.794084	0.37774	0.862896	0.370886	0.340686	0.387784	0.734741	0.53531	0.461514	0.524596	0.263225	0.257489	0.22574	0.212497	0.471211	0.193013	0.132174	0.460156	0	0	0	0	0	0	0	0	0	0	0	0	0	0	0	0	0	0	chr2	50201505	-	cg20536469	10688576	NA	ACCACTCAAAAAATCTCAACAATCRTTACTTTTCAATTTACTCCCCTAAC		II			NA	NA
	0.43482	0.976448	0.387521	0.686972	0.892408	0.741065	0.939608	0.613299	0.297344	0.383747	0.519176	0.466679	0.374978	0.771481	0.737062	0.288204	0.298347	0.649919	5.11e-15	0	0	0	0	0	0	0	6.38e-10	0	0	0	0	0	0	0	0	0	chr7	32455791	+	cg21537167	56646148	NA	AAAAAAACTCTCCRACCTTAAATAAATTATACTCAATATATCCTACTAAC		II			NA	NA
	0.84542	0.988337	0.968382	0.658277	0.806317	0.825637	0.92719	0.621474	0.868501	0.863749	0.534745	0.276778	0.787463	0.480981	0.444297	0.690046	0.697178	0.354391	0	0	0	0	0	0	0	0	0	0	0	0	0	0	0	0	0	0	chr12	114300370	+	cg03459510	87661486	NA	CAAAAATTCATACACAACTTCCTTCAAAAACTACTCTTAAAAACAACTTC		II			NA	NA
NXNL2;NXNL2;NXNL2	0.51901	0.856061	0.173547	0.523325	0.465586	0.690432	0.476783	0.154144	0.312552	0.174525	0.33578	0.112142	0.121273	0.213259	0.281366	0.364693	0.149673	0.4552	0	0	0	0	0	0	0	0	0	0	0	0	0	0	0	0	0	0	chr9	91149046	-	cg14299675	96622856	NA	CTCCAAAACAAAATTCAAATACCCTAAAAAAACRACTACRAAACACCTAC		II			NA	NA
RP11-4O3.2	0.714785	0.992197	0.612359	0.841223	0.695362	0.91102	0.97064	0.3677	0.376632	0.428794	0.570387	0.586961	0.670457	0.703294	0.740081	0.456414	0.316515	0.479101	0	0	0	0	0	0	0	0	0	0	0	0	0	0	0	0	0	0	chr4	58586083	+	cg02610220	3644840	NA	CACAATATCTATTAATCCCTCATAAACATTCTCTCAACATCCTCTATTTC		II			rs494573	0.058846
	0.438771	0.839398	0.360797	0.154398	0.203147	0.398153	0.386012	0.243786	0.262074	0.162702	0.128034	0.0600773	0.119116	0.143965	0.0843835	0.0962546	0.113172	0.307924	1.85e-13	0	1.53e-11	0	0	1.83e-14	0	0	0	0	0	0	0	0	0	0	0	0	chr13	100612388	+	cg21264227	80627389	18665889	TAAAAAAAATACTTTAAAATTACCTTAACAACACCACTAAATCAAAAACA	TAAAAAAAATACTTTAAAATTACCTTAACGACGCCGCTAAATCGAAAACG	I	C	Grn	NA	NA
	0.28801	0.953158	0.288529	0.318352	0.269321	0.268926	0.575538	0.452977	0.252679	0.250206	0.208917	0.0771228	0.0862768	0.33227	0.333865	0.102127	0.0822936	0.241036	0	0	0	0	1.5e-11	4.06e-09	0	0	0	0	0	0	0	0	0	0	0	0	chr12	89338212	+	cg25445465	87668850	NA	TACTATAACTCATACCAACTTCCCTTATTACCTCRAATTTACAATTCATC		II			rs113298209	0.019213
	0.222593	0.943059	0.222273	0.248939	0.10561	0.751649	0.064596	0.20494	0.235161	0.100658	0.0675603	0.0824002	0.106003	0.0816657	0.129652	0.0778286	0.171644	0.101329	0	0	0	0	0	0	0	0	0	0	0	0	0	0	0	0	0	0	chr10	102413968	+	cg12443462	63740932	43646137	TCTAAATAAAAACCACAAAAAACCAAAACCAACATTTAACAAAAAAACCA	TCTAAATAAAAACCGCGAAAAACCGAAACCAACGTTTAACGAAAAAACCG	I	A	Red	NA	NA
RP11-534G20.3;RP11-534G20.3;RP11-534G20.3;RP11-534G20.3;RP11-534G20.3;RP11-534G20.3;RP11-534G20.3;RP11-534G20.3;RP11-534G20.3;RP11-534G20.3;RP11-534G20.3	0.45173	0.641778	0.23685	0.352759	0.772764	0.556483	0.228561	0.126872	0.206383	0.597446	0.130364	0.107669	0.193948	0.131	0.11989	0.0788556	0.161852	0.182242	0	0	0	0	0	0	0	0	0	0	0	0	0	0	0	0	0	0	chr10	29699134	-	cg00427223	39662843	NA	CCTCRAAAAATTTCRTAATACCTTAAAACCCATTCCTAACCTATTTAAAC		II			NA	NA
GRID2	0.470552	0.963582	0.484405	0.468438	0.593965	0.39476	0.7793	0.789929	0.275091	0.116591	0.186961	0.356136	0.674798	0.257905	0.168525	0.783127	0.769342	0.292647	0	0	0	0	0	0	0	0	0	0	0	0	0	0	0	0	0	0	chr4	93227195	+	cg07961994	78664179	NA	CRAACACAATCRCCACCTACAACAAATTCCCCTACCAAAAATATATATAC		II			NA	NA
	0.740683	0.962641	0.417604	0.58889	0.605376	0.746572	0.948505	0.391188	0.39369	0.39939	0.662303	0.25271	0.212391	0.522396	0.692661	0.277254	0.326046	0.712959	0	0	0	0	0	0	0	0	0	0	0	0	0	0	0	0	0	0	chr19	5585648	+	cg22004069	72669925	NA	TAAAATTAAAAACAAACCCTATTTTCAAACCTCRATATCTCAAATATCAC		II			NA	NA
	0.185673	0.94485	0.22029	0.126975	0.220452	0.192242	0.0443946	0.537166	0.174149	0.0704397	0.100146	0.0476024	0.0726411	0.0776528	0.0468133	0.0330232	0.0470016	0.121197	0	0	0	0	0	0	0	0	0	0	0	0	0	0	0	0	0	0	chr1	72750124	+	cg21774281	34755893	NA	TCTTACTTCRATACRCTTTACCAAATAACCCTACTAACATTATAAAAAAC		II			NA	NA
TMEM57	0.0683581	0.0634653	0.338811	0.580545	0.789879	0.0372164	0.0113244	0.575899	0.0904429	0.0350605	0.0144626	0.0118876	0.0136091	0.0138505	0.0119189	0.0146977	0.015891	0.563274	0	0	0	0	0	0	0	0	0	0	0	0	0	0	0	0	0	0	chr1	25825780	-	cg06961873	35724580	NA	CAAACTCACTACRAATCCTACTATAAAACTAATAAATAACTAAACTATCC		II			NA	NA
MYO18A;TIAF1;MYO18A	0.948624	0.857758	0.751101	0.599441	0.948562	0.8873	0.901791	0.52315	0.886009	0.525155	0.653463	0.41755	0.476995	0.630634	0.740027	0.384638	0.447545	0.564263	0	0	0	0	0	0	0	0	0	0	0	0	0	0	0	0	0	0	chr17	27419266	-	cg23042553	2773376	NA	CTCTTCCTACAACAAATCCTAACRTAAAAAAACCTATCACAAATCCTAAC		II			NA	NA
	0.877552	0.903284	0.49856	0.384827	0.478518	0.546281	0.410562	0.757142	0.324818	0.713503	0.409621	0.575498	0.426221	0.4046	0.277276	0.202384	0.257224	0.184433	0	0	0	0	0	0	0	0	0	0	0	0	0	0	0	0	0	0	chr14	106765232	-	cg07687265	86678539	NA	AATAACCTAAACCCAAAATTATTATCTTTAACACCACCTATATCCTAAAC		II			rs80127983	0.029105
CD1E;CD1E;CD1E;CD1E;CD1E;CD1E;CD1E;CD1E;CD1E	0.696639	0.166452	0.707728	0.602323	0.72153	0.820472	0.934358	0.658769	0.60809	0.271639	0.3439	0.340977	0.530007	0.455287	0.439087	0.507888	0.425749	0.417673	0	0	0	0	0	0	0	0	0	0	0	0	0	0	0	0	0	0	chr1	158323802	-	cg03863352	52693167	NA	AAAATCCCTCCTTTAACAAAACTTCAATACTACTCCTATTCCTCCTCTTC		II			rs11809955	0.032249
	0.357483	0.937493	0.463099	0.146706	0.299583	0.4459	0.787213	0.319909	0.328437	0.213185	0.421438	0.0626404	0.348031	0.109262	0.131934	0.304326	0.337854	0.144836	5.74e-13	0	3.41e-07	0	0	0	0	0	0	0	0	0	0	0	0	0	0	0	chr7	127176905	-	cg03764259	46796564	5708247	ACAAACCCAAATTCTTACAAAAACACTAACCAAACTATCTACTAATCACA	ACAAACCCAAATTCTTACAAAAACGCTAACCGAACTATCTACTAATCGCG	I	T	Red	NA	NA
	0.572299	0.531161	0.63101	0.165722	0.275264	0.802657	0.517558	0.258349	0.163908	0.211842	0.207748	0.0675946	0.296549	0.234494	0.36083	0.170483	0.242262	0.443143	0	0	0	0	0	0	0	0	0	0	0	0	0	0	0	0	0	0	chr20	55588962	+	cg16274476	36734987	NA	ATCTCTAATAAAAAATCCTTCCCTCAACACCCRAAAAAAAAATCTTAAAC		II			NA	NA
CACNA2D4	0.40035	0.628294	0.48115	0.39032	0.458223	0.608376	0.454314	0.327114	0.253965	0.0984762	0.290051	0.151644	0.315198	0.267998	0.39614	0.164921	0.178752	0.275393	0	0	0	0	0	0	0	0	0	0	0	0	0	0	0	0	0	0	chr12	1949503	-	cg22571065	52602538	NA	RCCAACCTTTCTTTCAACTACAAAATACCTCAATAATACTCTATTAACCC		II			rs10744555	0.066788
	0.828432	0.981777	0.865925	0.65731	0.785523	0.821026	0.578666	0.960604	0.924632	0.619792	0.606157	0.451217	0.542263	0.757066	0.6284	0.315121	0.281061	0.681064	0	0	0	0	0	0	0	0	0	0	0	0	0	0	0	0	0	0	chr8	140417841	+	cg22812604	15610562	NA	TTCCAAAACRACTCAACCCAATAATTACTCAAAAAACTATATAAAACTCC		II			NA	NA
PAX6;PAX6;PAX6;PAX6;PAX6;PAX6;PAX6;PAX6;PAX6	0.382454	0.746319	0.449222	0.0554526	0.192022	0.32984	0.203078	0.330306	0.202463	0.114747	0.0512508	0.0459997	0.211919	0.0700871	0.0553265	0.102795	0.127295	0.0867934	0	0	4.05e-12	0	0	0	0	0	0	0	0	0	0	0	0	0	0	0	chr11	31832714	+	cg03527353	75657153	41741539	AAAATCAAACTTCACTAATAAACCAATAAAAAACAATAAAAACAAAACCA	AAAATCAAACTTCGCTAATAAACCAATAAAAAACGATAAAAACGAAACCG	I	A	Red	NA	NA
CTD-2089N3.2;CTD-2089N3.2	0.413262	0.855371	0.244765	0.261626	0.302434	0.373622	0.335873	0.0841982	0.24971	0.44272	0.0489339	0.0276206	0.076532	0.126943	0.0892157	0.0724789	0.0892224	0.0737732	0	0	0	0	0	0	0	0	0	0	0	0	0	0	0	0	0	0	chr5	50266228	+	cg17407677	92607326	NA	ACTCCTCTAACTATCCTACCCTTTAAATACTAAACAATTAATCCACAAAC		II			NA	NA
DGKB	0.535989	0.912175	0.923191	0.563099	0.538485	0.710782	0.816438	0.572818	0.533677	0.36184	0.653972	0.343078	0.47237	0.617912	0.565064	0.238206	0.312922	0.575502	0	0	0	0	0	0	0	0	0	0	0	0	0	0	0	0	0	0	chr7	14758540	-	cg24623086	36666918	NA	AAAAAAAAATTCTTTAAAATCCACAAACATAACACTACCCTATCAACCAC		II			NA	NA
RP11-508M1.3;RP11-508M1.5	0.33098	0.115724	0.339095	0.471032	0.449249	0.414532	0.403451	0.34561	0.101728	0.0743973	0.0557085	0.387348	0.0414946	0.341451	0.0455249	0.0517896	0.0547183	0.141333	0	0	0	1.97e-07	3.65e-08	0	0	0	0	0	0	1.44e-15	0	0	0	0	0	0	chr10	48952417	+	cg25997660	56629877	45625534	ATTAAATACCACAAACTAAAATAAACTAAAAAAATCACAAATCATACACA	ATTAAATACCGCGAACTAAAATAAACTAAAAAAATCGCGAATCGTACGCG	I	T	Red	NA	NA
	0.222831	0.932412	0.233041	0.140632	0.390226	0.560532	0.139052	0.124747	0.0927461	0.167406	0.138223	0.102079	0.0493917	0.148034	0.0896387	0.101979	0.102161	0.147784	7.66e-12	0	0.0102094	0	0	0	0	0	0	0	0	0	0	0	0	0	0	0	chr13	54740236	-	cg15157312	80809268	NA	TTCAAAAATCCACTAAACAAACTAAAACTCTTAACTCACTCCAATAAAAC		II			NA	NA
	0.883126	0.957321	0.948221	0.492356	0.557716	0.824484	0.794626	0.658789	0.295136	0.804393	0.470176	0.45134	0.627566	0.418952	0.380162	0.820237	0.751591	0.337036	0	0	0	0	0	0	0	0	0	0	0	0	0	0	0	0	0	0	chr2	113638521	+	cg13905838	46626131	NA	AAATAATTTCCAACTCRCCTTTTACAACAATTCAAATAAATCTTTCCTAC		II			NA	NA
TESC	0.921303	0.910201	0.902659	0.737648	0.977178	0.693241	0.936283	0.46264	0.975229	0.356239	0.647909	0.516293	0.663434	0.596511	0.626994	0.420762	0.489008	0.595989	0	0	0	0	0	0	0	0	0	0	0	0	0	0	0	0	0	0	chr12	117484521	-	cg07954572	34617186	NA	CTACCAAATAAAACRAAAACAAACRATAACCTTAAACCTCCATCAAAATC		II			NA	NA
	0.210572	0.828117	0.612562	0.0112665	0.190611	0.0892402	0.474248	0.144837	0.0206707	0.203157	0.12988	0.00908956	0.477281	0.00959964	0.00932841	0.0147151	0.0156532	0.0244387	0	0	0	0	0	0	0	0	0	0	0	0	0	0	0	0	0	0	chr3	48502606	+	cg04289664	61765252	NA	TACTAAAAATAAACACAATAACAAACAAAAACTCCCAACAAAATCAACCC		II			NA	NA
LUZP2;LUZP2;LUZP2;LUZP2	0.725748	0.825269	0.0161168	0.478476	0.337677	0.245152	0.499596	0.488483	0.167413	0.0561562	0.236373	0.464064	0.0337649	0.316414	0.272765	0.10323	0.13089	0.452814	0	0	0	0	0	0	0	0	0	0	0	0	0	0	0	0	0	0	chr11	24518571	+	cg24290640	84758103	95687425	AACAAAAAATATCTTCAAAAATAATATCACCAACAAAACAAACCCTACCA	AACGAAAAATATCTTCAAAAATAATATCACCGACGAAACGAACCCTACCG	I	A	Red	NA	NA
AC005152.2;AC005152.1	0.445159	0.896286	0.300133	0.336106	0.350358	0.408794	0.53949	0.37827	0.312028	0.191692	0.230923	0.102193	0.467874	0.232618	0.361801	0.0917597	0.0666996	0.224087	0	0	0	0	0	0	0	0	0	0	0	0	0	0	0	0	0	0	chr17	70107185	+	cg15787146	58798158	NA	AATAAAATAATACACTAAAAAATCATAAAAAAAACACTATCTTCCAACCC		II			NA	NA
MX1;MX1;MX1;MX1	0.656091	0.98944	0.948058	0.667563	0.862595	0.759889	0.936226	0.677423	0.931427	0.311561	0.713033	0.311206	0.695404	0.597434	0.474434	0.59361	0.637727	0.569378	0	0	0	0	0	0	0	0	0	0	0	0	0	0	0	0	0	0	chr21	42797588	+	cg22862003	14609969	NA	TTCTAAACCTCCCTAAAATCTAACTCATCTAACCTCTCCAAAATAAAAAC		II			rs462903	0.215455
KIAA0226;KIAA0226;FYTTD1;FYTTD1;KIAA0226;KIAA0226;FYTTD1	0.226756	0.863897	0.222115	0.104476	0.170344	0.161814	0.6704	0.396622	0.474627	0.170255	0.093497	0.0921688	0.07625	0.0745913	0.0464858	0.0560331	0.0370134	0.1135	8.19e-13	0	0	0	0	0	0	0	0	0	0	0	0	0	0	0	0	0	chr3	197476335	-	cg02651638	92703211	NA	TTACTTTACRTTCAAATACRACAACTCAACRCAACTATAAATAAAAAAAC		II			NA	NA
KCNK10	0.34545	0.817884	0.459762	0.174813	0.188094	0.393808	0.205226	0.681826	0.363903	0.195219	0.198734	0.0733513	0.164331	0.161887	0.127585	0.129476	0.236659	0.147027	0	0	0	0	0	0	0	0	0	0	0	0	0	0	0	0	0	0	chr14	88793323	-	cg23781136	66779864	84638871	TAACAATAAACAACTCAACCAAAAAAAAATCAAACACAAATTCCAAAACA	TAACAATAAACAACTCAACCAAAAAAAAATCGAACACGAATTCCGAAACG	I	A	Red	rs114356242	0.014335
LIPG;LIPG	0.43762	0.954097	0.405961	0.0497176	0.16745	0.345541	0.151347	0.185186	0.312368	0.132783	0.0905216	0.0465543	0.146274	0.0747801	0.0494052	0.0574703	0.0815971	0.0940685	0	0	0	0	0	0	0	0	0	0	0	0	0	0	0	0	0	0	chr18	47087108	-	cg20486897	12701575	64612130	AACAAAAATAATAAAACAAAATCAAAACAAAATCTACTAACTCCAACTCA	AACAAAAATAATAAAACGAAATCGAAACAAAATCTACTAACTCCGACTCG	I	A	Red	NA	NA
ZNF677;ZNF677	0.492351	0.899857	0.230785	0.222393	0.0610628	0.291431	0.528486	0.36401	0.16954	0.0172918	0.239458	0.0964612	0.0533134	0.132723	0.0398848	0.326623	0.432146	0.0703235	0	0	0	0	0	0	0	0	0	0	0	0	0	0	0	0	0	0	chr19	53757677	-	cg21907914	32747193	NA	ACATCCTTTTTTTCAATCCCTACTATTATTTCTAATAACTCTCTAATTTC		II			NA	NA
LINC00487;LINC00487;LINC00487	0.217629	0.940308	0.294027	0.301621	0.294166	0.556877	0.7247	0.514353	0.258121	0.133747	0.222526	0.244825	0.313978	0.250102	0.350546	0.189468	0.242909	0.313811	0	0	0.0789433	0	0	0	0	0	2.33e-15	0	0	0	0	0	0	0	0	0	chr2	6872536	-	cg01002322	96801855	NA	AACATAATCACCTCCTTAACAATAAACAACAAAAAAATACATCCTAAATC		II			NA	NA
	0.858578	0.635655	0.861359	0.707593	0.596882	0.891554	0.383572	0.658368	0.779943	0.309805	0.447201	0.813042	0.34248	0.472589	0.557995	0.238974	0.287546	0.458061	0	0	0	0	0	0	0	0	0	0	0	0	0	0	0	0	0	0	chr17	21363274	-	cg09377926	38657175	NA	TAAAATCTACTTTTACACTAATACTTTTTCCCTTTCCAACACTATATCCC		II			NA	NA
	0.603581	0.982612	0.388425	0.396703	0.593454	0.810899	0.783864	0.485793	0.556004	0.223853	0.419705	0.43093	0.419692	0.457114	0.417591	0.285777	0.369394	0.442301	0	0	0	0	0	0	0	0	0	0	0	0	0	0	0	0	0	0	chr2	234821686	+	cg22236276	8788397	NA	CAAATAAACCRATACTACRAATCCACAATACACACAATAATAACAAAAAC		II			NA	NA
	0.927318	0.929278	0.883146	0.830431	0.893315	0.867667	0.809781	0.771892	0.715823	0.945497	0.844451	0.775247	0.346061	0.785783	0.687405	0.454047	0.479176	0.324837	0	0	0	0	0	0	0	0	0	0	0	0	0	0	0	0	0	0	chr6	157956467	+	cg03751652	33725286	NA	CAAACTTAATATTCAATTTCATCAAAACTCAACAACTCTTTTTCACACRC		II			NA	NA
	0.303162	0.950633	0.334541	0.479947	0.357052	0.474343	0.485001	0.247077	0.217877	0.161378	0.206871	0.164928	0.539333	0.219129	0.249837	0.093083	0.10065	0.304204	0	0	0	0	0	0	0	0	0	0	0	0	0	0	0	0	0	0	chr19	38772617	+	cg01089975	62809828	NA	AACAAAAAATTCCCTATCATTTAAAAAAAACTAACCATAAAAAATCACCC		II			NA	NA
BHLHE22	0.337563	0.960906	0.152233	0.0613655	0.251371	0.145854	0.477017	0.0935744	0.14722	0.0494376	0.0643454	0.107562	0.0544561	0.120552	0.0584374	0.0460069	0.0434714	0.126217	1.24e-08	0	0	0	0	0	0	0	0	0	0	0	0	0	0	0	0	0	chr8	65492683	-	cg13282152	35686527	NA	AAAACAATTATTAAATTACTAACAAAACCCAACRCCTTACAAACATATAC		II			NA	NA
	0.947791	0.956809	0.639078	0.561984	0.682719	0.694613	0.873194	0.371314	0.488777	0.590262	0.407949	0.300136	0.498041	0.589251	0.621574	0.373416	0.447022	0.562188	0	0	0	0	0	0	0	0	0	0	0	0	0	0	0	0	0	0	chr10	132733117	-	cg05736629	35623251	NA	TCTAAAATTTATAACAACAAACTCTTCAACAAACTAACAAATACTTACCC		II			rs1368658	0.40091
SLC22A5	0.760748	0.961887	0.26841	0.650793	0.677584	0.581231	0.904542	0.709308	0.517491	0.27746	0.583005	0.55691	0.613988	0.566051	0.453609	0.242965	0.240426	0.560542	0	0	0	0	0	0	0	0	0	0	0	0	0	0	0	0	0	0	chr5	131730593	+	cg27243847	84771849	NA	ACCTAAACAAACCCAATACTTTAATCAAATATAAACAAATCTACTCAATC		II			NA	NA
TMEM196;TMEM196;TMEM196;TMEM196;TMEM196;TMEM196	0.461667	0.877355	0.26153	0.238949	0.126069	0.410238	0.217166	0.347665	0.415005	0.0864006	0.064117	0.125831	0.301355	0.0703543	0.0559113	0.100867	0.0998966	0.075663	0	0	0	0	0	0	0	0	0	0	0	0	0	0	0	0	0	0	chr7	19812548	-	cg23181844	57772187	75732589	CCAAAAACAAAAAAACTACTCCACCCCCTAACACATTCAAATAAAAATCA	CCAAAAACAAAAAAACTACTCCACCCCCTAACACGTTCAAATAAAAATCG	I	T	Red	NA	NA
CCDC38;CCDC38;AMDHD1;CCDC38;RP11-410A13.3	0.205126	0.433425	0.44184	0.302014	0.119109	0.267037	0.59735	0.640042	0.164242	0.0783943	0.166997	0.0671069	0.397957	0.135483	0.12328	0.13483	0.143804	0.0671725	0	0	0	0	0	0	0	0	0	0	0	0	0	0	0	0	0	0	chr12	96336121	-	cg25229172	51718598	NA	AAAATCACAAACCATCTTCCATAAACTTAATTCTATCTCCAATTTTAATC		II			NA	NA
CNRIP1;CNRIP1;CNRIP1;CNRIP1;CNRIP1	0.523365	0.564762	0.17883	0.28323	0.572646	0.272529	0.0151178	0.488361	0.183557	0.0199693	0.0184313	0.0368564	0.468428	0.0702495	0.0752113	0.166679	0.209098	0.0983784	0	0	0	0	0	0	0	0	0	0	0	0	0	0	0	0	0	0	chr2	68546899	+	cg00020052	97717938	NA	CTAAAAAAAACCTAAATATCCRCTTCCCCAACTAAAAAAAATTATAATAC		II			NA	NA
TPTEP1;TPTEP1;TPTEP1	0.489328	0.534587	0.417108	0.33332	0.406994	0.395391	0.439483	0.380036	0.0603065	0.0432187	0.523113	0.0451377	0.434652	0.155197	0.3139	0.103792	0.047219	0.242517	0	0	0	0	0	0	0	0	0	0	0	0	0	0	0	0	0	0	chr22	17082772	+	cg01660911	57751953	3618852	ACAACAAATACCAAAAAAAACAACAACATAAAACAAACAAAACACACACA	ACAACAAATACCGAAAAAAACGACAACATAAAACGAACAAAACACGCACG	I	C	Grn	NA	NA
PCDHGC4	0.413347	0.900032	0.21669	0.268248	0.422105	0.439142	0.722373	0.404987	0.220967	0.086757	0.372506	0.120858	0.686844	0.174503	0.29997	0.115316	0.181185	0.200482	0	0	0	0	0	0	0	0	0	0	0	0	0	0	0	0	0	0	chr5	140864273	-	cg19759129	25774573	NA	CTCTCAATAAACCRCAAATTACTAAAACTCAAACTATAACTATTTTCCCC		II			NA	NA
NTN4;NTN4;NTN4;NTN4;RP11-410A13.3	0.164919	0.77954	0.253901	0.0253677	0.158436	0.572032	0.418345	0.107007	0.212422	0.0364931	0.0277501	0.0351942	0.0861267	0.0352443	0.054094	0.146667	0.140979	0.0503741	0	0	0	0	0	0	0	0	0	0	0	0	0	0	0	0	0	0	chr12	96184815	+	cg12785090	69805596	NA	ACCTATAAATACTACAAAACACCAAAAAAATCACTAAAAAAATACAAAAC		II			NA	NA
	0.915791	0.928852	0.955191	0.699604	0.759439	0.841679	0.6667	0.958617	0.798453	0.521266	0.681518	0.838166	0.634029	0.609409	0.600471	0.412702	0.472371	0.566234	0	0	0	0	0	0	0	0	0	0	0	0	0	0	0	0	0	0	chr18	13812276	+	cg05658076	62653162	NA	CAAAAACTACAAAACCATCCTCTTCCAACATAAAAATAAACCATCATAAC		II			rs7228692	0.17167
COX6A2	0.257483	0.951185	0.21894	0.30303	0.530085	0.452415	0.697877	0.194784	0.385977	0.154431	0.171761	0.245402	0.112288	0.2102	0.311794	0.166715	0.201685	0.274562	0	0	0	0	0	0	0	0	0	0	0	0	0	0	0	0	0	0	chr16	31440866	+	cg07053699	42613188	NA	CATTACATACATATTTTTAAAACACCTCCTTCATACCAAAATCCCTACCC		II			NA	NA
FAM190A	0.574391	0.910616	0.482538	0.197166	0.269332	0.441515	0.774325	0.384306	0.49546	0.410763	0.143356	0.551174	0.176059	0.197961	0.115162	0.301047	0.238609	0.143027	1.47e-13	0	5.88e-14	0	4.72e-10	0	0	1.51e-06	0.0196542	0	0	0	0	0	0	0	0	0	chr4	91048584	+	cg17397028	43645161	7661201	AAAACACTTCCAAATATATAAATACACAAAATATAACTATATAAAAAACA	AAAACGCTTCCAAATATATAAATACGCGAAATATAACTATATAAAAAACG	I	C	Grn	NA	NA
snoU13	0.73769	0.985886	0.947754	0.926695	0.94788	0.911	0.972803	0.701837	0.794956	0.473013	0.74728	0.563807	0.711172	0.804413	0.930317	0.345057	0.481141	0.793287	0	0	0	0	0	0	0	0	0	0	0	0	0	0	0	0	0	0	chr15	59681979	+	cg13469621	92721273	NA	CTAATTAAATAAAATATTAAACACCCATTTCTCTTTCTCCAAAACTAACC		II			NA	NA
	0.858691	0.949027	0.745272	0.802439	0.744155	0.69737	0.737827	0.657001	0.927563	0.679345	0.724023	0.677423	0.0315333	0.672398	0.0457679	0.498274	0.494032	0.719843	0	0	0	0	0	0	0	0	0	0	0	0	0	0	0	0	0	0	chr15	40324728	-	cg09562461	28602175	NA	ATATATCAAACCTTTACCTTACTAAACTTACACCRAATACATATAACAAC		II			NA	NA
RN5S119	0.701598	0.971579	0.490395	0.852939	0.866093	0.839512	0.968565	0.528628	0.510723	0.387425	0.830931	0.631542	0.331356	0.798319	0.78708	0.230369	0.247779	0.749565	0	0	0	0	0	0	0	0	0	0	0	0	0	0	0	0	0	0	chr2	212399550	+	cg02515556	86653298	NA	CAACRTTCAAACCCACAAAATCATTTAACAATCAAATATCATTAATCAAC		II			NA	NA
RGS12;RGS12	0.394308	0.959075	0.25667	0.174533	0.181683	0.347915	0.730949	0.30512	0.242364	0.573038	0.113303	0.100535	0.0887847	0.114014	0.0607879	0.195953	0.197341	0.232695	0	0	0.0594083	0	4.66e-15	0	0	0	0	0	0	0	0	0	0	0	0	0	chr4	3371715	-	cg00968423	97646555	NA	ACAAATTCTCTACAACTATTTTACTAACTAAAAAATTACCCCTATCRACC		II			NA	NA
DOK4;DOK4;DOK4;DOK4;DOK4	0.35152	0.453643	0.475684	0.19614	0.45861	0.396631	0.681799	0.398454	0.462201	0.244363	0.141514	0.06023	0.397869	0.15583	0.278636	0.0640047	0.0876919	0.105781	0	0	0	0	0	0	0	0	3.85e-13	0	0	0	0	0	0	0	0	0	chr16	57513764	+	cg17758501	50767172	8607173	CATTTTCCTCACTACCACCTCCACCTCAATTTTCCTAAATAATTCTATCA	CATTTTCCTCACTACCGCCTCCACCTCGATTTTCCTAAATAATTCTATCG	I	T	Red	NA	NA
MTUS1;MTUS1	0.47018	0.896196	0.0832354	0.416635	0.367391	0.562903	0.709265	0.36315	0.152388	0.204722	0.244661	0.306327	0.578449	0.284596	0.358897	0.113049	0.110493	0.215206	0	0	0	0	0	0	0	0	0	0	0	0	0	0	0	0	0	0	chr8	17628113	-	cg24657846	86601317	NA	AAACAATACAAAAACTACAACCAAACTACAAAAAATACAAACACCAAACC		II			NA	NA
MSLN	0.903521	0.970759	0.853575	0.750146	0.694835	0.794255	0.933382	0.772222	0.829915	0.840068	0.628634	0.17378	0.401892	0.369099	0.51491	0.852685	0.899611	0.56345	0	0	0	0	0	0	0	0	0	0	0	0	0	0	0	0	0	0	chr16	807718	-	cg21545008	23720241	NA	TCCTATCTCTCTAAATTAACCCACTCTAAACRTTTCATCTAAAAAAACTC		II			rs74002890	0.112888
CARD14	0.964659	0.987297	0.94434	0.678166	0.85545	0.938007	0.961893	0.393629	0.745277	0.607706	0.760998	0.370317	0.640092	0.750773	0.542672	0.590975	0.603983	0.524791	0	0	0	0	0	0	0	0	0	0	0	0	0	0	0	0	0	0	chr17	78165689	+	cg16522113	27777192	NA	AAATAAAAAACTTTCTAAAAATTCTAACTTTCTAAAAACACRCTCCCTCC		II			NA	NA
RP11-231D20.2;RP11-231D20.2;RP11-231D20.2;RP11-231D20.2	0.506695	0.886138	0.163019	0.303306	0.570865	0.313828	0.35164	0.172064	0.217738	0.262924	0.233426	0.084234	0.0267633	0.318941	0.364258	0.0873445	0.0475076	0.175562	0	0	0	0	0	0	0	0	0	0	0	0	0	0	0	0	0	0	chr8	42123253	-	cg07338781	25741531	NA	ACCCTTTCATAACTTCTTCCTCTTTAATTTAAATTTACTAAAATAAAAAC		II			NA	NA
	0.431956	0.589377	0.749224	0.800966	0.868942	0.828049	0.512478	0.439586	0.637004	0.517867	0.404067	0.463809	0.349065	0.550865	0.564425	0.16838	0.136699	0.468367	0	0	0	0	0	0	0	0	0	0	0	0	0	0	0	0	0	0	chr7	158060136	+	cg13218485	85638938	NA	CTATCRCTTTAACACCTAAAATTCCTCTATACTACAAACAAAATCTAAAC		II			NA	NA
COL6A2;COL6A2;COL6A2;COL6A2;COL6A2;COL6A2;COL6A2	0.901246	0.862616	0.725299	0.524987	0.838979	0.767727	0.844784	0.822986	0.921797	0.240935	0.581996	0.358851	0.786381	0.592332	0.633425	0.64918	0.512819	0.318427	0	0	0	0	0	0	0	0	0	0	0	0	0	0	0	0	0	0	chr21	47531343	+	cg16767183	34680106	NA	CATCTTAACAACACCTATAACCCTAAAATCCTACAACAAAAATAAAAATC		II			NA	NA
OR51S1;MMP26;MMP26	0.896055	0.387162	0.866964	0.62066	0.672369	0.686225	0.745433	0.758442	0.42751	0.319212	0.570614	0.681114	0.423802	0.64647	0.537545	0.369784	0.352212	0.449131	0	0	0	0	0	0	0	0	0	0	0	0	0	0	0	0	0	0	chr11	4869963	+	cg19250571	85649869	NA	RCTCCTCACCAATAATATAATTAACAAAATCAACCTAACCATTTCTTTTC		II			rs7117389	0.012434
	0.466096	0.987001	0.452881	0.739866	0.390706	0.766475	0.829721	0.914404	0.440747	0.370145	0.514799	0.677074	0.524164	0.320799	0.320518	0.562008	0.498327	0.442477	0	0	0	0	0	0	0	0	0	0	0	0	0	0	0	0	0	0	chr2	61204501	+	cg20270835	7752462	NA	CCTAACTTAACAATCAAAACCTTCTAAACTTTCCAATTTCATCTTTAATC		II			NA	NA
AC098617.2	0.455566	0.831421	0.419604	0.355042	0.227247	0.596575	0.0448405	0.231381	0.416068	0.1145	0.126886	0.0502925	0.484789	0.120689	0.164322	0.025064	0.0278201	0.158887	0	0	0	0	0	0	0	0	0	0	0	0	0	0	0	0	0	0	chr2	192710674	-	cg13718964	53745287	NA	CAAAACTAACTCTAATAAAATCAATCCTCTATTTAATTAATCCCCAAAAC		II			NA	NA
KCNJ4	0.52419	0.846871	0.0905775	0.428561	0.470742	0.326076	0.48641	0.303363	0.133913	0.292664	0.122932	0.160717	0.581655	0.159608	0.116104	0.135589	0.167043	0.213556	0	0	0	0	0	0	0	0	0	0	0	0	0	0	0	0	0	0	chr22	38851366	+	cg02957576	89635135	26680138	CAAACAAAAACAAATAACAACAAAAAAACTAAACACAACAAAAAACAACA	CGAACAAAAACGAATAACAACGAAAAAACTAAACGCAACGAAAAACGACG	I	A	Red	rs189621665	0.0357
	0.262079	0.927493	0.0477827	0.454989	0.0791746	0.137686	0.593755	0.100588	0.0593618	0.0757589	0.0830771	0.0386148	0.299841	0.1216	0.205046	0.0234436	0.0382631	0.049407	0	0	0	0	0	0	0	0	0	0	0	0	0	0	0	0	0	0	chr3	99929690	+	cg15051432	70613119	NA	AAAAACATTTCCCAACAAAACTATTAAAAAACCTCAAATCACTTAACAAC		II			NA	NA
SPOCD1;SPOCD1	0.802569	0.796161	0.971247	0.481627	0.730139	0.446268	0.689879	0.760049	0.683764	0.761319	0.53753	0.390386	0.314591	0.535882	0.525074	0.282646	0.275722	0.530675	0	0	0	0	0	0	0	0	0	0	0	0	0	0	0	0	0	0	chr1	32264315	-	cg23268630	72681893	NA	AAAAAAAACAACTAAATAAACRACAAAATCTAAACCAACTTATTCCTATC		II			NA	NA
SLC6A15;SLC6A15;SLC6A15;SLC6A15;SLC6A15	0.495561	0.936421	0.237941	0.596299	0.207276	0.449859	0.768091	0.495563	0.48605	0.120371	0.539685	0.0805363	0.536153	0.38215	0.204547	0.154427	0.111737	0.358362	0	0	0	0	0	0	0	0	0	0	0	0	0	0	0	0	0	0	chr12	85305677	+	cg15542741	14639938	NA	CTTTACTTAAAATATCCTATAATAAATAACCCRAAAAAAAACCTTTCRCC		II			rs111508864	0.039799
PCDHB6;PCDHB6;PCDHB6;PCDHB6	0.578923	0.953601	0.441324	0.598983	0.866426	0.744474	0.57317	0.723744	0.432434	0.269031	0.445165	0.589571	0.774013	0.144589	0.359908	0.595919	0.594013	0.386867	0	0	0	0	0	0	0	0	0	0	0	0	0	0	0	0	0	0	chr5	140529738	+	cg08493776	66608205	NA	CACATCTACCRTCRACCCTCTCRAATATCTTTACAAAAATTTTTAAATTC		II			rs4151694	0.275421
CMTM3;CMTM3;CMTM3;CMTM3;CMTM3;CMTM3;CMTM3;CMTM3;CMTM3	0.471828	0.815988	0.144491	0.266852	0.107853	0.1221	0.760551	0.0726429	0.220847	0.119778	0.158264	0.0710778	0.0700322	0.238999	0.0694745	0.0711691	0.0730298	0.100943	0	0	0	0	0	0	0	0	0	0	0	0	0	0	0	0	0	0	chr16	66637902	-	cg15855767	36648120	NA	CCTTCRCAAAAACACAAAAAACTAAATCTTAATCACRCTAAACTCCAAAC		II			NA	NA
	0.79894	0.94594	0.71052	0.701488	0.658132	0.748149	0.929058	0.66757	0.417032	0.86092	0.531874	0.406901	0.409378	0.616558	0.645793	0.428314	0.482514	0.641522	0	0	0	0	0	0	0	0	0	0	0	0	0	0	0	0	0	0	chr5	66156680	-	cg09719813	36654955	NA	ATTCATTAATTATTTAACATACTTCCTTCCTACTTTACATACCACTAAAC		II			NA	NA
CTD-2555A7.2	0.914576	0.980757	0.88083	0.629234	0.746277	0.816247	0.811005	0.784763	0.931985	0.337666	0.607396	0.52549	0.781774	0.604792	0.646041	0.51111	0.489301	0.51068	0	0	0	0	0	0	0	0	0	0	0	0	0	0	0	0	0	0	chr16	89114089	+	cg00793562	35674169	NA	AAACTACTCAAAACTACTACTCCCTATTAATAAACACTATAAATAACTTC		II			NA	NA
DNAH14;DNAH14;DNAH14;DNAH14;DNAH14;DNAH14;DNAH14;DNAH14;DNAH14;DNAH14	0.725271	0.702698	0.0164189	0.403596	0.130722	0.26113	0.336846	0.195857	0.0142108	0.0153955	0.0638446	0.0493122	0.0473182	0.12336	0.151781	0.327668	0.300987	0.113873	0	0	0	0	0	0	0	0	0	0	0	0	0	0	0	0	0	0	chr1	225117464	-	cg03199058	73790116	NA	TAATAAAACTATACTACRCRATCCTTCCCATTCACCCTAATCTAACRCTC		II			NA	NA
	0.948716	0.990127	0.516619	0.922153	0.981269	0.951181	0.939564	0.58244	0.90864	0.425234	0.821913	0.57562	0.366177	0.796491	0.884562	0.417902	0.4562	0.629475	0	0	0	0	0	0	0	0	0	0	0	0	0	0	0	0	0	0	chr1	183117909	+	cg25736592	8641291	NA	CATATAATCATTAAAATAACAACTATACCTCCTAAACCTTTATTCTAAAC		II			NA	NA
	0.674059	0.984444	0.937389	0.26666	0.831135	0.894861	0.785287	0.845342	0.345553	0.279909	0.447494	0.517611	0.637649	0.456673	0.663185	0.632584	0.829606	0.705882	0	0	0	0	0	0	0	0	0	0	0	0	0	0	0	0	0	0	chr9	36818572	+	cg14221766	70735106	NA	AAAAAAATAAATCCCRACAAATCCTAACAACTCRCAACRACAAAAAAATC		II			NA	NA
RP3-430A16.1;CDYL;CDYL	0.54203	0.95935	0.279636	0.696893	0.276705	0.703779	0.286773	0.323008	0.226778	0.23691	0.22561	0.28581	0.546194	0.25208	0.210563	0.320964	0.264353	0.258945	0	0	0.000905731	0	6.38e-10	0	0	0.169655	6.14e-06	3.49e-05	0	0	0	0	0	0	0	0	chr6	4775222	-	cg08249424	83622476	NA	CRATTCRACTCRCAATAACTTAAAAATTAACRTAATACTTATTCCTAAAC		II			NA	NA
CD82;CD82	0.942925	0.884547	0.906909	0.915854	0.937242	0.880527	0.878125	0.959521	0.872993	0.785493	0.648279	0.549798	0.658365	0.658349	0.57637	0.729547	0.815158	0.582172	0	0	0	0	0	0	0	0	0	0	0	0	0	0	0	0	0	0	chr11	44613355	-	cg10695623	85773372	NA	CACTTATAATAATTACTATTCCCTAACRACCACTCCTTCTCCTTACAAAC		II			NA	NA
	0.726872	0.989284	0.88772	0.680891	0.692218	0.778866	0.853084	0.631476	0.772941	0.465191	0.651759	0.6629	0.619104	0.605167	0.567964	0.342185	0.342409	0.515393	0	0	0	0	0	0	0	0	0	0	0	0	0	0	0	0	0	0	chr14	81743302	-	cg13583411	18601176	NA	TTATCCRACAATCRATTTATCCTCCACACAATAAAATTAAAAACATACTC		II			rs34681244	0.012192
RBP7	0.243335	0.841022	0.0999553	0.345158	0.499053	0.656156	0.319473	0.596642	0.241989	0.021367	0.383851	0.040005	0.352968	0.146383	0.0848226	0.281794	0.229253	0.463428	0	0	0	0	0	0	0	0	0	0	0	0	0	0	0	0	0	0	chr1	10057700	+	cg16050974	95797444	64778114	ATCTCCACAAATATACCACATACAAATAAAAACAAACATAAAACTAAACA	ATCTCCGCAAATATACCGCGTACGAATAAAAACGAACGTAAAACTAAACG	I	C	Grn	rs11121513	0.228728
GJB4	0.564469	0.892508	0.577153	0.558511	0.897879	0.762363	0.186408	0.434036	0.189543	0.229526	0.516667	0.415554	0.405497	0.603806	0.548971	0.238254	0.220413	0.469438	0	0	0	0	0	0	0	0	0	0	0	0	0	0	0	0	0	0	chr1	35225197	+	cg14583924	14630892	77708834	AAACAAAAAAACAAACTTCCCCAAACACATACTCAAAACAAACACCTACA	AAACAAAAAAACGAACTTCCCCGAACACATACTCAAAACAAACACCTACG	I	A	Red	rs76253468	0.02104
RP11-384F7.2	0.436536	0.891295	0.35035	0.0556229	0.212004	0.431636	0.426108	0.131209	0.22557	0.0734787	0.377456	0.206307	0.126636	0.0713666	0.106381	0.0626355	0.0464716	0.11878	1.09e-12	0	6.24e-07	0	0	0	0	0	9.94e-14	0	0	0	0	0	0	0	0	0	chr3	117714932	+	cg01926614	53706832	NA	CTTACACAATTAACCATAAAAAATCTATACTATATTACTCTACCACTAAC		II			NA	NA
HN1;HN1;HN1	0.598678	0.977372	0.784036	0.942204	0.892273	0.944356	0.943566	0.550613	0.405898	0.380306	0.795173	0.476502	0.396405	0.779631	0.943393	0.447712	0.515967	0.898057	0	0	0	0	0	0	0	0	0	0	0	0	0	0	0	0	0	0	chr17	73131789	-	cg21013395	76765223	NA	CTCTAAACAAAAACCACTAACAAATTAAAACAACACCAAAAAAACTCTAC		II			NA	NA
MAST2;MAST2;MAST2	0.754741	0.882156	0.635144	0.586903	0.869957	0.834982	0.818136	0.539705	0.50216	0.411586	0.714893	0.53592	0.558071	0.615958	0.714598	0.270878	0.293614	0.533122	0	0	0	0	0	0	0	0	0	0	0	0	0	0	0	0	0	0	chr1	46330597	+	cg16317481	42661859	NA	ATCCCTCTATCCAACRTAAATATACAATCACTACCTCATATCAAAATCAC		II			NA	NA
	0.677799	0.817256	0.511401	0.521069	0.502133	0.656041	0.650469	0.288795	0.555757	0.287446	0.340696	0.30402	0.591235	0.37777	0.414419	0.177375	0.179865	0.301281	0	0	0	0	0	0	0	0	0	0	0	0	0	0	0	0	0	0	chr19	6115908	+	cg20092999	69699969	NA	AACRAAATATACAAACCAACTACAAAACACCTCCTATCACACCCTAAAAC		II			rs8104313	0.49233
RP11-318C2.1;ST5;ST5;ST5;ST5;ST5	0.301071	0.987841	0.0450349	0.382636	0.474772	0.522888	0.65769	0.157098	0.211734	0.127903	0.200625	0.270615	0.279035	0.279757	0.293599	0.1053	0.119194	0.27219	0	0	0	0	0	0	0	0	0	0	0	0	0	0	0	0	0	0	chr11	8795728	-	cg06365118	24631905	NA	AATACTTTCTTTCTAAACAACAACAATTTCTCTACTCAATCAACCTTCAC		II			NA	NA
AC128709.2;AC128709.3	0.940879	0.988297	0.638054	0.670014	0.829375	0.91892	0.494951	0.544277	0.937513	0.559666	0.552304	0.428142	0.649363	0.588258	0.457225	0.275496	0.302977	0.528681	0	0	0	0	0	0	0	0	0	0	0	0	0	0	0	0	0	0	chr3	197185227	-	cg05540472	88728237	NA	TAAATAAAAACTAAAATACCACATACCCTCCACTCACCCTATCAAATACC		II			NA	NA
RPH3AL	0.38446	0.988726	0.984855	0.434965	0.986222	0.96786	0.97694	0.987974	0.91181	0.975923	0.328735	0.373028	0.980628	0.499576	0.974141	0.120025	0.153202	0.821793	0	0	0	0	0	0	0	0	0	0	0	0	0	0	0	0	0	0	chr17	131827	-	cg07653885	80652316	NA	AATCACCCCAAAAACACAACTCATCTAAAAATCCTTAATTAACTTTAAAC		II			NA	NA
IGHJ4;IGHJ1;IGHJ3;IGHJ2	0.968822	0.857202	0.974751	0.646998	0.613536	0.836632	0.627503	0.828744	0.887887	0.292114	0.734633	0.555027	0.51264	0.525606	0.542976	0.478347	0.45486	0.708117	0	0	0	0	0	0	0	0	0	0	0	0	0	0	0	0	0	0	chr14	106331671	-	cg19985781	90610165	NA	AAAACRATAACCAAAATACCCTAACCCCAATACTAAAAATATTCAACCAC		II			NA	NA
	0.358385	0.932698	0.165213	0.323013	0.543632	0.130687	0.513812	0.366459	0.234785	0.187056	0.291499	0.0997171	0.112749	0.0971637	0.156849	0.258822	0.309836	0.168493	0	0	0	0	0	0	0	0	0	0	0	0	0	0	0	0	0	0	chr10	70805603	-	cg02492279	3669956	NA	ATCTAAACCCTAAATTAATTTAAATTTCCACTTCCAATCTATAATACAAC		II			NA	NA
	0.775919	0.890113	0.259665	0.717424	0.687682	0.679605	0.727927	0.368267	0.490415	0.231419	0.692542	0.301701	0.183992	0.468171	0.470179	0.499395	0.446106	0.349125	0	0	9.51e-07	0	0	0	0	0	0	0	0	0	0	0	0	0	0	0	chr7	76983221	+	cg26570254	95758558	NA	RACTCTTTCCACTAATACTTTACTATAACATAACCTATTCTTACACAAAC		II			rs79500123	0.044744
	0.668293	0.910048	0.914494	0.612267	0.566151	0.575145	0.908262	0.93276	0.467576	0.617861	0.467221	0.91051	0.63356	0.378324	0.492141	0.502367	0.354085	0.536318	0	0	0	0	0	0	0	0	0	0	0	0	0	0	0	0	0	0	chr19	1541925	-	cg11301046	50795237	NA	TATTTATTTCCATCTACTTATAAACRTCAAAAACAACAACAATCTATACC		II			NA	NA
RP11-763E3.1	0.239775	0.932454	0.34315	0.260209	0.146622	0.843761	0.359481	0.449413	0.258054	0.199598	0.214077	0.606678	0.180208	0.171069	0.11105	0.157237	0.193312	0.128576	5.31e-06	0	1.25e-05	0	0	0	0	0	6.38e-10	0	0	0	0	0	0	0	0	0	chr17	53922670	-	cg04553707	11752882	NA	CCACTTCCAATAATACACTTTACTCATAAATCTTTCAAAATAAACRAAAC		II			rs114824164	0.01086
STRADA	0.826742	0.192451	0.697038	0.41303	0.491743	0.678601	0.255016	0.428743	0.399384	0.300856	0.239326	0.20856	0.124629	0.134381	0.177611	0.386034	0.426695	0.334007	0	0	0	0	0	0	0	0	0	0	0	0	0	0	0	0	0	0	chr17	61820015	-	cg06873352	30759142	NA	AACTACATCCAAATAAAAACTTATAAAAATATACCCCTAAAAAACCRAAC		II			NA	NA
PCDHGC4	0.266095	0.906434	0.681151	0.11589	0.0901946	0.437314	0.392425	0.109677	0.226718	0.0637608	0.102138	0.0737045	0.376552	0.240434	0.187391	0.0585693	0.0487152	0.123734	0	0	0	0	0	0	0	0	0	0	0	0	0	0	0	0	0	0	chr5	140864593	-	cg03640756	67733241	29802114	CAATCAAATAATAAAAAACAAACAAATCTACCCCACCACCAACAAAAACA	CAATCGAATAATAAAAAACAAACAAATCTACCCCGCCACCAACAAAAACG	I	A	Red	NA	NA
FSTL1;FSTL1;FSTL1;FSTL1;FSTL1;FSTL1;FSTL1	0.328485	0.861898	0.280429	0.469005	0.194775	0.25609	0.404746	0.393839	0.0358112	0.0317591	0.462272	0.206549	0.468647	0.0501825	0.221493	0.0968128	0.133801	0.0320994	0	0	0	0	0	0	0	0	0	0	0	0	0	0	0	0	0	0	chr3	120169821	-	cg15109851	40719991	19808148	CAAAACAAAACAACAACAACAAACTATAAACAAAAATAAAAACTCCACCA	CGAAACAAAACGACGACAACGAACTATAAACGAAAATAAAAACTCCGCCG	I	A	Red	NA	NA
SCML4;SCML4	0.477152	0.978574	0.541376	0.166116	0.340633	0.206382	0.388809	0.136871	0.357107	0.181825	0.117597	0.0520837	0.180964	0.11695	0.119705	0.272175	0.154637	0.245017	0	0	0	0	0	0	0	0	0	0	0	0	0	0	0	0	0	0	chr6	108143682	-	cg27537772	78727405	NA	AAAAAACAACTTACTCRTTTCRCTTATTATTTTCTTATCTTTCTATTACC		II			NA	NA
ARHGEF9;ARHGEF9;ARHGEF9	0.635068	0.96291	0.724906	0.458177	0.162018	0.646027	0.682255	0.779768	0.254569	0.712999	0.232673	0.354928	0.498928	0.361628	0.16892	0.527349	0.564133	0.391415	0	0	0	0	0	0	0	0	0	0	0	0	0	0	0	0	0	0	chrX	62966383	-	cg14648036	46776890	NA	ATCCACTATACAAACTATACCAAAAACACTACAAAATATAATATCAAAAC		II			NA	NA
NRG4;NRG4;NRG4	0.210708	0.920906	0.1527	0.17769	0.0801139	0.45938	0.470676	0.0505106	0.0692134	0.169747	0.17307	0.0678814	0.0474003	0.0463707	0.112387	0.0535276	0.0519009	0.117613	0	0	0	0	0	0	0	0	0	0	0	0	0	0	0	0	0	0	chr15	76304843	+	cg00438616	50619194	NA	ATTCTACTCCATTTACAACTCTAAACACRTAAATTAAAAAAATAACTCCC		II			NA	NA
PTN;PTN;PTN	0.243868	0.885458	0.352105	0.277974	0.314372	0.556031	0.826742	0.316514	0.21738	0.301974	0.347362	0.083557	0.136743	0.224518	0.416461	0.250379	0.231421	0.263162	0	0	0	0	0	0	0	0	0	0	0	0	0	0	0	0	0	0	chr7	137028535	+	cg00653387	93771395	NA	AAAATATTCTACTTTTAATAAACTTCCCAATCAACTCTCRAATACAAAAC		II			NA	NA
	0.495975	0.778125	0.128293	0.114391	0.0396022	0.24239	0.0264765	0.337214	0.0728504	0.0440713	0.0305097	0.0416827	0.0528994	0.0285909	0.0254357	0.0571666	0.0719933	0.034773	0	0	0	0	0	0	0	0	0	0	0	0	0	0	0	0	0	0	chr14	105830859	-	cg18912855	45770983	43614223	TACACAATAAATAACAACCCAAATACACAATAAACAATAACCTAAATACA	TACGCGATAAATAACGACCCGAATACGCGATAAACGATAACCTAAATACG	I	C	Grn	NA	NA
	0.850374	0.447059	0.591396	0.139975	0.455323	0.278077	0.42148	0.344369	0.330926	0.463196	0.493805	0.0406562	0.138247	0.117549	0.0633072	0.212102	0.17631	0.131213	0	0	0	0	0	0	0	0	0	0	0	0	0	0	0	0	0	0	chr7	134354807	-	cg03062264	65801227	NA	ATTCTCTATAATTAACATAATCACTTCCTATTTATTTCCTACTAACRCAC		II			NA	NA
	0.733893	0.938634	0.72946	0.459543	0.227403	0.516371	0.551812	0.719864	0.252572	0.449581	0.252184	0.451997	0.62751	0.203178	0.225191	0.635509	0.599323	0.156476	0	0	0	0	0	0	0	0	0	0	0	0	0	0	0	0	0	0	chr9	132758559	+	cg26429069	57631173	NA	CTACTTCCTAAACCAAACCCTCTTTACTAATTCTATATATCCTTACTATC		II			NA	NA
EGR3;EGR3;EGR3;RP11-459E5.1	0.705332	0.909827	0.390462	0.0984529	0.378326	0.320867	0.353516	0.492476	0.541621	0.313989	0.439671	0.0650614	0.169479	0.122779	0.0829478	0.108542	0.208563	0.26958	0	0	0	0	0	0	0	0	0	0	0	0	0	0	0	0	0	0	chr8	22550284	+	cg12543831	81608569	82810406	CAATAATCCATTACAATCAAATAACTACAAATAAAAACAACAAAAAAACA	CGATAATCCATTACAATCAAATAACTACAAATAAAAACGACGAAAAAACG	I	A	Red	NA	NA
	0.634892	0.974363	0.978119	0.625537	0.937789	0.96152	0.765709	0.679369	0.662258	0.565597	0.88828	0.404727	0.568365	0.672575	0.615262	0.52578	0.405868	0.649571	0	0	0	0	0	0	0	0	0	0	0	0	0	0	0	0	0	0	chr1	180095891	-	cg01458905	65625520	NA	AAAATACRAATATAATAACATTTCCCCAACCTCTAACCTAATCTCTTAAC		II			rs79360493	0.024752
CD109;RP11-553A21.3;CD109;CD109;RP11-553A21.3	0.240053	0.893252	0.213668	0.153806	0.399804	0.245728	0.276565	0.131772	0.209624	0.15732	0.0555512	0.0744416	0.0570198	0.0704496	0.0576805	0.0533439	0.0442213	0.175389	2.91e-12	0	0	0	0	0	0	0	0	0	0	0	0	0	0	0	0	0	chr6	74405564	-	cg25537962	75690977	NA	CTATAAATTTCTCCTCACAAAAATAAACCTATTTACTCACCCTAAACATC		II			NA	NA
RPH3A;RPH3A;RPH3A;RPH3A;RPH3A;RPH3A;RPH3A	0.420983	0.947817	0.654232	0.506653	0.434964	0.658287	0.701321	0.845783	0.613892	0.24141	0.561114	0.462761	0.785046	0.334746	0.294	0.261394	0.33967	0.330392	0	0	0	0	0	0	0	0	0	0	0	0	0	0	0	0	0	0	chr12	113229534	-	cg09384610	98720593	NA	AAAAAACAAACTTAATTCCCRCTTAATTCCCCCTACACTAAAAAACTACC		II			NA	NA
ISX;ISX	0.770774	0.822721	0.511008	0.437855	0.537755	0.64761	0.883456	0.363992	0.483802	0.726786	0.380651	0.537007	0.206738	0.42221	0.3981	0.175619	0.181138	0.469231	0	0	0	0	0	0	0	0	0	0	0	0	0	0	0	0	0	0	chr22	35482221	+	cg11855664	53684905	NA	AAACAAATATTCTACTTTCAAAAATAAACCAACACCACCTTTTAACAAAC		II			NA	NA
	0.360722	0.848685	0.472773	0.413818	0.159078	0.533798	0.163957	0.638361	0.400387	0.153996	0.22855	0.0660385	0.530743	0.164284	0.114596	0.17443	0.266362	0.152132	0	0	0	0	0	0	0	0	0	0	0	0	0	0	0	0	0	0	chr19	844589	+	cg10599438	58752177	26683280	AAAAACTATAACTATCCTCACCACTTCCAATAAAATCAAAAAAAACACCA	AAAAACTATAACTATCCTCGCCACTTCCAATAAAATCAAAAAAAACGCCG	I	A	Red	NA	NA
	0.87357	0.951615	0.801246	0.908891	0.85046	0.671665	0.834904	0.702596	0.687957	0.658238	0.714979	0.571901	0.615568	0.782056	0.710533	0.168323	0.232931	0.863731	0	0	0	0	0	0	0	0	0	0	0	0	0	0	0	0	0	0	chr2	240588379	-	cg11117926	14717587	NA	ACRAAAATTTCTTCAAATTCACAAAAACAACRAACACACCTTAATAAAAC		II			NA	NA
RP11-203F10.5;PLEKHA6	0.944174	0.895367	0.911447	0.62776	0.791813	0.382414	0.711743	0.745755	0.27054	0.439597	0.283261	0.537308	0.604618	0.64167	0.613901	0.626331	0.731264	0.527246	0	0	0	0	0	0	0	0	0	0	0	0	0	0	0	0	0	0	chr1	204246106	-	cg18817825	14754270	NA	AAAATAAACTACCAACTCAACTTACTCTAACTTAACTTAACTCATAATCC		II			NA	NA
CTD-2134A5.4	0.924251	0.960757	0.851692	0.681126	0.818597	0.838764	0.80632	0.795509	0.684195	0.824819	0.583093	0.398916	0.652979	0.506492	0.58956	0.642602	0.70972	0.516789	0	0	0	0	0	0	0	0	0	0	0	0	0	0	0	0	0	0	chr14	104347395	-	cg17254414	68695954	NA	AAACCCACTAACAAATATAATAATAAAACTCCATATCTCCCRCATAAAAC		II			NA	NA
	0.621239	0.850014	0.443216	0.545093	0.464205	0.402444	0.905976	0.284211	0.483327	0.414726	0.28464	0.168475	0.499195	0.298419	0.275057	0.208428	0.281226	0.495378	0	0	0	0	0	0	0	0	0	0	0	0	0	0	0	0	0	0	chr19	10045441	-	cg00747647	84775837	58712824	AAAACTAAACACACTCCCTATCCCACCCAACACATAAATACTAAAATACA	AAAACTAAACACACTCCCTATCCCACCCAACGCGTAAATACTAAAATACG	I	T	Red	NA	NA
RIMKLB;RIMKLB;RIMKLB	0.289614	0.309477	0.034253	0.14404	0.175073	0.49468	0.800426	0.0769321	0.0520818	0.053798	0.0992415	0.0442912	0.0610743	0.0838134	0.0320405	0.0504251	0.0510312	0.141447	0	0	0	0	0	0	0	0	0	0	0	0	0	0	0	0	0	0	chr12	8849781	+	cg16342059	11624536	NA	TTTAAAAATACAAACRAAATAAATAACRCCAACTCTACCCCCTAAAAACC		II			rs10842143	0.328467
RP11-208K4.1	0.422772	0.88872	0.194104	0.12468	0.129981	0.384228	0.741168	0.140645	0.330253	0.082976	0.300596	0.114352	0.084865	0.0807094	0.274814	0.0484443	0.0478354	0.182153	0	0	0	0	0	0	0	0	0	0	0	0	0	0	0	0	0	0	chr15	48253784	-	cg04890478	86800452	NA	AACTAAAAAAAACCAATCTCAAAAAAACAAACATATTCAAACAAAAAACC		II			NA	NA
GABBR1;GABBR1	0.8337	0.0261113	0.789104	0.832837	0.631809	0.912371	0.899947	0.838215	0.572549	0.744674	0.427678	0.525829	0.456251	0.592543	0.588592	0.309515	0.365145	0.386759	0	0	0	0	0	0	0	0	0	0	0	0	0	0	0	0	0	0	chr6	29601556	+	cg12061917	4619463	NA	AACTTCTAAACCACCCTAAAATTCTTTTCTCTTATCCTTTTACTCCCTTC		II			rs28359990	0.051693
SEMA5A	0.815175	0.969909	0.930653	0.881386	0.712333	0.856812	0.910617	0.475809	0.666907	0.508296	0.758712	0.445639	0.409232	0.829027	0.819291	0.323342	0.531441	0.663807	0	0	0	0	0	0	0	0	0	0	0	0	0	0	0	0	0	0	chr5	9540960	-	cg10525432	97704940	NA	ACTAACTCAAAACAACTTTAAAAACCCTCTACAAAACRTATCACATCTCC		II			NA	NA
	0.795954	0.493873	0.795904	0.430267	0.735304	0.812832	0.496414	0.668308	0.708622	0.523547	0.412492	0.395675	0.375863	0.516087	0.433154	0.191009	0.218605	0.52596	0	0	0	0	0	0	0	0	0	0	0	0	0	0	0	0	0	0	chr20	61713117	-	cg19866811	64630851	NA	AATACCATCTATAAATATAATACTATATAATCTCATATAACCCCATCCAC		II			rs11906969	0.323733
DOK4;DOK4;DOK4;DOK4	0.423077	0.648703	0.47425	0.632977	0.561982	0.399235	0.771737	0.34547	0.268936	0.568587	0.327901	0.168706	0.420242	0.284573	0.399513	0.106289	0.163539	0.380295	0	0	0	0	0	0	0	0	0	0	0	0	0	0	0	0	0	0	chr16	57513797	-	cg19885035	77617539	75732923	CTCCCCACCCCAAAACAACAAAACCATTCAAAAAAACCAAAATAAAAACA	CTCCCCACCCCAAAACGACAAAACCATTCAAAAAAACCGAAATAAAAACG	I	A	Red	rs72788087	0.031684
EPB41L3	0.357412	0.975315	0.615354	0.72359	0.754849	0.669561	0.731433	0.318719	0.588975	0.251403	0.226129	0.368763	0.421385	0.399462	0.473708	0.613857	0.66317	0.193229	0	0	0	0	0	0	0	0	0	0	0	0	0	0	0	0	0	0	chr18	5630951	+	cg14874516	74800939	NA	ATTTAATACCAACAAAAAAAACCAAATTACCAAATCCCCTTAAAACACAC		II			NA	NA
	0.199617	0.902762	0.128819	0.312083	0.168317	0.412193	0.434666	0.0900414	0.175493	0.197506	0.0795158	0.0420786	0.115949	0.0882798	0.0582744	0.0590261	0.0742896	0.187863	4.33e-15	0	0	0	0	0	0	0	0	0	0	0	0	0	0	0	0	0	chr4	100368380	-	cg16863617	24800232	NA	AAAACCTTTATTATCAAACTCRACCAAATTTATTCAACAAACAACAATTC		II			NA	NA
MIR9-3;CTD-2335A18.1;CTD-2335A18.1;CTD-2335A18.1	0.493154	0.940484	0.497789	0.518547	0.482706	0.345648	0.662217	0.646598	0.363599	0.19257	0.568117	0.0514815	0.630382	0.310256	0.17487	0.388442	0.329344	0.492524	0	0	0	0	0	0	0	0	0	0	0	0	0	0	0	0	0	0	chr15	89910753	-	cg25950235	3633256	15714292	AACCCTAAAACTTCTAAAAACAAAAAATACACTTCCTTACCCTCAAAACA	AACCCTAAAACTTCTAAAAACAAAAAATACGCTTCCTTACCCTCGAAACG	I	A	Red	NA	NA
RAB3C	0.749695	0.545598	0.119903	0.140664	0.053302	0.0560844	0.583425	0.0500641	0.0949787	0.052896	0.0259813	0.0241046	0.275308	0.0349039	0.0184596	0.0215868	0.0705154	0.0226672	0	0	0	0	0	0	0	0	0	0	0	0	0	0	0	0	0	0	chr5	57878215	-	cg19958866	77765534	NA	AAAACCCTAACCTCCTTTATAACRAAAACACTTAAAAATTTCTAAACCTC		II			NA	NA
	0.193919	0.9196	0.233002	0.214065	0.195046	0.473153	0.284629	0.0756097	0.159974	0.13508	0.0596288	0.065342	0.167761	0.0509023	0.101227	0.0979836	0.0583484	0.108669	0	0	0	0	0	0	0	0	0	0	0	0	0	0	0	0	0	0	chr6	88678585	+	cg12756554	50746965	NA	TACRTATCACAACTCCATACAATACTACRAAAACTACRAAACATATCTAC		II			NA	NA
	0.22952	0.709432	0.270632	0.347689	0.227251	0.351634	0.790591	0.219985	0.212432	0.0950698	0.134412	0.109278	0.383982	0.173128	0.083623	0.110791	0.118544	0.281863	0.000258641	0	0.000169684	0	0	0	0	0	0	0	0	0	0	0	0	0	0	0	chr5	87195721	+	cg26677612	81798236	NA	TTTAACTCTAATTACCCTAAAATTATTTTAAATCCAACACTACTAATAAC		II			NA	NA
	0.418859	0.962934	0.656705	0.509766	0.454485	0.705077	0.693874	0.74967	0.624411	0.440842	0.526343	0.386548	0.479584	0.281492	0.422603	0.250192	0.293462	0.503717	0	0	0	0	0	0	0	0	0	0	0	0	0	0	0	0	0	0	chr2	1859146	-	cg03235479	6620221	NA	ACATTACCTTTTCCACRAAAAAAACCCAAATAAAACAATCAACATCCCCC		II			NA	NA
	0.170586	0.907002	0.278963	0.276378	0.531112	0.19205	0.451264	0.222433	0.193529	0.172432	0.257182	0.0632735	0.199455	0.103244	0.068871	0.135006	0.124189	0.240245	0	0	0	0	0	0	0	0	0	0	0	0	0	0	0	0	0	0	chr10	30707911	+	cg05067022	89633907	NA	AATAAATTTTTCTTTCAACTCAATAAAACTCTATTAATAACAAAAACCCC		II			NA	NA
PCDHB6;PCDHB6;PCDHB6;PCDHB6	0.379861	0.925379	0.732911	0.557088	0.867375	0.633643	0.790055	0.763686	0.256578	0.411298	0.531443	0.507973	0.690909	0.145051	0.438625	0.643757	0.595913	0.611267	0	0	0	0	0	0	0	0	0	0	0	0	0	0	0	0	0	0	chr5	140529703	+	cg00617875	6635889	28747940	AAATTTTTAAATTCATTCTTACAACTTATCTAACAACAACTACCTTCCCA	AAATTTTTAAATTCGTTCTTACAACTTATCTAACGACGACTACCTTCCCG	I	A	Red	rs4151693	0.2594
FSIP2	0.494552	0.961169	0.325006	0.927454	0.849133	0.75241	0.883072	0.759777	0.513572	0.194039	0.750399	0.895451	0.575152	0.744218	0.730985	0.163403	0.216229	0.428221	9.58e-11	0	0.00571386	0	0	0	0	0	0	0	0	0	0	0	0	0	0	0	chr2	186609566	+	cg12006072	43657571	NA	CAAAAACAACATTTTATTCACATTCAAAAACAACATTTTTACAAATACAC		II			rs115345593	0.01086
	0.58057	0.834319	0.107332	0.272762	0.472542	0.171238	0.516689	0.233107	0.301885	0.610918	0.0702564	0.0315153	0.195008	0.124742	0.116546	0.0592963	0.0451735	0.20229	0	0	0	0	0	0	0	0	0	0	0	0	0	0	0	0	0	0	chr4	6660771	-	cg01614237	36746236	1764954	CAACACAAAATAAAACTAAAACCAACAAAAAATTTCCCACATAAAAAACA	CAACGCGAAATAAAACTAAAACCGACGAAAAATTTCCCGCGTAAAAAACG	I	C	Grn	NA	NA
ROR2;ROR2	0.160525	0.879325	0.535687	0.322673	0.324962	0.507055	0.458813	0.337381	0.18841	0.201856	0.169439	0.229257	0.466538	0.229037	0.190639	0.154869	0.161916	0.188982	0	0	0	0	0	0	0	0	0	0	0	0	0	0	0	0	0	0	chr9	94561075	+	cg14244439	43801930	NA	AATCACAATAAAAAACACAAAATTTCCTCCACACTATATTCTAACAAAAC		II			NA	NA
	0.600726	0.507493	0.243473	0.272509	0.128099	0.261879	0.59447	0.455789	0.114888	0.470347	0.218591	0.0295901	0.295048	0.122741	0.0726613	0.0527106	0.0878699	0.139045	0	0	0	0	0	0	0	0	0	0	0	0	0	0	0	0	0	0	chr3	182631745	+	cg13211675	98808428	NA	AAAAATTTCACACCTACTAATATAAATTAAACTACATCTTCCTATAACTC		II			rs11925959	0.35745
CTD-2532K18.1	0.455893	0.835347	0.475093	0.197833	0.301781	0.362767	0.124329	0.479164	0.467972	0.273141	0.09301	0.115001	0.0980535	0.151546	0.152039	0.0386798	0.0829311	0.341698	2.78e-10	0	6.7e-06	0	0	0	0	2.53e-11	9.94e-06	0	0	0	0	0	0	0	0	0	chr5	174178104	+	cg11649981	43729916	86672574	TAACCCAATAAAAACTTCACCATCTCTAACTACAAAAAATCTATAATTCA	TAACCCGATAAAAACTTCGCCATCTCTAACTACGAAAAATCTATAATTCG	I	A	Red	NA	NA
ATP1B1;ATP1B1;ATP1B1	0.468717	0.97009	0.465438	0.277423	0.556117	0.758236	0.710052	0.482116	0.555793	0.381603	0.477164	0.202401	0.281398	0.457555	0.370373	0.209905	0.211535	0.487667	0	0	0	0	0	0	0	0	0	0	0	0	0	0	0	0	0	0	chr1	169079632	-	cg24304617	5630984	NA	CCTTTTTAACAATAACCTAAAACTCCTTTATACAATCRTACTTCTAACTC		II			NA	NA
CRTAC1	0.365959	0.847322	0.710647	0.593239	0.624182	0.872941	0.418699	0.5646	0.321118	0.28913	0.360965	0.43627	0.429772	0.386447	0.403063	0.504494	0.457581	0.433445	0	0	0	0	0	0	0	0	0	0	0	0	0	0	0	0	0	0	chr10	99642327	-	cg11867253	61746549	NA	TACAATTTCTCRATACTCATAACAAAAAAACACTACCAATTTCCAAAACC		II			rs2297936	0.295901
BDNF;BDNF;BDNF;BDNF;BDNF;BDNF;BDNF;RP11-587D21.4	0.187736	0.937538	0.243075	0.185439	0.168546	0.734698	0.081313	0.115698	0.206795	0.140988	0.103261	0.0969812	0.129335	0.125352	0.0848026	0.0471398	0.0356378	0.122903	1.04e-09	0	4.24e-11	0	0	0	0	0	0	0	0	0	0	0	0	0	0	0	chr11	27723214	+	cg23497217	46619230	NA	ACACTAAAATATCTATTTCRAAACAACRAAAATATCATATAACAACRCAC		II			NA	NA
RP11-444D3.1;RP11-444D3.1;RP11-444D3.1;RP11-444D3.1;RP11-444D3.1	0.415863	0.950176	0.423672	0.0943161	0.180489	0.166537	0.0893589	0.13746	0.137288	0.0932535	0.0495206	0.0598519	0.12129	0.0849546	0.0706256	0.0305192	0.0498084	0.151352	1.54e-11	0	2.6e-09	0	0	0	0	0	0	0	0	0	0	0	0	0	0	0	chr12	24714924	+	cg22263007	81652250	50805198	ACCCCAACCCAAAAACAAAATAACTTTCTATTTTTATTAAAAAACCTACA	ACCCCGACCCGAAAACGAAATAACTTTCTATTTTTATTAAAAAACCTACG	I	T	Red	NA	NA
SYTL2;SYTL2;SYTL2	0.44364	0.439839	0.196222	0.461638	0.188259	0.253415	0.446128	0.252911	0.191108	0.106452	0.0293438	0.0180457	0.0897516	0.495385	0.0418054	0.0332643	0.0663104	0.0572602	0	0	1.33e-15	0	1.14e-14	0	0	0	0	0	0	0	0	0	0	0	0	0	chr11	85522435	+	cg02869963	95742160	NA	ATAACAATAACAACAATACTACTTTATTTACACAAAAAACAAATTATTTC		II			NA	NA
PCYOX1;PCYOX1;PCYOX1;PCYOX1	0.636781	0.696486	0.368546	0.332666	0.423976	0.462804	0.597579	0.571162	0.272295	0.249505	0.275599	0.576213	0.441244	0.281821	0.282349	0.171629	0.218005	0.121683	0	0	0	0	0	0	0	0	0	0	0	0	0	0	0	0	0	0	chr2	70484546	-	cg21989299	3645944	NA	TCTTTACAATTAACACCATTTACCCATTCACRAAAAACCTTACAATTCTC		II			NA	NA
MAGEC1	0.86843	0.569434	0.896179	0.610404	0.897098	0.791514	0.887196	0.581287	0.84626	0.276799	0.580171	0.595222	0.418045	0.610235	0.700271	0.353474	0.369901	0.655226	0	0	0	0	0	0	0	0	0	0	0	0	0	0	0	0	0	0	chrX	140991045	+	cg12614283	15676175	NA	CTAACATTATCTAAACTCCCTACCTCTATACATCTAAATCTTTCACCTCC		II			NA	NA
MARVELD1	0.265206	0.398951	0.554977	0.503439	0.617607	0.912725	0.770449	0.331715	0.186604	0.2539	0.473562	0.313021	0.320729	0.456469	0.383189	0.223583	0.234338	0.378022	0	0	0	0	0	0	0	0	0	0	0	0	0	0	0	0	0	0	chr10	99478368	-	cg10163377	26643206	NA	CAACCTACCTAATACTACACAACTAATTAAAAACAAAATTAAAATCTCCC		II			NA	NA
	0.337509	0.864649	0.275366	0.626687	0.532837	0.28343	0.752515	0.394232	0.287631	0.261752	0.306712	0.158996	0.242339	0.581766	0.490396	0.136953	0.134528	0.262736	2.38e-05	0	0.000233573	0	0	1.32e-14	0	0	0	1.74e-09	0	0	0	0	0	0	0	0	chr1	214577721	-	cg20386404	87780333	NA	AATTAATTTACRATTTCCTATTTAACCATCCATTAAAATAACTCAAATCC		II			NA	NA
LRRK1	0.888547	0.972291	0.968509	0.588404	0.736716	0.636852	0.854662	0.347843	0.452806	0.632186	0.675923	0.36652	0.393623	0.498495	0.600412	0.554603	0.525343	0.573659	0	0	0	0	0	0	0	0	0	0	0	0	0	0	0	0	0	0	chr15	101564503	-	cg23135545	93762250	NA	TTAACATCCAAAACCAAACTCTTACCTCATACAATAATAAAAAAACCACC		II			NA	NA
	0.756139	0.985643	0.955059	0.758763	0.641017	0.749253	0.791384	0.559033	0.833355	0.616799	0.573201	0.348685	0.560171	0.618234	0.609927	0.45601	0.456886	0.453461	0	0	0	0	0	0	0	0	0	0	0	0	0	0	0	0	0	0	chr3	184218496	-	cg13548007	33698547	NA	CAATCTATACACCTCACTACAAATATCAATTTCACAAATACTAATTCAAC		II			NA	NA
IGSF11;IGSF11;IGSF11	0.545258	0.575372	0.247346	0.209349	0.692767	0.116581	0.683988	0.454163	0.280782	0.0931288	0.0842654	0.288482	0.220147	0.132571	0.13334	0.378053	0.385453	0.191678	0	0	0.00194057	0	0	0	0	0	0.000440609	0	0	0	0	0	0	0	0	0	chr3	118754097	-	cg06491249	5665143	NA	TTCCACAACCTTCCTCTAAACCTACAAAAATCTTTCCTATTACAATTTTC		II			NA	NA
AC007682.1	0.228656	0.828659	0.285454	0.321649	0.290909	0.434784	0.727394	0.0928171	0.223666	0.133258	0.196237	0.254495	0.137908	0.229793	0.188431	0.100464	0.080257	0.250916	2.35e-10	0	0	0	0	0	0	0	0	0	0	0	0	0	0	0	0	0	chr2	52281777	+	cg25104234	12669948	NA	ATCACAAACTCTATACCTTTTACCCAAATACTCTCCTTCTCACATTCTTC		II			NA	NA
TFAP2B	0.84688	0.971168	0.783996	0.666927	0.329621	0.858985	0.883608	0.289196	0.513108	0.832091	0.575835	0.0794882	0.622659	0.0633816	0.205815	0.638321	0.729426	0.561378	0	0	0	0	0	0	0	0	0	0	0	0	0	0	0	0	0	0	chr6	50811836	-	cg00474328	2681499	NA	ACRAAAAACCTATAAAAACCAAACRAAAACTACAATTTTTAATACCRACC		II			NA	NA
RP11-702H23.4;RP11-702H23.4;RP11-702H23.4	0.588709	0.0932131	0.262148	0.26902	0.054321	0.653555	0.448381	0.231478	0.17767	0.179222	0.105415	0.0248978	0.320135	0.05915	0.0471676	0.0484907	0.0382628	0.0353601	0	0	0	0	0	0	0	0	0	0	0	0	0	0	0	0	0	0	chr11	74108629	+	cg01008046	97646420	NA	CTAACCRCTATCCRCTTTAATTCTAATCTAATATATTTCCTCCTTCTATC		II			rs144626232	0.011
	0.252891	0.719797	0.254882	0.266202	0.22955	0.469053	0.772966	0.566616	0.177141	0.225566	0.170712	0.188819	0.186601	0.224517	0.367231	0.221936	0.195632	0.241791	0	0	8.85e-12	0	0	0	0	0	0	0	0	0	0	0	0	0	0	0	chr5	1191127	+	cg14297914	48636225	NA	TCTTTTATTCATTAATCTTCTTATCTACTTTACACCAATAATACACCATC		II			NA	NA
	0.875857	0.97645	0.968894	0.63561	0.653482	0.90489	0.257502	0.831972	0.682057	0.390947	0.684091	0.774873	0.466096	0.619441	0.534642	0.391436	0.440617	0.432221	0	0	0	0	0	0	0	0	0	0	0	0	0	0	0	0	0	0	chr19	3908136	-	cg00086346	29686227	NA	CTAATAATCRCTATCACTCCTCAACRAAAACAAAAACTAACTAAAAAATC		II			NA	NA
RP11-507B12.2	0.748449	0.974855	0.687252	0.534695	0.497171	0.804265	0.396155	0.801756	0.801695	0.175647	0.509769	0.783411	0.296741	0.352866	0.421402	0.530438	0.407911	0.311706	0	0	0	0	0	0	0	0	0	0	0	0	0	0	0	0	0	0	chr15	61619490	+	cg03652686	51799106	NA	TTTTCAAAAAACAACCTTAACAAACACCACATTACCACTTTAAATACAAC		II			rs8031710	0.135226
ZNF442;ZNF442;ZNF442;ZNF442	0.136147	0.962697	0.286815	0.040841	0.151595	0.0387677	0.352364	0.549388	0.242623	0.0776519	0.278478	0.0260098	0.034276	0.0316764	0.0265862	0.0480543	0.103357	0.0654752	0	0	0	0	0	0	0	0	0	0	0	0	0	0	0	0	0	0	chr19	12476363	+	cg11755203	45612161	NA	RCTAAATCCTATACTAACAACRAAAAACCTTAAAAAAAACACRAAACACC		II			NA	NA
RP3-430A16.1;CDYL;CDYL	0.255808	0.893814	0.267964	0.16959	0.0843347	0.36691	0.0570451	0.155802	0.0714234	0.0481099	0.0387931	0.0344761	0.218791	0.0407744	0.0265056	0.0334858	0.0352041	0.0525312	0	0	0	0	0	0	0	0	0	0	0	0	0	0	0	0	0	0	chr6	4775276	-	cg25616680	56630570	14761870	AAAAACAAAAAACCACAAAATCTATAAAACACCCCATAATTATTAAAACA	AAAAACAAAAAACCGCGAAATCTATAAAACGCCCCGTAATTATTAAAACG	I	C	Grn	NA	NA
SART3;SART3	0.605644	0.977377	0.577263	0.704476	0.747257	0.642138	0.80735	0.702108	0.725686	0.718706	0.673072	0.455822	0.587777	0.534317	0.464739	0.221265	0.275242	0.334029	0	0	0	0	0	0	0	0	0	0	0	0	0	0	0	0	0	0	chr12	108942978	-	cg06113659	98671397	NA	TCCAACCTAAACAATCTAATCAAATCCACATAACAATTATAATCATAAAC		II			NA	NA
OR5H6;RP11-325B23.2	0.307148	0.881021	0.270706	0.417609	0.574018	0.674533	0.252437	0.503882	0.368512	0.164385	0.264088	0.436596	0.248247	0.504914	0.35032	0.0773228	0.109559	0.114003	0.000495443	0	0.0318089	0	0	0	0	0	0	0	0	0	0	0	0	0	0	0	chr3	97982397	-	cg23350273	33602850	NA	CACATACTTCAAACTAAATATATCACAAAATACTAAAAACTCTACATTTC		II			NA	NA
	0.464997	0.229442	0.599926	0.430498	0.500688	0.476786	0.159362	0.308315	0.433446	0.347004	0.343837	0.057354	0.0712102	0.166641	0.102825	0.0640481	0.0494427	0.113136	0	0	0	0	0	0	0	0	0	0	0	0	0	0	0	0	0	0	chr13	73664754	+	cg19705601	47783288	NA	AAATACTAACAAACRCAAAATAATATCACCATTTCCTACCTCAAAAAATC		II			NA	NA
DMPK;DMPK;DMPK	0.355396	0.931061	0.381246	0.0611381	0.413828	0.27394	0.0852787	0.180933	0.344049	0.243422	0.0999091	0.0462652	0.0608917	0.0874051	0.0477302	0.0248945	0.0425104	0.143131	0	0	0	0	0	0	0	0	0	0	0	0	0	0	0	0	0	0	chr19	46283045	+	cg26298722	97750479	21704879	AACTACAAAAAAACAACTTCAAAATTCTAAAAATAATCAAACACAAAACA	GACTACAAAAAAACGACTTCGAAATTCTAAAAATAATCGAACGCGAAACG	I	T	Red	NA	NA
	0.454607	0.602831	0.38406	0.118874	0.162208	0.414229	0.638653	0.403732	0.41659	0.334588	0.0970645	0.0714243	0.215425	0.0952036	0.0466391	0.157549	0.215898	0.11114	4.22e-14	0	2.22e-16	0	0	0	0	0	0	0	0	0	0	0	0	0	0	0	chr21	46975435	-	cg25857090	59609979	93742524	AAAAAAACCAACTTAAATAACCATACAAACAACACAAATTACAAAAAACA	AAAAAAACCGACTTAAATAACCATACAAACGACGCGAATTACAAAAAACG	I	A	Red	NA	NA
	0.699095	0.939278	0.874465	0.454314	0.837289	0.789714	0.804287	0.43906	0.496032	0.669339	0.562809	0.364046	0.657738	0.411959	0.442339	0.369746	0.504347	0.606179	0	0	0	0	0	0	0	0	0	0	0	0	0	0	0	0	0	0	chr16	85600639	-	cg16544989	80770839	NA	CACRACCTTTATCTTAAATCTTAAAAACCCAAAAACAAAATATTACTCCC		II			NA	NA
DACT1;DACT1;DACT1;DACT1	0.363667	0.784098	0.0966369	0.0496958	0.0888137	0.539864	0.278628	0.232282	0.214355	0.0714289	0.0519324	0.0555012	0.10363	0.0617464	0.0462871	0.0881875	0.0981731	0.0409094	1.53e-05	0	0	0	0	0	0	0	0	0	0	0	0	0	0	0	0	0	chr14	59105384	-	cg10796078	10728219	53653851	ACAAACACAAAATTAACTCTAACTAAAAAAATACTCACTATTATAAAACA	ACGAACGCGAAATTAACTCTAACTAAAAAAATACTCGCTATTATAAAACG	I	C	Grn	NA	NA
GRIK1;GRIK1;GRIK1;GRIK1;GRIK1;GRIK1;GRIK1;GRIK1;GRIK1	0.802676	0.937843	0.422685	0.348593	0.440717	0.485271	0.737779	0.576467	0.385074	0.145802	0.428375	0.360587	0.647131	0.44268	0.475045	0.289616	0.246603	0.309434	0	0	0	0	0	0	0	0	0	0	0	0	0	0	0	0	0	0	chr21	31312333	-	cg07950000	12754528	NA	AACAAACCTAATAAACTCCAACAAATTAACTAAAAACRAAACCACRTTCC		II			NA	NA
RYR3;RYR3;RP11-489D6.2;RP11-489D6.2	0.107251	0.939832	0.167092	0.0242434	0.106745	0.209239	0.555498	0.194038	0.242836	0.121894	0.0226362	0.0191122	0.0341446	0.0356118	0.0531688	0.0293327	0.0553696	0.0566376	0	0	0	0	0	2.22e-16	0	0	0.000314293	0	0	0	0	0	0	0	0	0	chr15	33603085	-	cg12262650	91712578	NA	TACAATAAAATATTAACCCAACTCCCTATATAATCRAAAATTAACTTAAC		II			NA	NA
	0.453238	0.946224	0.910821	0.479663	0.708017	0.457676	0.603341	0.626501	0.716528	0.235764	0.384586	0.646643	0.608997	0.465638	0.340393	0.262613	0.290306	0.321258	0	0	0	0	0	0	0	0	0	0	0	0	0	0	0	0	0	0	chr10	129245532	+	cg18685034	12631967	NA	TCCCTCCCAAAAAAACAAACACAACAAAAACACTTCATCTAACAAAAAAC		II			NA	NA
ARHGEF16;ARHGEF16	0.564961	0.987197	0.718052	0.450741	0.945781	0.729391	0.852228	0.853939	0.592068	0.591283	0.503945	0.383809	0.357813	0.486033	0.511916	0.770169	0.704844	0.516951	0	0	0	0	0	0	0	0	0	0	0	0	0	0	0	0	0	0	chr1	3382237	-	cg11587191	93679262	NA	AATATAATATCCCAACCRAAAAAAATAAACTCCRAATCRAACACCTAAAC		II			NA	NA
	0.910256	0.94238	0.62985	0.679884	0.919348	0.504047	0.773738	0.382601	0.851362	0.485176	0.470189	0.402978	0.307966	0.442018	0.521261	0.487515	0.459129	0.541516	0	0	0	0	0	0	0	0	0	0	0	0	0	0	0	0	0	0	chr2	217428125	+	cg02281854	8642109	NA	TCCTAAATCCCAAATTTACCCACTCTTCCAATTTATTATTTATAAAACAC		II			NA	NA
ZBTB7C;ZBTB7C;ZBTB7C	0.478918	0.946545	0.279119	0.86494	0.946495	0.780808	0.863029	0.625223	0.554404	0.479274	0.591255	0.557834	0.304113	0.731905	0.764376	0.218901	0.219037	0.602066	0	0	0	0	0	0	0	0	0	0	0	0	0	0	0	0	0	0	chr18	45600094	-	cg09827279	28675136	NA	AAACCTTATTTCCAAAACTAAATCTAACTATAACTAACCRACTAACCTCC		II			NA	NA
	0.493632	0.987174	0.373105	0.504037	0.635888	0.406469	0.798079	0.390845	0.696448	0.134643	0.311964	0.367638	0.296973	0.429441	0.506169	0.218454	0.227928	0.339583	0	0	0	0	0	0	0	0	0	0	0	0	0	0	0	0	0	0	chr22	40401519	+	cg24758972	50641187	NA	AAATAACACCCATATAAACAAAACCAACTAATTCAACTATAAACAACCAC		II			NA	NA
PRIMA1;PRIMA1	0.0885715	0.876309	0.0799718	0.0675503	0.191002	0.0522601	0.767886	0.19337	0.189332	0.0305108	0.0801975	0.0486251	0.0118685	0.0201946	0.158882	0.0298194	0.0247421	0.0958156	0	0	0	0	0	0	0	0	0	0	0	0	0	0	0	0	0	0	chr14	94255513	-	cg08505473	32733231	NA	CRCTACAATAATTCCTCRTCTCCATCTAACRAAACTATTATATATTAAAC		II			NA	NA
KCNK10	0.236984	0.703191	0.395394	0.185893	0.549372	0.366553	0.207987	0.324871	0.250047	0.19228	0.15633	0.0737915	0.143419	0.180843	0.139238	0.0903646	0.168009	0.112384	0	0	0	0	0	0	0	0	0	0	0	0	0	0	0	0	0	0	chr14	88793311	-	cg21557030	92740434	66681885	TCTCAAAATAACTAACAATAAACAACTCAACCAAAAAAAAATCAAACACA	TCTCAAAATAACTAACAATAAACAACTCAACCAAAAAAAAATCGAACACG	I	A	Red	rs139350041	0.0105
TNFSF11;TNFSF11;TNFSF11;TNFSF11	0.772879	0.948671	0.243959	0.100356	0.157146	0.548726	0.104298	0.115998	0.0760176	0.144847	0.102046	0.0691846	0.645053	0.0685404	0.0513856	0.0924975	0.0975462	0.187228	0	0	0	0	0	0	0	0	0	0	0	0	0	0	0	0	0	0	chr13	43148935	-	cg26224671	15650537	58739114	CTCTAAAAACAAACTCCCCTAACCAAACAATAAATTTAAATCTCACCCCA	CTCTAAAAACGAACTCCCCTAACCGAACGATAAATTTAAATCTCACCCCG	I	T	Red	NA	NA
	0.67109	0.724273	0.965121	0.857599	0.916378	0.936721	0.953537	0.786921	0.698008	0.845547	0.918889	0.570487	0.391282	0.716875	0.815701	0.305178	0.314942	0.732275	0	0	0	0	0	0	0	0	0	0	0	0	0	0	0	0	0	0	chr2	32386706	-	cg18994015	94655289	NA	AAAAACCAACCTTACCAACAAAACTTTCTAAAAATAACAATCCCAAACAC		II			rs10208246	0.413594
	0.682115	0.837816	0.355478	0.59396	0.651908	0.668619	0.677081	0.532526	0.409535	0.37302	0.401008	0.465705	0.69143	0.370597	0.364452	0.356918	0.354863	0.256903	0	0	4.44e-16	0	0	0	0	0	0	0	0	0	0	0	0	0	0	0	chr14	69021030	+	cg25541956	10661937	NA	ACTAAAACCACTCTTTACACCCAAAAAAAACTAACTTTTCCTATTAACTC		II			NA	NA
ZNF391;ZNF391	0.286508	0.77329	0.606199	0.0893644	0.168356	0.230564	0.101584	0.170223	0.10211	0.0536372	0.063794	0.0382547	0.0645422	0.11544	0.138064	0.0496554	0.0435486	0.158739	0	0	0	0	0	0	0	0	0	0	0	0	0	0	0	0	0	0	chr6	27356135	+	cg09462695	20710520	NA	ATAATTCTAATACAAATAATCTCTCCAACCTATCTAAAAAAACTAACTCC		II			NA	NA
REEP1	0.958995	0.921779	0.745441	0.871358	0.957812	0.985844	0.914776	0.681353	0.806034	0.447132	0.646467	0.555918	0.677298	0.75106	0.768479	0.556323	0.633837	0.749372	0	0	0	0	0	0	0	0	0	0	0	0	0	0	0	0	0	0	chr2	86482311	-	cg07385846	2758966	NA	TAAAACTAAAATTCTAACCACAACCTACAAACTCAAAAAATCTCTTCTAC		II			NA	NA
RBFOX3;RBFOX3	0.942475	0.791483	0.656508	0.639633	0.617911	0.936708	0.677901	0.895761	0.989249	0.603781	0.528463	0.414707	0.626139	0.616569	0.592143	0.260202	0.337109	0.524863	0	0	0	0	0	0	0	0	0	0	0	0	0	0	0	0	0	0	chr17	77248491	-	cg13776255	4718858	NA	ACCTAATCCTAACTCAATAATCCCTATTTCAATAAATAAATCTATCACCC		II			NA	NA
	0.631419	0.889184	0.368765	0.813455	0.748726	0.685933	0.658129	0.522241	0.607656	0.440375	0.286267	0.322673	0.440108	0.525937	0.572441	0.360598	0.344137	0.542562	0	0	0	0	0	0	0	0	0	0	0	0	0	0	0	0	0	0	chr18	3689357	-	cg22337620	97691929	NA	AACAAAATTAAAAACCTAACTACCAAATAAACTCTCCTCTCTATTTAACC		II			NA	NA
SOX15	0.981712	0.896823	0.332047	0.85405	0.937838	0.980013	0.971227	0.79712	0.947815	0.833215	0.93176	0.597463	0.413371	0.676311	0.822226	0.27824	0.303259	0.430976	0	0	0	0	0	0	0	0	0	0	0	0	0	0	0	0	0	0	chr17	7491548	+	cg06360527	28699570	NA	CTACAATTCAAAAACAACCTACAATCCTCCCATAATAACCAAAAAAAACC		II			NA	NA
ATP8B4;ATP8B4	0.197929	0.748073	0.10898	0.468481	0.367544	0.283246	0.502831	0.0678007	0.0823511	0.128888	0.0950676	0.107588	0.209606	0.0665986	0.186824	0.0639422	0.118463	0.168008	0	0	0	0	0	0	0	0	0	0	0	0	0	0	0	0	0	0	chr15	50401664	+	cg25696857	98745360	NA	CTAATAAACCTTTACCCTCTAACCAAATAAAACCACCAAATACAAATATC		II			NA	NA
	0.450269	0.567372	0.376856	0.31102	0.393128	0.471105	0.278236	0.201657	0.156501	0.366134	0.189345	0.102436	0.168681	0.107483	0.0595707	0.0543451	0.056813	0.347235	1.16e-08	1e-08	0	0	5.16e-08	7.39e-11	0	0	0	0	0	0	0	0	0	0	0	0	chr10	63842651	-	cg02273651	42808119	34710205	CCAAACAAAAATCACTATATAAAACAACAATTATATACCATACAAAACCA	CCAAACGAAAATCACTATATAAAACAACGATTATATACCGTACGAAACCG	I	T	Red	rs2278307	0.010377
FAM78B;FAM78B	0.288486	0.860272	0.302924	0.47335	0.116399	0.308392	0.121115	0.117052	0.204405	0.0709586	0.0974485	0.078551	0.0914334	0.195265	0.0660459	0.101833	0.0658647	0.0598166	0	0	0	0	0	0	0	0	0	0	0	0	0	0	0	0	0	0	chr1	166136447	+	cg19864490	39741295	NA	CTCTACAACCCCTACTAAACTACCRAATTCCCCACTAAACTCTAAACAAC		II			rs987131	0.100959
TMEM140;C7orf49;TMEM140	0.719112	0.881886	0.970834	0.516128	0.559324	0.710165	0.742837	0.571095	0.704803	0.449588	0.513822	0.440061	0.45055	0.460947	0.423185	0.617538	0.572929	0.253568	0	0	0	0	0	0	0	0	0	0	0	0	0	0	0	0	0	0	chr7	134836467	-	cg17470213	73786826	NA	CTCTATATATAAATAAACTTCCTTCAATCTCACAACAACCCATAAAAAAC		II			NA	NA
	0.804927	0.984173	0.911492	0.708658	0.909259	0.896387	0.803545	0.852878	0.710225	0.840879	0.735648	0.473701	0.702263	0.777722	0.666317	0.46046	0.443924	0.57646	0	0	0	0	0	0	0	0	0	0	0	0	0	0	0	0	0	0	chr15	75475038	-	cg16906765	41697560	NA	CTCCTAACCTTTAATCAAAACCTAACATCAACCCTACTTTATAACCATCC		II			NA	NA
	0.496481	0.397868	0.418378	0.112646	0.286079	0.369724	0.481648	0.228563	0.361359	0.174017	0.0979747	0.0574029	0.143253	0.0991039	0.0548569	0.0650149	0.102424	0.133096	1.11e-16	0	1.01e-08	0	0	0	0	0	0	0	0	0	0	0	0	0	0	0	chr6	28979290	-	cg25255293	85695257	7624507	TCTTCCACAAATACTAAAAAAACAAAACACACATTACCATAAAAACTACA	TCTTCCGCGAATACTAAAAAAACGAAACACGCGTTACCATAAAAACTACG	I	A	Red	NA	NA
FEZ1;FEZ1;FEZ1;FEZ1	0.380681	0.87036	0.0715429	0.234563	0.107707	0.0905235	0.387143	0.451914	0.315414	0.0920079	0.0307074	0.146536	0.28914	0.0398487	0.0285154	0.0197786	0.0392986	0.041116	0	0	0	0	0	0	0	0	0	0	0	0	0	0	0	0	0	0	chr11	125365575	-	cg13287999	41682582	74805948	CAAAAATAATCTTAAAACATTTACAATAACTAAACCAAATAACAATCCCA	CAAAAATAATCTTAAAACGTTTACGATAACTAAACCAAATAACGATCCCG	I	A	Red	NA	NA
	0.230184	0.833585	0.250465	0.578283	0.337767	0.418434	0.770789	0.307071	0.410957	0.202506	0.278492	0.310151	0.184083	0.31641	0.33147	0.0725987	0.0766705	0.275489	5.33e-13	0	0	0	0	9.99e-16	0	0	0	0	0	0	0	0	0	0	0	0	chr5	71430433	+	cg08084036	38691961	NA	CACTACAAAATATATTTTTATTCATACAATCAACACATACCTACTTCTAC		II			NA	NA
AC147651.3	0.51481	0.984887	0.98922	0.98355	0.982992	0.985593	0.988018	0.989608	0.544738	0.445135	0.507382	0.981346	0.518678	0.984264	0.977863	0.535418	0.605029	0.975338	0	0	0	0	0	0	0	0	0	0	0	0	0	0	0	0	0	0	chr7	563891	+	cg15567368	66757853	NA	AACTAACATATATTCTACCCTTACCRCACTACACAATTTAAACTAACCAC		II			NA	NA
	0.378426	0.970459	0.963284	0.504709	0.579264	0.573652	0.482982	0.653793	0.570475	0.154869	0.405536	0.711541	0.651943	0.452106	0.448581	0.216906	0.2206	0.352967	0	0	0	0	0	0	0	0	0	0	0	0	0	0	0	0	0	0	chr4	63397130	+	cg13224702	90685966	NA	CTATTCAACACACATTCCTAATTCTTTATTATTCCTAAAAAACTACCCCC		II			NA	NA
HS3ST5;HS3ST5	0.537629	0.468424	0.413369	0.0584808	0.0529365	0.229323	0.407615	0.235446	0.333255	0.0420524	0.0372496	0.0402313	0.0915565	0.0586293	0.0758909	0.0253031	0.0370954	0.0660824	0	0	4.44e-16	0	0	0	0	0	0	0	0	0	0	0	0	0	0	0	chr6	114663570	-	cg10443195	48709874	75700586	AAAACAAACCAACAAAACTATACATAACACATATAAATAAAACACAAACA	AAAACAAACCAACAAAACTATACGTAACGCGTATAAATAAAACGCGAACG	I	A	Red	rs2224692	0.147377
RNF14;RNF14;RNF14;RNF14;RNF14;RNF14;RNF14;RNF14;PCDH12	0.77926	0.25917	0.480098	0.72299	0.534728	0.504956	0.727731	0.661371	0.514894	0.293477	0.148939	0.292306	0.571018	0.507047	0.441112	0.445709	0.227623	0.200099	0	0	0	0	0	0	0	0	0	0	0	0	0	0	0	0	0	0	chr5	141348256	+	cg24777028	78787288	NA	ACTCCACTATAAAAACACRCATTCATCRCTCATATTATAACTATAACACC		II			rs252134	0.296094
	0.805387	0.930471	0.55784	0.609208	0.311996	0.583341	0.726491	0.723448	0.279246	0.774538	0.512119	0.506238	0.327972	0.301298	0.211361	0.596548	0.514261	0.341157	0	0	0	0	0	0	0	0	0	0	0	0	0	0	0	0	0	0	chrX	15835207	+	cg12441612	94751903	NA	ACTTCACAAAAACAATATAATCAAAAAACCCTACRAAAAAAACCACTAAC		II			NA	NA
	0.790712	0.851859	0.571796	0.293579	0.637274	0.313242	0.2245	0.595047	0.415593	0.182946	0.36645	0.351715	0.242607	0.543921	0.41433	0.190929	0.17817	0.265492	0	0	0	0	0	0	0	0	0	0	0	0	0	0	0	0	0	0	chr22	46515745	+	cg14522658	7628843	NA	AACCAAACTACRAAATACTAAACAAACTAAATCTTATCTCATCTCAAAAC		II			NA	NA
	0.809363	0.973485	0.7363	0.33827	0.785892	0.67922	0.658847	0.768979	0.4646	0.506477	0.311812	0.595246	0.556715	0.277578	0.295496	0.77702	0.896946	0.312226	0	0	0	0	0	0	0	0	0	0	0	0	0	0	0	0	0	0	chr4	185089919	-	cg04993089	82696898	NA	CCAAAATTCRCAAAAATCTAACAACTACTTATAACTATACTAAAAATACC		II			NA	NA
MIR9-3;CTD-2335A18.1;CTD-2335A18.1;CTD-2335A18.1	0.496138	0.778687	0.562627	0.468678	0.592428	0.363264	0.550726	0.565857	0.410505	0.153043	0.468444	0.0944223	0.547715	0.387598	0.232131	0.271087	0.248453	0.467803	0	0	0	0	0	0	0	0	0	0	0	0	0	0	0	0	0	0	chr15	89910748	-	cg01882870	50756915	34708103	TACACAACCCTAAAACTTCTAAAAACAAAAAATACACTTCCTTACCCTCA	TACGCAACCCTAAAACTTCTAAAAACAAAAAATACGCTTCCTTACCCTCG	I	A	Red	NA	NA
BMP4;BMP4;BMP4	0.631393	0.91769	0.0949987	0.287499	0.219441	0.343164	0.352387	0.350672	0.227528	0.0197216	0.125685	0.10083	0.340941	0.238298	0.203015	0.179649	0.172729	0.196512	0	0	0	0	0	0	0	0	0	0	0	0	0	0	0	0	0	0	chr14	54421393	-	cg02254554	49702186	NA	CTACAATTCAAACAATTACTAAAATATCCTAACTAATCRAAAATACTACC		II			NA	NA
ZNF423	0.246024	0.861462	0.0475545	0.296522	0.0664141	0.293961	0.362714	0.0561849	0.138611	0.0554007	0.0177154	0.0243763	0.0596945	0.185797	0.0347824	0.020878	0.0294687	0.0303002	0	0	0	0	0	0	0	0	0	0	0	0	0	0	0	0	0	0	chr16	49893122	-	cg03420242	22697149	NA	CCACRAAACTACCCTTTTCCACCCCTAAAAACCTACTAAAAACTAAAAAC		II			NA	NA
FKBP1A-SDCBP2	0.619405	0.98344	0.358414	0.695039	0.765023	0.905159	0.861561	0.577878	0.688355	0.401107	0.601892	0.370482	0.493505	0.644001	0.738668	0.280085	0.276218	0.521762	0	0	0	0	0	0	0	0	0	0	0	0	0	0	0	0	0	0	chr20	1315711	-	cg20006211	37645269	NA	AACATTCACTACTACACAATAAACACTCAACTACTACTTTATATCATCTC		II			NA	NA
LRFN5;LRFN5;LRFN5;LRFN5	0.393087	0.930958	0.538871	0.460381	0.7057	0.610432	0.250437	0.39788	0.442647	0.287139	0.251666	0.39209	0.261643	0.399377	0.393039	0.130028	0.119546	0.491221	0	0	0	0	0	0	0	0	0	0	0	0	0	0	0	0	0	0	chr14	42167742	+	cg15625172	82752574	NA	CTTAACTACACAAAAAAACCACCTAAAAAACTTTAAACATATAAATACCC		II			NA	NA
RGS12;RGS12	0.296993	0.959491	0.231114	0.165825	0.191394	0.411307	0.684108	0.19353	0.209357	0.568233	0.135903	0.0574474	0.0563523	0.131292	0.132294	0.107794	0.134528	0.192838	0	0	6.81e-05	0	0	0	0	0	0	0	0	0	0	0	0	0	0	0	chr4	3371711	-	cg23838378	52707166	NA	AAAAACAAATTCTCTACAACTATTTTACTAACTAAAAAATTACCCCTATC		II			NA	NA
RIPK3;RIPK3	0.121126	0.535294	0.653254	0.343647	0.0682604	0.170221	0.316685	0.0513102	0.0375045	0.0192974	0.101232	0.0106388	0.233547	0.0129142	0.0383126	0.0767353	0.0874493	0.0168399	0	0	0	0	0	0	0	0	0	0	0	0	0	0	0	0	0	0	chr14	24809297	+	cg13583230	26670924	NA	CCTCAATACCCAACAACACCTAATCTAACTACRACAAATACTCAAAAAAC		II			NA	NA
MARCO;MARCO;MARCO	0.694037	0.920798	0.373516	0.700318	0.710541	0.561693	0.958449	0.673902	0.453947	0.594793	0.555494	0.380618	0.554856	0.704302	0.511085	0.277861	0.234095	0.53501	0	0	6.43e-11	0	0	0	0	0	0	0	0	0	0	0	0	0	0	0	chr2	119699682	-	cg11009736	89698911	NA	CCCCTTAACAAACAACAACACTATATAAAAAATCCACATATAAATAACCC		II			NA	NA
	0.281532	0.934165	0.203834	0.130399	0.0769324	0.361573	0.268648	0.29651	0.242881	0.128142	0.0530613	0.0474465	0.102275	0.0622695	0.0758258	0.0976088	0.0738366	0.12078	2.91e-12	0	0	0	0	0	0	0	0	0	0	0	0	0	0	0	0	0	chr7	79707771	+	cg03877140	33620297	NA	TACATTTAAAAAAACTTCCTTCCTTTAACTTCTTTAACTCTTCTATCTCC		II			NA	NA
GBP6;GBP6;GBP6	0.511752	0.975063	0.365758	0.982059	0.956819	0.969053	0.942193	0.86707	0.37801	0.617008	0.940592	0.456832	0.409283	0.849024	0.928311	0.337968	0.344886	0.762705	0	0	0	0	0	0	0	0	0	0	0	0	0	0	0	0	0	0	chr1	89829876	+	cg12105183	93689137	NA	CTCACTACTATCCTAAATTAATAATCAAAAAACAACACATCCAAAAAAAC		II			NA	NA
	0.229074	0.957229	0.187297	0.242984	0.341472	0.27192	0.755057	0.167236	0.211444	0.169916	0.12616	0.1196	0.0702469	0.189446	0.217423	0.0252843	0.0383393	0.58525	1.39e-07	0	0	0	0	1.78e-07	0	0	0	0	0	0	0	0	0	0	0	0	chr20	51463896	-	cg20622612	59602551	NA	AATTCTTATTAACTCCTCTAATTCAATTCTTATCTTTCCTATAATTTAAC		II			NA	NA
	0.872531	0.947204	0.604208	0.869948	0.78006	0.801912	0.935001	0.851923	0.928969	0.809913	0.492522	0.702862	0.806089	0.593242	0.826672	0.23223	0.189434	0.559843	0	0	0	0	0	0	0	0	0	0	0	0	0	0	0	0	0	0	chr12	19218990	+	cg16354853	69666269	NA	ACAACCACACTCCATTTAAAATAACATTTATTCAATAACAAATCTACCTC		II			NA	NA
	0.290968	0.900735	0.306749	0.503715	0.442107	0.317139	0.873169	0.543438	0.272822	0.654212	0.272522	0.198957	0.512219	0.128901	0.232574	0.236076	0.225192	0.302466	0	0	0.0120564	0	0	0	0	0	3.33e-16	0	0	0	0	0	0	0	0	0	chr3	139589035	-	cg16611564	59729547	NA	AAAAACAAAAACATACAACCAAATCAACAAAATCTATATAAACACCCCAC		II			NA	NA
	0.387602	0.96739	0.780287	0.734054	0.878388	0.830696	0.847546	0.750262	0.456994	0.355134	0.651124	0.739772	0.531128	0.672435	0.728943	0.375855	0.358301	0.664268	0	0	0	0	0	0	0	0	0	0	0	0	0	0	0	0	0	0	chr3	13497035	-	cg12344602	66700954	NA	CAAACTAACCTAAACTTAATCCTAAAACAATAAATAACACTCTATTTCCC		II			NA	NA
DGKA	0.252552	0.976986	0.20688	0.458739	0.154318	0.457595	0.660265	0.496285	0.236149	0.410838	0.360662	0.35989	0.376176	0.10581	0.0655552	0.159467	0.148601	0.170761	0	0	0	0	0	0	0	0	0	0	0	0	0	0	0	0	0	0	chr12	56323727	+	cg13634319	9698278	NA	ATACTCAAAATAATACCACCCTATATATTACCTATATTTCTCACTCTATC		II			NA	NA
	0.672112	0.974861	0.951651	0.639303	0.603862	0.728836	0.892306	0.923509	0.526539	0.770389	0.457845	0.442959	0.769201	0.507896	0.584505	0.550077	0.573487	0.61502	0	0	0	0	0	0	0	0	0	0	0	0	0	0	0	0	0	0	chr20	56421123	+	cg06166165	1723464	NA	TAATATACCCTATACACTTAATTCCTTTCTCTACTCCAACAAATTACCRC		II			rs4811932	0.293222
GAD2;GAD2	0.649022	0.826099	0.783768	0.354475	0.14761	0.720223	0.476395	0.583557	0.595463	0.306225	0.373313	0.432998	0.391639	0.297071	0.176475	0.268709	0.414748	0.234856	0	0	0	0	0	0	0	0	0	0	0	0	0	0	0	0	0	0	chr10	26506539	-	cg10991599	94664143	NA	TATTATTCTCTTTCTACCTCRCTATCTACCTACCTATTCTTCCTTACAAC		II			NA	NA
CD247	0.634318	0.970958	0.823772	0.525224	0.624663	0.535997	0.570854	0.549694	0.398906	0.570034	0.364846	0.48222	0.516996	0.31291	0.322042	0.542697	0.539688	0.309561	0	0	0	0	0	0	0	0	0	0	0	0	0	0	0	0	0	0	chr1	167409054	+	cg06900257	54678852	NA	RAACRATAACTAAAAACTAAACRAATAATACACRTACAATACACTACTCC		II			NA	NA
P2RY1	0.162145	0.946892	0.0563235	0.0330024	0.310293	0.079975	0.411764	0.1009	0.180816	0.0522182	0.0237896	0.0274474	0.0217902	0.0174084	0.019328	0.0352626	0.0215624	0.0431965	0	0	0	0	0	0	0	0	0	0	0	0	0	0	0	0	0	0	chr3	152552615	-	cg02841941	65690852	NA	CRAAAAAATTTCCTATATATCAACAACTTCACTTTACCRAAATAACTAAC		II			NA	NA
CHRM1	0.517283	0.776631	0.33647	0.368139	0.608556	0.831344	0.226493	0.714121	0.247346	0.181705	0.245118	0.245662	0.543876	0.343499	0.302318	0.475832	0.53445	0.170207	0	0	0	0	0	0	0	0	0	0	0	0	0	0	0	0	0	0	chr11	62689986	-	cg00848283	79683316	NA	ATCTAAACTTCTATATTAAACTTCCTCAAAAATAAAACCCCTAAAAAACC		II			NA	NA
CMIP;CMIP	0.945486	0.975807	0.974418	0.648239	0.891511	0.820978	0.781834	0.641435	0.507653	0.653894	0.678865	0.63637	0.799993	0.713389	0.693088	0.464661	0.448338	0.570199	0	0	0	0	0	0	0	0	0	0	0	0	0	0	0	0	0	0	chr16	81664541	-	cg23004006	24753910	NA	TCAATAAAAAATACAACTAATAAATCCAACCTAACAACCTCTTTATACAC		II			NA	NA
SPINLW1;SPINLW1;SPINLW1;SPINLW1;SPINLW1-WFDC6;SPINLW1	0.40285	0.780738	0.839337	0.57393	0.621367	0.792486	0.701238	0.784144	0.734653	0.481527	0.508283	0.591493	0.41882	0.601734	0.49422	0.261964	0.26627	0.32837	0	0	0	0	0	0	0	0	0	0	0	0	0	0	0	0	0	0	chr20	44176257	-	cg09809732	18630110	NA	AAACTACACTAAACTAAAAACTCTAATCAACCACAAAAAATAAACAAAAC		II			NA	NA
	0.229391	0.898049	0.199596	0.244517	0.247837	0.189195	0.568078	0.0821742	0.121437	0.130855	0.118276	0.0520151	0.150258	0.143959	0.128227	0.0611709	0.0547004	0.180935	1.69e-09	0	0	0	0	0	0	0	0	0	0	0	0	0	0	0	0	0	chr6	105941690	+	cg10510592	11666826	NA	AAATAAACCCCTAAACTAAATATCAATTACCAATCCCTAACTTAAACAAC		II			NA	NA
	0.741513	0.949369	0.315617	0.67664	0.735603	0.668359	0.834103	0.629187	0.708566	0.78762	0.357644	0.467783	0.475093	0.488403	0.510932	0.214186	0.270978	0.476598	0	0	0	0	0	0	0	0	0	0	0	0	0	0	0	0	0	0	chr3	69488768	+	cg05306305	88728179	NA	CTAATTAAACTTCTAAACACACAAATTCTACCACACAAAAATTCTACTTC		II			NA	NA
AC009501.4;OTX1;AC009501.4;AC009501.4	0.683674	0.864867	0.70447	0.417321	0.397208	0.772711	0.706582	0.490232	0.235392	0.18752	0.285984	0.528695	0.849301	0.470228	0.502357	0.284503	0.444969	0.327717	0	0	0	0	0	0	0	0	0	0	0	0	0	0	0	0	0	0	chr2	63276183	-	cg22197050	53723946	NA	RTTCTTTTATTCAACTTTCTCTCTTTCTCTCCCTTTTATAAATAAACCRC		II			rs145888255	0.0133
	0.380591	0.944947	0.289105	0.284921	0.358788	0.46013	0.667974	0.209783	0.325663	0.198029	0.292075	0.314194	0.111004	0.305965	0.306222	0.0775022	0.106105	0.279587	0	0	0	0	0	0	0	0	0	0	0	0	0	0	0	0	0	0	chr2	60281026	-	cg01778030	97730958	NA	AATCACTACAACATAAAACACAACAAAACAAACATAACCTATCAAATCAC		II			rs111976285	0.018307
TRAJ56;TRAJ57	0.737105	0.617404	0.526819	0.693939	0.793454	0.649532	0.842826	0.495303	0.509618	0.464614	0.274591	0.705149	0.299503	0.741775	0.486883	0.232487	0.22214	0.580084	0	0	0	0	0	0	0	0	0	0	0	0	0	0	0	0	0	0	chr14	22947871	+	cg10684985	56637866	NA	AAATTTACTATCAATTTCRTTCCCTTTCCAAAAACCAACTTTTCAAATCC		II			rs1872159	0.000367
RP11-629G13.1;NCAM1	0.710371	0.914602	0.235726	0.219031	0.0487874	0.111549	0.174856	0.113801	0.148102	0.070187	0.107508	0.0264285	0.387981	0.0576461	0.0208637	0.0726018	0.0626546	0.0284465	0	0	2.78e-11	0	0	0	0	0	0	0	0	0	0	0	0	0	0	0	chr11	112833058	-	cg27582739	96749336	NA	CRTTAATTTTTCATTTACCAAATTACTAATTAATTACAAAACCTACCCTC		II			NA	NA
	0.807665	0.938602	0.82328	0.413023	0.826731	0.774878	0.938016	0.937141	0.473139	0.343901	0.920537	0.583402	0.470699	0.899468	0.458582	0.51915	0.629073	0.597818	0	0	0	2.62e-11	0	0	0	0	2.71e-11	3.56e-10	0	0	1.11e-16	0	9.41e-10	0	0	0	chr10	79622515	+	cg11063088	93788156	NA	TTTTAATTAACRCAAAACATTCCAACTTCCCCCACACCCTATATATATCC		II			rs1248643	0.240472
	0.326087	0.914075	0.269845	0.389105	0.57203	0.294983	0.774	0.457795	0.311285	0.208831	0.285357	0.329645	0.228549	0.41709	0.484818	0.101325	0.145503	0.306981	7.64e-06	0	2.42e-13	0	0	0	0	0	1.11e-16	0	0	0	0	0	0	0	0	0	chr10	27132879	-	cg01433488	81605541	NA	TATCTTATATTTAACCACTCATCCAATAATTTCTATTAATTATACCAAAC		II			rs145849046	0.016
	0.169061	0.681268	0.138626	0.279619	0.109229	0.184666	0.645921	0.0643295	0.0962806	0.104081	0.0599556	0.0425186	0.0459363	0.0592381	0.0741038	0.0272519	0.0321778	0.123717	0	0	0	0	0	0	0	0	0	0	0	0	0	0	0	0	0	0	chr4	139181131	-	cg12998229	48753835	NA	TTCAATCATAATACTAAATCATCAAAATATAACCACAAACAAATCTCCAC		II			NA	NA
AC073869.20	0.811509	0.725354	0.642204	0.671918	0.398527	0.703602	0.316907	0.519983	0.107286	0.31221	0.336077	0.275551	0.617873	0.521293	0.619592	0.566003	0.273844	0.18216	0	0	0	0	0	0	0	0	0	0	0	0	0	0	0	0	0	0	chr2	132202485	+	cg22656550	6670231	5760246	ACAAAACAAAAAACAAAACAAAACCTAAACAACAAAAATATACAACCACA	ACGAAACGAAAAACGAAACGAAACCTAAACGACGAAAATATACAACCGCG	I	C	Grn	rs78650132	0.353614
ZDHHC22	0.251261	0.930611	0.247744	0.15237	0.198768	0.225463	0.283633	0.254531	0.240005	0.155397	0.0570682	0.0355087	0.121436	0.0867413	0.0306478	0.126891	0.0755425	0.075827	4.03e-06	0	0.0789433	0	0	4e-15	0	1.31e-08	0.00561988	0	0	0	0	0	0	0	0	0	chr14	77606594	+	cg01494702	99793500	NA	ACCTAATAAAATCCCTAAATACTACCCAAAATATATATATAAATAAAAAC		II			NA	NA
	0.868632	0.991687	0.965542	0.481063	0.850244	0.7619	0.743693	0.895778	0.961519	0.389775	0.406613	0.578709	0.512539	0.570051	0.499876	0.798509	0.812321	0.492907	0	0	0	0	0	0	0	0	0	0	0	0	0	0	0	0	0	0	chr11	1242166	-	cg06222383	48686917	NA	AAAAACTTAAAAACCCCAAAAACCTCRAAACCTTCAACTTTAAAAATAAC		II			NA	NA
RP11-21I10.2	0.795055	0.958605	0.340841	0.883145	0.95972	0.844154	0.941732	0.519162	0.607475	0.508566	0.753128	0.327596	0.462438	0.763246	0.892204	0.277664	0.309728	0.725747	0	0	0	0	0	0	0	0	0	0	0	0	0	0	0	0	0	0	chr4	119991548	+	cg06780634	95743189	NA	CAAAAACAATACCAAAAATAACCCTTTACTTCCTAACACACRCACTCTAC		II			rs766350	0.012746
EIF2C1	0.932567	0.866692	0.751393	0.88772	0.935215	0.952612	0.680266	0.825341	0.697127	0.518526	0.839166	0.69896	0.598367	0.715837	0.81323	0.530704	0.516574	0.436105	0	0	0	0	0	0	0	0	0	0	0	0	0	0	0	0	0	0	chr1	36335355	-	cg03216952	65794139	NA	ACTCAATCCTTCCTCTACRTTCACCAATCAAATACCAATTACRTAATAAC		II			NA	NA
RGS9BP;ANKRD27	0.220704	0.0506143	0.849547	0.378261	0.375457	0.166595	0.395865	0.448154	0.17958	0.179478	0.0909227	0.377846	0.0689997	0.069065	0.0211439	0.208349	0.167489	0.0687206	0	0	0	0	8.88e-15	0	0	0	0	0	0	0	0	0	0	0	0	0	chr19	33165484	-	cg27413643	22651822	NA	AAAAATTTTCCTTTAACAATCTTTACCTATAAAAATACAAAAACCCCCCC		II			NA	NA
CTD-2509G16.5	0.74473	0.912623	0.643402	0.484992	0.85363	0.408197	0.299789	0.500414	0.484699	0.0469468	0.41775	0.506484	0.622839	0.365258	0.350166	0.448873	0.385262	0.256561	0	0	0	0	0	0	0	0	0	0	0	0	0	0	0	0	0	0	chr14	65770225	+	cg14332524	94744986	NA	CACTAAATTCTAAAATCAAATAAACCCCAACTATATCRCTTCCTAACTTC		II			NA	NA
ZHX2	0.531085	0.32157	0.382221	0.474995	0.840838	0.764868	0.636653	0.378448	0.369589	0.481648	0.42237	0.234981	0.186071	0.351493	0.479436	0.177287	0.147895	0.387737	0	0	0	0	0	0	0	0	0	0	0	0	0	0	0	0	0	0	chr8	123850486	-	cg09632131	57708853	NA	AAAACACAACACAATAAAATACCAAAAACACTTCCTAAATATCAAAAAAC		II			NA	NA
RP11-867G2.8;RP11-867G2.8	0.529616	0.828296	0.432418	0.584779	0.869678	0.643416	0.628489	0.428799	0.460292	0.240262	0.446132	0.495923	0.366887	0.603974	0.479236	0.248924	0.272323	0.394108	0	0	0	0	0	0	0	0	0	0	0	0	0	0	0	0	0	0	chr11	94391778	-	cg15588052	1630560	NA	TTACTTATATTATATAAATTCCCAAACCATTCTCAACCATACRCATACAC		II			NA	NA
PHF2P2	0.831221	0.256662	0.967929	0.666466	0.766608	0.904827	0.93242	0.487843	0.79962	0.24566	0.610819	0.436283	0.394111	0.58912	0.533801	0.419612	0.482105	0.582681	0	0	0	0	0	0	0	0	0	0	0	0	0	0	0	0	0	0	chr13	19526811	-	cg06806926	8715926	NA	ACAACCTTAAAAAAAACCAACCACTCCAAAAATACCTCTCAAAACATAAC		II			NA	NA
	0.496831	0.939536	0.379303	0.508174	0.514812	0.848575	0.551312	0.570795	0.647809	0.112	0.475988	0.31333	0.462785	0.352212	0.399936	0.385875	0.357066	0.331164	0	0	0	0	0	0	0	0	0	0	0	0	0	0	0	0	0	0	chr13	30743810	+	cg14624096	17699875	NA	RCCAATAACCAATAAATCTCCCAATCCTTAAAAAACTACTATATATACAC		II			NA	NA
	0.364655	0.857379	0.232298	0.269876	0.180224	0.335417	0.643448	0.111746	0.18572	0.0797359	0.182832	0.0571201	0.0971787	0.381166	0.196069	0.0726246	0.105746	0.212174	0	0	7.71e-07	0	0	0	0	0	0	0	0	0	0	0	0	0	0	0	chr12	115303226	+	cg10030843	57668881	NA	AATTCAATAAACTCTCCAAAATACTTAAACTAATACTAAAACACCACRAC		II			NA	NA
	0.884092	0.985788	0.585299	0.691744	0.960765	0.767248	0.514699	0.619571	0.664269	0.514717	0.698104	0.541713	0.373628	0.655813	0.749032	0.296238	0.29997	0.544669	0	0	0	0	0	0	0	0	0	0	0	0	0	0	0	0	0	0	chr15	98957564	+	cg01570602	88685495	NA	AATTTCTTTCTCTCTACTCAACTCCAAAATATTAATAAATCAATCRATAC		II			rs4483827	0.208985
NLRP3	0.687668	0.939932	0.660286	0.78136	0.802182	0.845439	0.796277	0.618378	0.556423	0.341027	0.662607	0.364318	0.572036	0.563141	0.521699	0.634997	0.558374	0.716995	0	0	0	0	0	0	0	0	0	0	0	0	0	0	0	0	0	0	chr1	247578953	-	cg21806273	5642272	NA	CTACTCAAACTAAAACTTTATATACATACCTACCACATACCAACCATTCC		II			NA	NA
	0.0411288	0.792849	0.75353	0.269437	0.235563	0.57522	0.275407	0.30271	0.0579192	0.239781	0.21129	0.181722	0.22968	0.205354	0.259311	0.166408	0.137697	0.197098	0	0	0	0	0	0	0	0	0	0	0	0	0	0	0	0	0	0	chr13	40746370	-	cg22902964	13757126	NA	CCATTTTAAAAACTCCTATAACTTTATCACCCCTCCAAAAAAAAAACTAC		II			NA	NA
RP11-420A23.1	0.639933	0.769904	0.488849	0.592061	0.493913	0.370832	0.692143	0.693941	0.662175	0.163567	0.499556	0.215364	0.563766	0.523467	0.143757	0.309076	0.328081	0.348096	0	0	0	0	0	0	0	0	0	0	0	0	0	0	0	0	0	0	chr4	129375881	+	cg00562196	10759134	NA	AAACAATTAAAACTCTTCCTTCCTCCCTCAAAAAATAAATCAAAAAACAC		II			NA	NA
RP11-398A8.3;RP11-398A8.3	0.72449	0.965183	0.948841	0.426162	0.492106	0.689451	0.827049	0.691509	0.499781	0.88804	0.436982	0.415883	0.615941	0.297065	0.337542	0.602212	0.568889	0.373826	0	0	0	0	0	0	0	0	0	0	0	0	0	0	0	0	0	0	chr3	72149422	-	cg20852250	24782265	NA	RTCTATAAAATAACCCCRTCCTCAAATTAACAAAAATTCTAAAAAAAAAC		II			NA	NA
	0.509067	0.696901	0.621076	0.440148	0.37887	0.662037	0.470322	0.813731	0.696539	0.0579418	0.20269	0.495818	0.226823	0.341168	0.253605	0.555971	0.607849	0.132595	0	0	0	0	0	0	0	0	0	0	0	0	0	0	0	0	0	0	chr6	30126535	-	cg05995496	69713586	NA	ATAAATCTAAAACTATATCATAATTTCCTTTTCACTTATCATCCCATTTC		II			NA	NA
CD109;RP11-553A21.3;CD109;CD109;RP11-553A21.3	0.12126	0.97366	0.054834	0.0738121	0.468256	0.304133	0.148635	0.0336097	0.133124	0.0294587	0.0406339	0.0325694	0.132997	0.0341368	0.0251444	0.0273638	0.0247902	0.0741007	0	0	0	0	0	0	0	0	0	0	0	0	0	0	0	0	0	0	chr6	74405609	-	cg23281602	3657844	NA	ACATCRTTAATAAAACRCTAATATAAACAACCTAAAAAACCCRATAAACC		II			NA	NA
	0.951487	0.914812	0.989342	0.835002	0.959481	0.932419	0.516079	0.560651	0.638138	0.89477	0.900644	0.434039	0.936785	0.36624	0.73357	0.429955	0.443546	0.378526	0	0	0	0	0	0	0	0	0	0	0	0	0	0	0	0	0	0	chr1	94082916	-	cg03389755	56666110	NA	AAATATACCTACTAAATACCTACTTTTCACTATTTCAACACATCTAAAAC		II			NA	NA
GAL3ST2	0.87818	0.743974	0.855815	0.847817	0.935752	0.928971	0.681377	0.633555	0.52865	0.548336	0.760509	0.637653	0.562814	0.804752	0.791236	0.370341	0.289098	0.671023	0	0	0	0	0	0	0	0	0	0	0	0	0	0	0	0	0	0	chr2	242716142	+	cg26558174	47715978	33747295	CTCTCCCCACACCTCCATCAAAAAACTTAATTTTAACTATTCTATTCTCA	CTCTCCCCGCACCTCCATCGAAAAACTTAATTTTAACTATTCTATTCTCG	I	A	Red	NA	NA
	0.352406	0.974116	0.424309	0.369382	0.218088	0.595419	0.413016	0.567483	0.246034	0.0835675	0.361836	0.179634	0.415036	0.131347	0.209671	0.437245	0.413343	0.248056	0	0	0	0	0	0	0	0	0	0	0	0	0	0	0	0	0	0	chr6	99279483	-	cg24449777	94654959	NA	CRATAAAAAAACCCCAATCTAAACCTAAAACCAACRAAAACTCAAATTTC		II			rs1883306	0.174374
	0.580612	0.940116	0.696604	0.505273	0.787624	0.905483	0.5144	0.83766	0.56177	0.823653	0.389359	0.397284	0.529296	0.538816	0.448541	0.47298	0.428966	0.452107	0	0	0	0	0	0	0	0	0	0	0	0	0	0	0	0	0	0	chr11	297477	+	cg05839930	7630910	NA	TCTCTAAATCCCCTAATACTAAATACATATTCTCATATTATTTTACCTAC		II			rs60540119	0.029707
	0.528917	0.975652	0.773873	0.815887	0.938354	0.913898	0.881021	0.686812	0.809994	0.326682	0.746183	0.484864	0.426545	0.804647	0.875915	0.403018	0.399778	0.698869	0	0	0	0	0	0	0	0	0	0	0	0	0	0	0	0	0	0	chr17	55896840	-	cg07571230	18793563	NA	AAAAAATACAACCTATACCACACTTCAATAATCACRTCCATTCATATACC		II			NA	NA
	0.734703	0.919618	0.597625	0.399448	0.280377	0.488551	0.782527	0.273535	0.34453	0.519648	0.367709	0.201767	0.225439	0.278921	0.18342	0.484601	0.574178	0.248992	0	0	0	0	0	0	0	0	0	0	0	0	0	0	0	0	0	0	chr10	122253506	+	cg19214091	73687298	NA	CACAATTTCTACTTATCTCAAAATAATAAATCTCAACTTCCTACTAACTC		II			NA	NA
	0.492444	0.973054	0.448334	0.674024	0.701686	0.615572	0.639251	0.578104	0.365145	0.406838	0.477749	0.497385	0.469826	0.308743	0.370666	0.51594	0.496347	0.328239	0	0	0	0	0	0	0	0	0	0	0	0	0	0	0	0	0	0	chr6	150551118	-	cg15281734	35619886	NA	AACTTACTATAAAACTAATTCATACCTATAACTTCCAAAAACAAATCCCC		II			NA	NA
ARNTL;ARNTL;ARNTL;ARNTL;ARNTL	0.334906	0.923557	0.392201	0.63439	0.677501	0.544536	0.256226	0.255399	0.29174	0.298708	0.23363	0.179374	0.126326	0.324514	0.509188	0.262479	0.253458	0.377954	0	0	0	0	0	0	0	0	0	0	0	0	0	0	0	0	0	0	chr11	13360096	-	cg06884805	20611140	NA	ACCCATTAATTATTCATATCCTTATTACTAATTTTTAATATCCTTACCCC		II			NA	NA
LATS1;LATS1	0.230694	0.939864	0.27198	0.353222	0.252105	0.317115	0.765578	0.3041	0.241931	0.274086	0.300747	0.165599	0.335521	0.195663	0.075552	0.141507	0.136432	0.260583	1.17e-06	0	0.0438827	0	3.18e-09	4.47e-11	0	0	0	3.41e-12	0	0	0	0	0	0	0	0	chr6	150037574	-	cg03060870	46779164	NA	AAACAACRCTATATCTTCATACTAAAAAATAATTACTATTCCTACTTAAC		II			NA	NA
RGS6	0.253385	0.909694	0.354846	0.184609	0.162325	0.460189	0.35889	0.587784	0.414074	0.205476	0.180041	0.0392553	0.249856	0.191632	0.107482	0.135273	0.197355	0.203561	0	0	1.3e-12	0	0	0	0	0	0	0	0	0	0	0	0	0	0	0	chr14	72906773	+	cg18397877	2807569	NA	ACRCAAATACTATCACCACAAATAAACACATTTATAAAAAACAACATCAC		II			NA	NA
	0.35923	0.956191	0.541121	0.519656	0.396736	0.789514	0.727562	0.321655	0.733716	0.29942	0.383289	0.333195	0.48275	0.379749	0.476098	0.161259	0.147886	0.202126	0	0	0	0	0	0	0	0	0	0	0	0	0	0	0	0	0	0	chr8	80656048	+	cg10119914	94737309	NA	AATACACACTCATAAATACACATATTCCCAAAAAACCTTTACAAAATTAC		II			rs76949016	0.021938
	0.913912	0.836217	0.986515	0.829384	0.85101	0.926721	0.870441	0.681392	0.948451	0.37166	0.725062	0.746857	0.50952	0.624815	0.71492	0.63854	0.629167	0.545602	0	0	0	0	0	0	0	0	0	0	0	0	0	0	0	0	0	0	chr1	156380704	-	cg20498291	48645879	NA	AACTATAAACTACCAAATACCTATTTATCTTATATCRCTTATCTCTTAAC		II			NA	NA
JAM3	0.830169	0.888819	0.499878	0.319265	0.323718	0.358174	0.680406	0.412025	0.224441	0.618818	0.3211	0.143871	0.467032	0.241104	0.297949	0.288824	0.291822	0.330773	0	0	0	0	0	0	0	0	0	0	0	0	0	0	0	0	0	0	chr11	133995182	+	cg04796525	19719256	NA	CAAAAAAAACRACCTAAAAAAAACCTCTAACATAATATACAACTAACACC		II			NA	NA
DDR1;DDR1;DDR1	0.661233	0.867108	0.828807	0.792645	0.965428	0.942326	0.941204	0.503717	0.725062	0.726166	0.599605	0.487562	0.52851	0.710995	0.81352	0.406196	0.343696	0.621942	0	0	0	0	0	0	0	0	0	0	0	0	0	0	0	0	0	0	chr6	30858321	+	cg23222808	60724110	NA	AAAATTAACTAAATACCCRCTCTATACCAAACRCRTTCTCAATAATAAAC		II			NA	NA
	0.760091	0.984967	0.596662	0.700153	0.758693	0.793941	0.698203	0.758231	0.669355	0.558099	0.769843	0.463818	0.478968	0.667103	0.632014	0.320659	0.340309	0.498973	0	0	0	0	0	0	0	0	0	0	0	0	0	0	0	0	0	0	chr20	52522877	+	cg04377610	48715984	NA	ATCAAAACTCATTCTTCATTCTAATACAATTCCTATTTACATACAAAACC		II			NA	NA
BRWD1;BRWD1;BRWD1;BRWD1;BRWD1;BRWD1-AS1;BRWD1-IT2;BRWD1	0.44429	0.786947	0.595194	0.448548	0.756239	0.73397	0.418495	0.289706	0.204667	0.215788	0.373885	0.311146	0.387623	0.563358	0.423788	0.331339	0.261726	0.355391	0	0	0	0	0	0	0	0	0	0	0	0	0	0	0	0	0	0	chr21	40686797	-	cg05543107	15635145	NA	CCTTAAACAAATCACAACCTATAAATCTCAATATTCCTTACTAATAAACC		II			NA	NA
	0.338721	0.817585	0.491639	0.279704	0.380012	0.463102	0.482457	0.827597	0.238816	0.88137	0.223498	0.0900641	0.149549	0.374059	0.198883	0.290454	0.214046	0.277274	0	0	0	0	0	0	0	0	0	0	0	0	0	0	0	0	0	0	chr3	98376574	-	cg02635592	1609241	NA	AAAACCRAAAACTTCRCRCCTAAATTATAAACTCCTTAAAACAAAAAATC		II			NA	NA
	0.791111	0.973884	0.99819	0.585911	0.904808	0.8448	0.552188	0.490093	0.892551	0.532394	0.465986	0.502807	0.426903	0.698704	0.783959	0.271749	0.216129	0.722217	0	0	0	0	0	0	0	0	0	0	0	0	0	0	0	0	0	0	chr9	138631680	-	cg16901531	94748463	NA	ACCCTAAAATACACCTATTTAAACRACTAATTTATCCTTAACCCAAAAAC		II			rs755722	0.378919
RP5-944M2.2	0.961127	0.0979862	0.672837	0.707516	0.752465	0.763774	0.815049	0.787223	0.484752	0.0778958	0.63248	0.681538	0.641842	0.294819	0.483106	0.400832	0.344339	0.743105	0	0	0	0	0	0	0	0	0	0	0	0	0	0	0	0	0	0	chr12	126909643	+	cg07890862	40739165	NA	AACAAACATCTTCCTCTAACTACCATAAATCACTTAAAAAAACCTTATAC		II			NA	NA
	0.402937	0.948743	0.502564	0.791456	0.85989	0.911121	0.878768	0.420771	0.518532	0.346821	0.725005	0.381431	0.32345	0.688091	0.770658	0.291506	0.308795	0.628595	0	0	0	0	0	0	0	0	0	0	0	0	0	0	0	0	0	0	chr6	24449385	+	cg20086553	70607983	NA	CATACCAACAATCTATCACRTCCTAAACTCATCAAACTATCTCACTTTAC		II			rs7762593	0.176044
	0.1734	0.381696	0.267566	0.25651	0.842877	0.415686	0.527346	0.0405632	0.254618	0.200807	0.136567	0.0881902	0.254186	0.116962	0.0711004	0.0719674	0.106516	0.168967	0	0	0	0	0	0	0	0	0	0	0	0	0	0	0	0	0	0	chr1	101393023	+	cg24646972	18680910	NA	AAAAATTAACTTAATTACTATCTCCATTTCCTCCCCTCCCATTCTCTCTC		II			NA	NA
	0.598733	0.970833	0.71735	0.39678	0.419292	0.665192	0.741414	0.402495	0.165175	0.129435	0.484388	0.588536	0.434096	0.397803	0.352251	0.545784	0.400967	0.479714	0	0	0	0	0	0	0	0	0	0	0	0	0	0	0	0	0	0	chr6	159688409	-	cg09698277	75760941	NA	AAAAACAAATTTATCCTACTATACAACCATAACTCAAAACCATAAACAAC		II			NA	NA
HOXB9;RP11-357H14.19;HOXB7	0.275508	0.9369	0.263993	0.175822	0.172849	0.0559024	0.649321	0.468223	0.260157	0.1645	0.378117	0.0407165	0.255478	0.0611306	0.065368	0.144157	0.126539	0.0905932	5.82e-06	0	1.47e-10	0	0	0	0	0	0	0	0	0	0	0	0	0	0	0	chr17	46702558	+	cg14438019	34658549	NA	TTTTATTTACRATACAACAACTTAACRAAAAATTATTCCTAACAAATCTC		II			NA	NA
SLIT1;SLIT1;SLIT1	0.186974	0.97399	0.224331	0.0516177	0.102307	0.57203	0.114907	0.0305559	0.250758	0.0223092	0.023536	0.0196324	0.063602	0.0273371	0.0305544	0.0710887	0.0770868	0.0736707	0	0	0.0028795	0	0	0	0	0	3.32e-13	0	0	0	0	0	0	0	0	0	chr10	98945892	+	cg22967284	88810831	NA	CRAAAATTCCACCTTTAAAACTATAAACRACTTACAACCRCTAAATAATC		II			NA	NA
	0.873134	0.986065	0.0743823	0.631286	0.747864	0.709344	0.937988	0.648093	0.582571	0.453039	0.655825	0.29345	0.356061	0.431077	0.525129	0.513761	0.592904	0.445136	0	0	0	0	0	0	0	0	0	0	0	0	0	0	0	0	0	0	chr9	95532700	+	cg12187052	91693177	NA	CRCTTATATCCAAAAAATAATACATAATAAACCCAACCTAATCTATATCC		II			NA	NA
PCIF1	0.579698	0.977806	0.627391	0.598271	0.805621	0.500931	0.701846	0.650534	0.435748	0.647872	0.445285	0.491587	0.460025	0.444103	0.374091	0.563034	0.491454	0.288242	0	0	0	0	0	0	0	0	0	0	0	0	0	0	0	0	0	0	chr20	44573011	-	cg14543017	15774908	NA	AAATATACTCACTAACCAAAATAACTCATTCTCACTCTTCAATTTTACAC		II			NA	NA
ODF3L2;ODF3L2	0.751998	0.674905	0.942391	0.491207	0.578703	0.671426	0.321379	0.907888	0.158704	0.312572	0.597715	0.411581	0.53027	0.612271	0.517494	0.430827	0.389365	0.554312	0	0	0	0	0	0	0	0	0	0	0	0	0	0	0	0	0	0	chr19	474973	-	cg10814153	5771989	NA	CCTAACCCAAAACAAACTAATCRACCRAACACTAACCTAAAAATAAAACC		II			NA	NA
KCNJ15;KCNJ15;KCNJ15;KCNJ15;KCNJ15;KCNJ15	0.937094	0.946961	0.409614	0.757765	0.708931	0.556531	0.824254	0.708009	0.948468	0.311343	0.443186	0.34525	0.472359	0.482606	0.487902	0.584791	0.608398	0.467909	0	0	0	0	0	0	0	0	0	0	0	0	0	0	0	0	0	0	chr21	39644332	+	cg12746557	56769292	NA	CTATATACAACCCACACCTACAAACTACRTACTCCTATACTAACTAAACC		II			NA	NA
DPF3	0.536437	0.930711	0.406619	0.31071	0.424722	0.58227	0.218878	0.349542	0.524552	0.132933	0.267103	0.108399	0.228123	0.23517	0.248855	0.263312	0.273668	0.259105	0	0	0	0	0	0	0	0	0	0	0	0	0	0	0	0	0	0	chr14	73166961	-	cg25436986	37698157	NA	CTATATTTAATCATATCTTCCTATCACTACAAACACCATAAACCAACTTC		II			NA	NA
RUNX1;RUNX1;RUNX1	0.159453	0.86601	0.415736	0.279393	0.109831	0.155992	0.355404	0.0912994	0.0739776	0.340407	0.155556	0.0276039	0.0191404	0.0276431	0.0538777	0.0388263	0.0592924	0.0871697	0	0	0	0	0	0	0	0	0	0	0	0	0	0	0	0	0	0	chr21	36421857	+	cg15242225	24648992	NA	TTTATCAAAATAATCAATAATTCCAAAAACCACAAATAACAACAAAAACC		II			NA	NA
SECTM1	0.696407	0.985368	0.418136	0.860831	0.874704	0.757134	0.943281	0.80314	0.448479	0.383449	0.664563	0.321404	0.67777	0.847753	0.678354	0.522315	0.543106	0.679517	0	0	0	0	0	0	0	0	0	0	0	0	0	0	0	0	0	0	chr17	80285515	-	cg05744064	7733194	NA	ACTATACCTAAACATATTTCCTATAAAAATAAATCAAAACAAATAAAATC		II			rs73999878	0.052487
VDAC1;VDAC1;VDAC1;VDAC1	0.946515	0.989451	0.9892	0.516118	0.751875	0.627471	0.837209	0.874461	0.42781	0.863525	0.58143	0.660652	0.723072	0.523368	0.383746	0.856696	0.756766	0.231852	0	0	0	0	0	0	0	0	0	0	0	0	0	0	0	0	0	0	chr5	133341431	-	cg09120312	86625460	NA	ATATATTAAATAAACRATCACCTCRCTACTAAACCTAAACRAATAATCTC		II			NA	NA
L3MBTL3;L3MBTL3;RP11-73O6.4	0.210083	0.0968837	0.252643	0.664404	0.208679	0.248421	0.778002	0.211445	0.210386	0.176173	0.120257	0.0953734	0.182294	0.0865963	0.0951942	0.085769	0.0814283	0.0485596	0	0	0	0	0	0	0	0	0	0	0	0	0	0	0	0	0	0	chr6	130339725	+	cg24516147	1647236	NA	CRAATAATCCTAACAAATAATCCAAAACTACRAACRCAATACRCATATAC		II			NA	NA
CNTFR;CNTFR	0.481521	0.878547	0.225545	0.256861	0.118396	0.348337	0.480996	0.206738	0.213643	0.0569629	0.239594	0.0346168	0.324709	0.0474145	0.118637	0.243634	0.252245	0.0587964	0	0	0	0	0	0	0	0	0	0	0	0	0	0	0	0	0	0	chr9	34590286	+	cg07917620	65726571	87770138	CCAAAAAATCAATACAAAACCATCAAAACCTAAACATACAAAAATATACA	CCAAAAAATCGATACGAAACCGTCAAAACCTAAACGTACGAAAATATACG	I	C	Grn	rs3808875	0.038779
IL17RE;IL17RE;IL17RE;IL17RE	0.851937	0.960578	0.851155	0.491914	0.829756	0.620573	0.873286	0.765288	0.83038	0.54933	0.360115	0.45513	0.652135	0.384929	0.391449	0.79179	0.778015	0.45733	0	0	0	0	0	0	0	0	0	0	0	0	0	0	0	0	0	0	chr3	9943884	-	cg07832674	42646128	NA	CTTTCTCCAACACCRAAAACCACAAAAAACCAAATCAATATATAAAACCC		II			NA	NA
	0.844664	0.96158	0.687165	0.911076	0.757328	0.842691	0.865424	0.936867	0.786061	0.318107	0.658535	0.42442	0.595585	0.566394	0.685613	0.745996	0.918639	0.654847	0	0	0	0	0	0	0	0	0	0	0	0	0	0	0	0	0	0	chrX	39788956	+	cg06137934	55625235	NA	ATAATCTCTTTAAAATACACATTAAACTCTATTATTCCCTCCTAAAAACC		II			NA	NA
SNCA;SNCA;RP11-67M1.1;SNCA;SNCA;SNCA;SNCA;SNCA	0.743459	0.958331	0.0626695	0.0369975	0.0697872	0.0657111	0.149356	0.343141	0.0514491	0.0788905	0.0473473	0.0285765	0.0334165	0.323909	0.0510549	0.0221084	0.0295272	0.216552	0	0	0	0	0	0	0	0	0	0	0	0	0	0	0	0	0	0	chr4	90758797	+	cg20776829	83659136	55606211	ACCATAATTAAATTTCAACAATACAAAAACAAAACACTCTCAACAATACA	ACCGTAATTAAATTTCAACGATACGAAAACAAAACGCTCTCGACGATACG	I	A	Red	NA	NA
	0.507135	0.988041	0.517606	0.126849	0.127808	0.413079	0.581515	0.339354	0.155603	0.0989949	0.333799	0.0921744	0.335175	0.294998	0.195788	0.334448	0.236374	0.270478	0	0	0	0	0	0	0	0	0	0	0	0	0	0	0	0	0	0	chr13	60026399	+	cg10375559	96656211	NA	AAACAAATAAAAACTTCTACTACCRTCTCTCCCATTACACTAACATACAC		II			rs79760107	0.035682
LHFPL2	0.413737	0.809349	0.22857	0.460674	0.532889	0.616269	0.313084	0.566325	0.387023	0.265503	0.333637	0.202773	0.148569	0.410586	0.427405	0.118919	0.117347	0.36253	0	0	0	0	0	0	0	0	0	0	0	0	0	0	0	0	0	0	chr5	77887169	-	cg06744388	51608571	NA	ATTAACCTCAAATACCCTACAACATTTTTCCCTTTACAACTTTTAAAACC		II			NA	NA
	0.81084	0.965014	0.703824	0.936931	0.957895	0.938521	0.661306	0.932601	0.406487	0.553588	0.842656	0.516913	0.840296	0.922495	0.937273	0.341352	0.350297	0.77089	0	0	0	0	0	0	0	0	0	0	0	0	0	0	0	0	0	0	chr12	107790936	+	cg10590376	51682917	NA	CCTATTTAAAAAACAAACCAACACTAACCAATCAAACTACAAACRTTCAC		II			rs35878418	0.089954
	0.604757	0.893276	0.327373	0.858653	0.881094	0.755085	0.86444	0.854152	0.674219	0.814171	0.745522	0.431122	0.594499	0.608957	0.670418	0.215453	0.23124	0.41357	0	0	0	0	0	0	0	0	0	0	0	0	0	0	0	0	0	0	chr21	34075191	-	cg13156795	80684944	NA	ACTTATCCCCTTTCCTTTATCTACAAAATAAAATATTTAACAACACTAAC		II			NA	NA
	0.377278	0.979121	0.420069	0.40346	0.38007	0.40275	0.660092	0.676116	0.193703	0.355095	0.334471	0.482134	0.40871	0.215645	0.266406	0.395514	0.355829	0.217291	0	0	0	0	0	0	0	0	0	0	0	0	0	0	0	0	0	0	chr18	28256189	-	cg08695258	75784233	NA	TTCTAAAAACTATTCTCCAAACACATATCTACAATTTTAAACAAACTCAC		II			NA	NA
CTC-436P18.3	0.725965	0.928579	0.680778	0.707055	0.808235	0.810618	0.943492	0.569033	0.815643	0.613362	0.435448	0.558134	0.688704	0.560664	0.580626	0.377811	0.391003	0.547096	0	0	0	0	0	0	0	0	0	0	0	0	0	0	0	0	0	0	chr5	60559013	+	cg05503478	44634128	NA	AAAATAATAACATCRCTAACTCCRTTTTTTCCTTTTTCAAACAAATATCC		II			rs58939856	0.109689
ENTPD2	0.80498	0.924189	0.723724	0.393841	0.715871	0.506786	0.764559	0.786044	0.460411	0.644169	0.541798	0.250167	0.475735	0.493739	0.46763	0.57384	0.54659	0.422273	0	0	0	0	0	0	0	0	0	0	0	0	0	0	0	0	0	0	chr9	139944162	+	cg08099672	80795360	NA	AAAACRATAACAAACATTAAACTAACTCCAAAAATAACRTAACTATAACC		II			NA	NA
	0.445272	0.663153	0.413429	0.51019	0.273815	0.426282	0.774284	0.269776	0.250278	0.334443	0.240236	0.151906	0.56214	0.362639	0.160253	0.0912731	0.170001	0.24942	0	0	2.93e-06	0	0.000178582	0	0	0	0	2.3e-09	0	0	0	0	0	0	0	0	chr11	33890131	+	cg12695685	44699922	NA	TCTTAAAAAAATTTAAAATCAAAAAACCAAAACTCTAATAAACATTAACC		II			NA	NA
HRH1;HRH1	0.519305	0.861492	0.272816	0.22568	0.243067	0.300271	0.502874	0.139459	0.207693	0.173037	0.163486	0.0561387	0.168059	0.210903	0.207603	0.164776	0.164333	0.167668	0	0	0	0	0	3.04e-14	0	0	0	0	0	0	0	0	0	0	0	0	chr3	11195751	-	cg18190847	59633108	NA	ATCACTATTTATCTTTTTCAATCTATCTATAATTAACTCTACCAAACATC		II			NA	NA
	0.871759	0.791409	0.8867	0.563365	0.705451	0.837024	0.930356	0.809155	0.625829	0.466743	0.623825	0.505575	0.548455	0.677805	0.49826	0.5685	0.656579	0.675789	0	0	0	0	0	0	0	0	0	0	0	0	0	0	0	0	0	0	chr22	48605244	-	cg20546570	57738840	NA	TCCCTTTTCCTCTCTATACCTAAATCCRACATTTAAAAATAACATTCCCC		II			rs76117462	0.062943
	0.833554	0.931714	0.717169	0.622293	0.646351	0.478331	0.714066	0.371876	0.480795	0.331252	0.578121	0.313672	0.521665	0.525037	0.574642	0.352732	0.334774	0.485632	0	0	0	0	0	0	0	0	0	0	0	0	0	0	0	0	0	0	chr22	50154174	-	cg11942930	41720567	NA	AACATACCTCRAACCCRACATATAAAACTACCTAAACATTACACAAAAAC		II			NA	NA
	0.83281	0.986981	0.864035	0.634265	0.895175	0.81992	0.675068	0.900216	0.826999	0.862998	0.613186	0.427189	0.657041	0.526654	0.6058	0.572386	0.59488	0.428167	0	0	0	0	0	0	0	0	0	0	0	0	0	0	0	0	0	0	chr19	46716586	+	cg02719380	63684131	NA	ACTAATAATATCACRACATATCTAACCCTCCTACAAAAACAAACTAAATC		II			NA	NA
U6	0.447899	0.607205	0.222075	0.519569	0.665865	0.797668	0.367354	0.73257	0.418199	0.223973	0.342056	0.154789	0.679271	0.256159	0.400584	0.223576	0.316584	0.289934	0	0	0	0	0	0	0	0	0	0	0	0	0	0	0	0	0	0	chr2	73524608	+	cg10524965	29646273	NA	CCCAAAAAATAAAACATAAAACTATTCCTCAACTCTCRCTATCAAAAATC		II			NA	NA
	0.535141	0.878832	0.458686	0.44765	0.302904	0.471162	0.591831	0.437621	0.431825	0.257121	0.241198	0.172344	0.36064	0.27071	0.281547	0.274816	0.430856	0.289457	8.77e-13	0	0.00120185	0	0	0	0	0	3.02e-11	0	0	0	0	0	0	0	0	0	chr20	623089	-	cg25539910	84660988	28657952	AAAAATAAAATTACCTAAAAAAAACCAACAAAAATAAAACACCCTAAACA	GAAAATAAAATTACCTAAAAAAAACCAACGAAAATAAAACACCCTAAACG	I	A	Red	NA	NA
	0.911415	0.976513	0.96497	0.736031	0.917981	0.965686	0.953247	0.957647	0.839387	0.920938	0.551373	0.662798	0.470255	0.876428	0.733482	0.616226	0.655803	0.75858	0	0	0	0	0	0	0	0	0	0	0	0	0	0	0	0	0	0	chr20	44665949	-	cg17424512	52650555	NA	ACTCCTACTACATAATTTCCAAATCTCTAAACCCAAAATTTAAAAATACC		II			rs3746519	0.025697
SERTM1	0.606721	0.932874	0.368163	0.467459	0.662906	0.296713	0.797817	0.556089	0.287912	0.284282	0.485699	0.424853	0.281674	0.492222	0.553789	0.208442	0.232544	0.466142	0	0	0	0	0	0	0	0	0	0	0	0	0	0	0	0	0	0	chr13	37271030	-	cg03603888	94665405	NA	TCCTTATTCAAAACATTTAATCATCTTAAACAATAAAACTTCAACACACC		II			NA	NA
CORO2B;CORO2B;CORO2B	0.673048	0.965196	0.490549	0.579859	0.798177	0.842798	0.981351	0.560633	0.530277	0.597292	0.569585	0.465965	0.446096	0.662144	0.825235	0.245691	0.273201	0.605781	0	0	0	0	0	0	0	0	0	0	0	0	0	0	0	0	0	0	chr15	68933603	+	cg04483304	98674492	NA	AACCCAACTAACACTTCTAAACTAAATACTACATCCTAAAAAACCACAAC		II			NA	NA
EPHA2	0.793851	0.842884	0.836273	0.93227	0.962428	0.863752	0.901	0.641281	0.525006	0.886669	0.84966	0.526464	0.675497	0.683206	0.616958	0.477281	0.472953	0.610634	0	0	0	0	0	0	0	0	0	0	0	0	0	0	0	0	0	0	chr1	16479049	+	cg14942617	46644573	NA	ATAACTAAAACATTCCATTTACTAATAAAATTAATAAATTTCAAAACCCC		II			NA	NA
RP5-884G6.2;SLC35A3;SLC35A3;SLC35A3	0.714579	0.228535	0.654181	0.0933862	0.437597	0.494652	0.146097	0.527438	0.441932	0.427796	0.15508	0.100429	0.192645	0.166452	0.0752682	0.0709101	0.140442	0.207631	0	0	0	0	0	0	0	0	0	0	0	0	0	0	0	0	0	0	chr1	100435937	-	cg02080228	85621919	17614141	ATAAAAATAAAAACAAATAAAATAACACATTATAACTCCAACAAACAACA	ATAAAAATAAAAACAAATAAAATAACACGTTATAACTCCGACGAACGACG	I	T	Red	NA	NA
DLGAP1	0.203028	0.966077	0.325138	0.453722	0.23438	0.237618	0.531964	0.220898	0.216114	0.130192	0.0897895	0.0883622	0.406936	0.13362	0.445213	0.039243	0.0571341	0.217604	0	0	0	0	0	0	0	0	0	0	0	0	0	0	0	0	0	0	chr18	3771151	-	cg25439807	88715975	NA	AAACTATTCRACATATTCTATTATAAAAATTCCCAAACTCCCAAAATTCC		II			NA	NA
	0.238747	0.838053	0.662326	0.750991	0.678404	0.549878	0.750321	0.357154	0.311726	0.140438	0.492983	0.344327	0.536109	0.5037	0.60449	0.244529	0.237858	0.4756	0	0	0	0	0	0	0	0	0	0	0	0	0	0	0	0	0	0	chr4	184554854	-	cg14368879	1662551	NA	ACAAAACTTTATCCCTATACATAAATCATTTCACACAAACAAACACAAAC		II			NA	NA
TTBK2;TTBK2;TTBK2;TTBK2	0.885827	0.915957	0.663707	0.323467	0.341305	0.671777	0.639535	0.346192	0.749619	0.590161	0.426167	0.261073	0.277904	0.398424	0.317287	0.236443	0.243928	0.343555	0	0	0	0	0	0	0	0	0	0	0	0	0	0	0	0	0	0	chr15	43214058	-	cg26277454	5658441	NA	TAAAACTATAAACTAATCAATAACAAAACCAAAACTCAAATCTCTCATAC		II			NA	NA
	0.453581	0.729507	0.340538	0.255376	0.397958	0.215322	0.410479	0.31103	0.400178	0.352877	0.174014	0.124997	0.171486	0.116832	0.076012	0.081023	0.0905679	0.164873	2.45e-09	0	1.62e-14	0	1.32e-06	0	1.44e-15	0	0	0	0	0	0	0	0	0	0	0	chr6	29720527	-	cg01176826	90632837	85762172	TTACCCCACCCTAATCTACAAATATTTACTAATATAAAAACAAAATAACA	TTACCCCGCCCTAATCTACAAATATTTACTAATATAAAAACGAAATAACG	I	A	Red	rs909723	0.144969
CTD-3076O17.2	0.865369	0.993266	0.784511	0.737235	0.774035	0.701821	0.970454	0.723094	0.849454	0.744156	0.642814	0.359532	0.816359	0.713799	0.460178	0.447512	0.500603	0.5156	0	0	0	0	0	0	0	0	0	0	0	0	0	0	0	0	0	0	chr15	100518263	-	cg05782974	92728279	NA	AAACAAAACRTAAAAAATTTAAACRCAACCTTATTCTCTAAATACCACAC		II			NA	NA
	0.710945	0.932926	0.93139	0.651865	0.834806	0.766666	0.5343	0.851007	0.743151	0.605962	0.645529	0.622717	0.37261	0.758257	0.651589	0.375504	0.396938	0.457988	0	0	0	0	0	0	0	0	0	0	0	0	0	0	0	0	0	0	chr13	25266722	-	cg04166537	1801442	NA	AAACTAAAACACTAACCCAAAACAAAATAACAATAACCCATCTATAATTC		II			NA	NA
CMKLR1;CMKLR1;CMKLR1	0.11843	0.322369	0.159729	0.27671	0.217329	0.0646438	0.740436	0.587223	0.166548	0.0424436	0.231091	0.0394966	0.107153	0.0941406	0.0380446	0.0641796	0.0649192	0.123641	0	0	0	0	0	0	0	0	0	0	0	0	0	0	0	0	0	0	chr12	108733275	-	cg12142354	91777277	32684903	CCAAAAACTAAACTTATAAATAACAACAAAAACCCACTAAAAACAACCCA	CCGAAAACTAAACTTATAAATAACGACGAAAACCCGCTAAAAACGACCCG	I	C	Grn	NA	NA
ADAM28;ADAM28;ADAM28;ADAM28;ADAM28;ADAM28;ADAM28	0.326655	0.385712	0.1807	0.248929	0.24289	0.274225	0.654241	0.289523	0.261048	0.190647	0.05137	0.100006	0.233472	0.0452858	0.0720696	0.0341694	0.0279451	0.101313	0	0	0	0	0	0	0	0	0	0	0	0	0	0	0	0	0	0	chr8	24151625	+	cg22915945	71636118	NA	AACCTTACAACATACTAAATAATTCCAAAAACACRATATCTACTCTTCTC		II			NA	NA
	0.817164	0.965612	0.586433	0.78268	0.938081	0.936846	0.886608	0.692955	0.510045	0.387472	0.721212	0.667199	0.622489	0.682939	0.838835	0.515605	0.514494	0.66208	0	0	0	0	0	0	0	0	0	0	0	0	0	0	0	0	0	0	chr1	80520037	-	cg24866638	56758905	NA	CAACRAATTTAAAATACAAACAAACAACTCCACTCATTATATACAACCAC		II			NA	NA
RP11-219B17.1;RP11-219B17.1;RORA	0.530132	0.850554	0.290029	0.60958	0.755783	0.690765	0.427359	0.369536	0.235888	0.244612	0.27396	0.34739	0.686596	0.220435	0.260608	0.381765	0.395346	0.472841	0	0	0	0	0	0	0	0	0	0	0	0	0	0	0	0	0	0	chr15	60872858	+	cg23074881	83639149	NA	AAACTCCCAAAACTCCTTTCATAAATACATAATAATTTTTACAAATCAAC		II			rs7166772	0.098866
	0.810946	0.951324	0.716716	0.782188	0.889978	0.865529	0.855324	0.710153	0.800937	0.659582	0.609976	0.640768	0.685827	0.590333	0.703879	0.404986	0.45112	0.545071	0	0	0	0	0	0	0	0	0	0	0	0	0	0	0	0	0	0	chr3	44115791	+	cg13728394	19746977	NA	TAAACTATAATACCCAAAAACACCTACTCTATCCCTACTATAAAATCCTC		II			NA	NA
NARS2	0.275855	0.701323	0.30391	0.256197	0.489704	0.427159	0.690099	0.11308	0.308151	0.200994	0.178519	0.127164	0.195398	0.210414	0.20542	0.183549	0.120319	0.206848	0	0	0	0	0	0	0	0	0	9.12e-13	0	0	0	0	0	0	0	0	chr11	78271956	+	cg12856939	56736211	NA	TTTTTCACTTCCTTTCTTTATTTACTACACTCATATTCATAATTACCTAC		II			NA	NA
MOGAT3;MOGAT3;MOGAT3	0.323204	0.989956	0.630409	0.451975	0.45631	0.837821	0.77301	0.8704	0.549073	0.225896	0.369491	0.448139	0.532073	0.293698	0.267719	0.77161	0.723045	0.350907	0	0	0	0	0	0	0	0	0	0	0	0	0	0	0	0	0	0	chr7	100845331	-	cg18046464	79782288	NA	CCTCCTCTTTTCCTCCTTAAAAATAAACRAAAACAAAATTCAAAACTAAC		II			NA	NA
RBM12B;RP11-10N23.5;C8orf39;RBM12B	0.654203	0.526093	0.693588	0.413986	0.664432	0.562195	0.229669	0.702374	0.54958	0.672206	0.40076	0.203685	0.273593	0.244402	0.225843	0.266615	0.239156	0.347818	0	0	0	0	0	0	0	0	0	0	0	0	0	0	0	0	0	0	chr8	94752523	+	cg22517836	9624910	NA	ACCCCTAAAAATTATAAACAAAAACTTTAAACTATAAAATCRATACCTTC		II			NA	NA
	0.884494	0.389077	0.720622	0.926734	0.947952	0.857528	0.96513	0.727037	0.869745	0.705825	0.674542	0.463612	0.350892	0.742569	0.939947	0.185452	0.237699	0.719988	0	0	0	0	0	0	0	0	0	0	0	0	0	0	0	0	0	0	chr5	3844117	+	cg17963461	85640225	NA	AATCTTTATTACCACTCAAAAACTAAAATCTAATAACTCTACCAAAACTC		II			NA	NA
	0.892533	0.958786	0.440447	0.506663	0.842668	0.607422	0.804558	0.607288	0.551178	0.447625	0.668991	0.408302	0.333868	0.610658	0.643935	0.394526	0.425426	0.458263	0	0	0	0	0	0	0	0	0	0	0	0	0	0	0	0	0	0	chr11	47963843	-	cg01056399	52806174	NA	CTAAATAACCTTTATTCACACTTACAACCAAACRATATTTATTCAACACC		II			NA	NA
	0.844791	0.935348	0.700575	0.511989	0.458577	0.428228	0.604134	0.58197	0.488928	0.277052	0.500731	0.493658	0.626381	0.300346	0.545379	0.202406	0.365846	0.399556	0	0	0	0	0	0	0	0	0	0	0	0	0	0	0	0	0	0	chr20	44829722	-	cg02661079	20666279	25617834	TATAACAACTCCAAACCTTAAAAACCCATATCCAACACATATCTCAAACA	TATAACGACTCCAAACCTTAAAAACCCGTATCCAACACATATCTCGAACG	I	A	Red	NA	NA
	0.585337	0.289052	0.27937	0.495252	0.237013	0.717025	0.625901	0.296127	0.46533	0.160115	0.251914	0.0847779	0.125541	0.253733	0.262715	0.203907	0.202914	0.26416	0	0	8.48e-11	0	0	0	0	0	0	0	0	0	0	0	0	0	0	0	chr7	125302000	-	cg03109053	53797968	NA	AAACTACACAAATAATTTCCCTAATCATACCCAAAATAAAAAATCTAATC		II			NA	NA
	0.52145	0.279744	0.482365	0.0964662	0.34381	0.44195	0.232491	0.388719	0.477879	0.276283	0.0947562	0.0461431	0.0721651	0.0872045	0.0463374	0.0427645	0.0657879	0.143572	0	0	5.46e-11	0	0	0	0	0	1.11e-16	0	0	0	0	0	0	0	0	0	chr6	28979338	-	cg22142122	80751991	32740836	CAAAATAAAAAAACATTCAATTTCTTATTTCCTAACCACAAATAAAATCA	CGAAATAAAAAAACGTTCGATTTCTTATTTCCTAACCGCGAATAAAATCG	I	T	Red	NA	NA
	0.535732	0.575828	0.301582	0.32773	0.174685	0.71805	0.660572	0.701748	0.247516	0.117801	0.478611	0.128579	0.214984	0.251209	0.210406	0.551157	0.383949	0.280171	0	0	0	0	0	0	0	0	0	0	0	0	0	0	0	0	0	0	chr11	32448769	+	cg25094569	20770210	NA	CCTTCTCTCCCCCAAATTTTTTCTTCAACTTTAAATAAACTTAACCRACC		II			NA	NA
U7	0.963753	0.977232	0.941215	0.750813	0.96325	0.928798	0.951979	0.475379	0.951462	0.445952	0.718649	0.50204	0.666909	0.698479	0.675813	0.661039	0.690025	0.549856	0	0	0	0	0	0	0	0	0	0	0	0	0	0	0	0	0	0	chr2	10882910	-	cg05522027	58718906	NA	ACRCCTTAAAATCCAAAATTTAAAAATCAACAAAACTAAAAAATACCCCC		II			NA	NA
	0.38276	0.639138	0.443629	0.148679	0.137468	0.101866	0.0767886	0.501984	0.204205	0.106747	0.137768	0.0284199	0.0470154	0.0701468	0.0357687	0.0246614	0.030351	0.22645	0	0	0	0	0	0	0	0	0	0	0	0	0	0	0	0	0	0	chr5	140566767	+	cg01964358	11685248	NA	TATACCAAAAATCTAAAATTTTTAATTTTTCCTTTCCCAATCAAAAACTC		II			NA	NA
BRSK2;BRSK2;BRSK2	0.510434	0.226748	0.563413	0.395741	0.796149	0.609343	0.830044	0.44906	0.555892	0.263927	0.273804	0.289466	0.331162	0.485671	0.501251	0.215138	0.167722	0.263967	0	0	0	0	0	0	0	0	0	0	0	0	0	0	0	0	0	0	chr11	1481779	-	cg16274762	26764972	NA	ACAACCCATTAAATAACTTCTTTAACRTAATTAAACAACTTTTTTCAAAC		II			NA	NA
	0.171109	0.92882	0.385618	0.21289	0.040598	0.104327	0.0500599	0.319153	0.0642278	0.102825	0.11406	0.0375412	0.176062	0.0185447	0.0350251	0.0351002	0.0274503	0.0281242	0	0	0	0	0	0	0	0	0	0	0	0	0	0	0	0	0	0	chr19	30336667	+	cg17048100	39661861	NA	AAAATCAAAACRAAAACRCTATCTAAAACTTACCTACCACTAAACAAACC		II			rs58198754	0.074319
RP11-134P9.1	0.949665	0.350452	0.0702325	0.139905	0.312411	0.0930299	0.331664	0.0369841	0.0841212	0.0980317	0.0720703	0.0686142	0.0734242	0.0282844	0.0645505	0.0961426	0.111108	0.0330254	0	0	0	0	0	0	0	0	0	0	0	0	0	0	0	0	0	0	chr1	203275927	-	cg23371584	14617934	NA	ACACTAACCACTAAAAAATACCCTAAAACTCTAAAATCCCCTCCCAACAC		II			NA	NA
ADH7;ADH7;ADH7;ADH7;ADH7;ADH7	0.952594	0.99035	0.421657	0.976891	0.959739	0.960239	0.952644	0.755731	0.632175	0.892983	0.925096	0.680701	0.476696	0.791904	0.844604	0.207278	0.219771	0.91614	0	0	0	0	0	0	0	0	0	0	0	0	0	0	0	0	0	0	chr4	100356538	-	cg14095316	40661223	NA	ATAAATAATCTAACTTCAAAATTCCACCTTCAACAATATAACTCACAACC		II			NA	NA
	0.381681	0.872104	0.433558	0.332433	0.506469	0.429114	0.805883	0.647442	0.588169	0.587697	0.226897	0.162993	0.262457	0.328266	0.368637	0.363407	0.279992	0.217718	0	0	3.29e-14	0	0	0	0	0	0	0	0	0	0	0	0	0	0	0	chr11	117466319	+	cg14253448	58708928	28781209	AAAAACACTCATCCTCTACCTCAAATTTCAACAAAAATTAAACAAAACCA	AAAAACGCTCATCCTCTACCTCAAATTTCAACGAAAATTAAACGAAACCG	I	A	Red	NA	NA
VWA3B	0.778364	0.987747	0.858867	0.814014	0.827214	0.95895	0.930084	0.948614	0.684374	0.710877	0.647654	0.515725	0.748448	0.74545	0.704271	0.629228	0.625631	0.743769	0	0	0	0	0	0	0	0	0	0	0	0	0	0	0	0	0	0	chr2	98914559	+	cg07887764	10701981	NA	CCTACAAAAACCCRTATAAATTCAACAAAAAACCAAACAATAACCTTAAC		II			NA	NA
KLHL2	0.650578	0.97125	0.410077	0.508413	0.634296	0.764808	0.8359	0.397209	0.415178	0.425243	0.453328	0.355891	0.554454	0.55544	0.491076	0.356527	0.363148	0.371022	0	0	0	0	0	0	0	0	0	0	0	0	0	0	0	0	0	0	chr4	166159257	+	cg20311197	42764974	NA	AATCTTCTAACTCAAATTCAATTCCTATTTATCAACTACAACAACTTCAC		II			NA	NA
	0.516711	0.934546	0.256134	0.69316	0.715075	0.436494	0.774541	0.380272	0.367328	0.685429	0.445152	0.429518	0.351542	0.417206	0.32414	0.168605	0.200852	0.369619	0	0	0	0	0	0	0	0	0	0	0	0	0	0	0	0	0	0	chr2	239851298	+	cg09786593	7630826	NA	ATAAAATCAACAAAACCATATAACRAAAAAAATATACAACTTTTTCCAAC		II			NA	NA
TRAK1	0.902913	0.658129	0.121852	0.473213	0.509129	0.567557	0.829419	0.432973	0.282037	0.496867	0.478509	0.266027	0.276241	0.356351	0.549264	0.310667	0.294777	0.1844	0	0	0	0	0	0	0	0	0	0	0	0	0	0	0	0	0	0	chr3	42066796	-	cg22222413	69789259	50681525	TATACCTCAAACCCTAACAACAAAACACACTAAAACACACTAACCTTTCA	TATACCTCAAACCCTAACAACGAAACACGCTAAAACACGCTAACCTTTCG	I	T	Red	rs17219278	0.046863
	0.957717	0.970694	0.614741	0.939243	0.910227	0.912978	0.72426	0.81043	0.540682	0.626629	0.833537	0.824641	0.867679	0.703828	0.676601	0.305644	0.330332	0.717771	0	0	0	0	0	0	0	0	0	0	0	0	0	0	0	0	0	0	chr11	68174077	+	cg10028983	31668993	NA	AAAACCTCAAACACRATACAAATCTTCATATCACTCAACAACTCCAAACC		II			rs2277268	0.064501
	0.504088	0.947354	0.280476	0.604749	0.386149	0.67251	0.77726	0.359338	0.350319	0.41655	0.344928	0.273382	0.53505	0.348992	0.444421	0.241476	0.272594	0.314411	0	0	1.96e-06	0	0	0	0	0	1.42e-14	0	0	0	0	0	0	0	0	0	chr10	86285059	+	cg12475546	93615897	NA	AATCCTTAACTTAAATTACTCCACATTATTTTATTCCCCTTACTATACAC		II			NA	NA
	0.164283	0.940499	0.249061	0.462477	0.472185	0.57013	0.48763	0.25132	0.293057	0.150805	0.163468	0.377989	0.442622	0.154705	0.227965	0.151456	0.191795	0.220708	0	0	0	0	0	0	0	0	0	0	0	0	0	0	0	0	0	0	chr4	188654304	+	cg03986546	76626866	NA	TATATAAAATCCAACCCTACTAACTCACAAACAAAACACTATAAAACATC		II			NA	NA
	0.551987	0.696523	0.389865	0.329992	0.258397	0.473441	0.636327	0.304222	0.433814	0.642767	0.183772	0.297451	0.141458	0.178858	0.0813253	0.118307	0.107713	0.246283	0	0	0	0	0	0	0	0	0	0	0	0	0	0	0	0	0	0	chr6	12436712	-	cg11822079	15640239	NA	TTTACAAATAACTTAAAACCACAACCACATCCTAAATACTATTTCACCAC		II			NA	NA
MRAP2	0.368963	0.609004	0.840626	0.579666	0.596062	0.450257	0.491835	0.223925	0.320106	0.30275	0.246707	0.143488	0.354138	0.421294	0.366523	0.191596	0.154815	0.580028	0	0	0	0	0	0	0	0	0	0	0	0	0	0	0	0	0	0	chr6	84743154	-	cg05759090	87626429	NA	ACACATTATAAAAAAACTCTAACCTTACTAAACTTAAACTCAATACTACC		II			NA	NA
SLC6A15;SLC6A15;SLC6A15;SLC6A15;SLC6A15	0.528241	0.577056	0.531937	0.337634	0.411813	0.468574	0.499792	0.529321	0.477192	0.417236	0.23337	0.111497	0.320364	0.355862	0.198815	0.13118	0.162403	0.328924	2.74e-06	4.8e-14	4.63e-05	0	2.4e-08	0.00186397	9.61e-13	1.33e-07	0.0355951	2.41e-11	0	0	0	0	0	0	0	0	chr12	85305829	+	cg11409659	54664544	26666854	AACACAAAATAAATTAAAAACTAAACCTCATACAAATAAACAATAAAACA	AACGCGAAATAAATTAAAAACTAAACCTCGTACAAATAAACGATAAAACG	I	A	Red	NA	NA
	0.856999	0.56719	0.736118	0.635423	0.928605	0.72419	0.600666	0.259578	0.119488	0.335571	0.538828	0.402607	0.342189	0.498699	0.768866	0.534155	0.419101	0.558674	0	0	0	0	0	0	0	0	0	0	0	0	0	0	0	0	0	0	chr14	104363709	-	cg25967886	56736597	NA	ACCAAAAACTTAACAAAAATTACTTTCCTCTACTACAATAAAAAACCTCC		II			NA	NA
	0.315531	0.949737	0.314141	0.238696	0.686992	0.287557	0.0469207	0.218247	0.14634	0.388279	0.22468	0.0348576	0.0674883	0.210503	0.221045	0.103299	0.118902	0.190098	0	0	0	0	0	0	0	0	0	0	0	0	0	0	0	0	0	0	chr20	39632437	+	cg27478635	4710192	NA	TAATCAACAATTAAAATATCCACAAAACCAATAACTCACTCATTTAATAC		II			NA	NA
AQP1;AQP1;AQP1	0.45654	0.942576	0.736396	0.336614	0.855878	0.721121	0.82004	0.427266	0.370804	0.842471	0.405104	0.218976	0.709852	0.541479	0.407492	0.339824	0.343419	0.324387	4.42e-12	0	0	0	0	0	0	0	1.24e-11	0	0	0	0	0	0	0	0	0	chr7	30951381	-	cg04372674	50603828	NA	AACACAACCRTATCTACATCCATCCAAAAAAAATCTATATAATATAAAAC		II			NA	NA
FRMPD1;FRMPD1;RP11-613M10.9	0.590123	0.922976	0.468925	0.409806	0.842292	0.575486	0.847904	0.675125	0.725388	0.665507	0.531546	0.540551	0.390314	0.439301	0.428104	0.201479	0.275706	0.351399	0	0	1.11e-16	0	0	0	0	0	0	0	0	0	0	0	0	0	0	0	chr9	37679969	-	cg04683582	28743274	NA	ATAAAACCTTACAAATCACATCAACACCACCAATATTAACATTAATATTC		II			rs112065887	0.010979
MYO1H	0.461487	0.925247	0.498167	0.373626	0.501378	0.422391	0.460831	0.861817	0.255773	0.499175	0.168341	0.431605	0.575458	0.456701	0.307948	0.248356	0.231867	0.33949	0	0	0	0	0	0	0	0	0	0	0	0	0	0	0	0	0	0	chr12	109825459	-	cg07527983	55809973	NA	TTTACTATATTTTACTTTTTCTTATTTTCAAACTATACATTCTACTACAC		II			NA	NA
	0.168852	0.769864	0.394841	0.137539	0.17704	0.298468	0.0535569	0.372509	0.225062	0.0802166	0.0764782	0.0381425	0.103504	0.0670905	0.0358586	0.0622919	0.0641251	0.0967224	0	0	0	0	0	0	0	0	0	0	0	0	0	0	0	0	0	0	chr6	26569596	-	cg06373574	26626824	NA	TATTCAAAATTCTAAATCRTTACRAATCAATTACAAACTAAACCACTAAC		II			NA	NA
SLCO4A1;SLCO4A1;SLCO4A1;SLCO4A1	0.865383	0.988699	0.970219	0.550281	0.630945	0.55644	0.85883	0.682655	0.339746	0.704013	0.550496	0.63605	0.70076	0.485643	0.550118	0.556632	0.579631	0.410307	0	0	0	0	0	0	0	0	0	0	0	0	0	0	0	0	0	0	chr20	61286778	+	cg15974066	77699119	NA	CTAAAAAACCCAAATAACTATAACCTCTCTACATCTTAAAAACTTTCCCC		II			NA	NA
	0.566893	0.707696	0.219072	0.620743	0.386411	0.407522	0.814668	0.281213	0.323853	0.467731	0.504285	0.119678	0.543563	0.214937	0.160874	0.229619	0.205646	0.119682	0	0	0	0	0	0	0	0	0	0	0	0	0	0	0	0	0	0	chr17	36585452	+	cg18960629	14739265	NA	AAAAAACCCAAACAAAACAACCCAACRCTAAATAATACCCCTAACACCCC		II			NA	NA
RP11-699L21.1;RP11-699L21.2	0.22225	0.941077	0.0926901	0.0277757	0.0788903	0.0920772	0.586034	0.0285823	0.0733088	0.0704175	0.0188683	0.0141523	0.0582548	0.0387326	0.0259727	0.0819096	0.0680942	0.0216804	0	0	0	0	0	0	0	0	0	0	0	0	0	0	0	0	0	0	chr3	193720874	-	cg08935223	50627971	NA	CTTACCCATTTATATTTAAACRATATTTTTCTCTAACTATCCCACTTCCC		II			NA	NA
RP11-168G22.3	0.302471	0.636718	0.263128	0.321787	0.260716	0.541175	0.180899	0.359274	0.22387	0.161702	0.113041	0.100562	0.187049	0.15312	0.14026	0.0917252	0.123319	0.172786	6.68e-12	0	0.000843018	0	0	0	0	0	4.6e-09	0	0	0	0	0	0	0	0	0	chr13	62895294	+	cg01930377	52669875	NA	CTATCTATACTCATATCCTCTAACATCCACCTAACTTTATAACTCATTTC		II			NA	NA
SLC7A14	0.743388	0.719206	0.90998	0.422678	0.623869	0.602236	0.763041	0.642971	0.268702	0.72045	0.57033	0.432273	0.654623	0.497582	0.262071	0.478996	0.51566	0.269374	0	0	0	0	0	0	0	0	0	0	0	0	0	0	0	0	0	0	chr3	170282058	+	cg01289541	23684282	NA	ACAATCTAACCTCAACACAACAAATCTCTAACAACAAAAAATACCTTTTC		II			NA	NA
SRC	0.861757	0.965145	0.920042	0.711261	0.969875	0.850622	0.719303	0.786687	0.778314	0.812063	0.735629	0.573937	0.777293	0.461887	0.633114	0.621436	0.555054	0.418044	0	0	0	0	0	0	0	0	0	0	0	0	0	0	0	0	0	0	chr20	36024614	+	cg26701500	12758893	NA	ATAATATAAAAACCRCCRCTATCCAACTTACRAATCTTATAATACTTCAC		II			NA	NA
	0.576838	0.888273	0.832181	0.796538	0.808581	0.734581	0.884697	0.203686	0.55062	0.655221	0.490913	0.247758	0.548919	0.443371	0.686803	0.340082	0.365606	0.713543	0	0	0	0	0	0	0	0	0	0	0	0	0	0	0	0	0	0	chr13	80934176	-	cg20041729	71802881	NA	ACTATTTTAAAATCCTAAAAAACCCCAATCACACRTTATCAATAATAACC		II			NA	NA
SPATS2;SPATS2;SPATS2;SPATS2	0.399285	0.988828	0.530563	0.520564	0.632003	0.740447	0.858582	0.283548	0.733009	0.272815	0.468322	0.325763	0.279799	0.462214	0.542308	0.263327	0.28049	0.451003	0	0	0	0	0	0	0	0	0	0	0	0	0	0	0	0	0	0	chr12	49797942	+	cg26496200	57771557	NA	ACTAAAAACTTCCAAAAAACCCTAACAATTTCTATCATAACATTCACCAC		II			NA	NA
PTPN1	0.237693	0.903101	0.234418	0.216954	0.225029	0.170757	0.57512	0.194564	0.233483	0.219301	0.287479	0.0625133	0.0514009	0.0948125	0.0767196	0.044349	0.058152	0.205858	0.151136	0	1.37e-05	0	0	0	0	0	0	0	0	0	0	0	0	0	0	0	chr20	49135042	+	cg15655369	9625104	NA	TTTCTCTATACAAAAATTAACCACAAAAATATTTATAACTCAATAAAAAC		II			NA	NA
	0.19433	0.946861	0.109204	0.226777	0.0608551	0.0321457	0.135042	0.425676	0.0496365	0.0691814	0.167899	0.0274231	0.0386416	0.0392337	0.0407839	0.0583187	0.0335317	0.0260375	0	0	0	0	0	0	0	0	0	0	0	0	0	0	0	0	0	0	chr5	177580340	+	cg21067654	54745931	NA	ATATACAAAAACCAATCAAACAATCRATAAAATCCCTTTAATACAATACC		II			NA	NA
COL11A2;COL11A2	0.909497	0.989085	0.849897	0.830488	0.908976	0.941618	0.961621	0.899222	0.763543	0.921818	0.694163	0.492501	0.630674	0.804259	0.75212	0.635357	0.704023	0.60196	0	0	0	0	0	0	0	0	0	0	0	0	0	0	0	0	0	0	chr6	33132637	+	cg18754388	11726549	NA	TCTACAACTTCACAACAAAAAATAAAACCTATATAACRCCTAAAAATAAC		II			NA	NA
	0.749606	0.820617	0.622159	0.808126	0.689372	0.718832	0.719622	0.694816	0.512655	0.567825	0.539858	0.51995	0.686277	0.519086	0.559762	0.47868	0.408476	0.374336	0	0	0	0	0	0	0	0	0	0	0	0	0	0	0	0	0	0	chr7	32825097	+	cg13375110	60652950	NA	CAAATACTACCAAAAACATAATTCTACACAACTAAAAACCTCCAAAAAAC		II			NA	NA
	0.95364	0.968703	0.971522	0.5001	0.678821	0.622337	0.707507	0.693634	0.88351	0.868827	0.469346	0.608983	0.493675	0.401439	0.244996	0.602153	0.550108	0.385983	0	0	0	0	0	0	0	0	0	0	0	0	0	0	0	0	0	0	chr7	24917499	+	cg05790248	94760388	NA	ATAATAACCTTTAAACTTAACACCCCACAAAATAAAACATCAATACAACC		II			rs116287308	0.010426
SYT8;SYT8;SYT8;SYT8;SYT8	0.863928	0.980677	0.378572	0.728966	0.936338	0.788836	0.943237	0.389686	0.303115	0.302753	0.620293	0.604073	0.450865	0.7849	0.782098	0.366235	0.401538	0.785916	0	0	0	0	0	0	0	0	0	0	0	0	0	0	0	0	0	0	chr11	1855746	+	cg03861143	4678286	NA	CTACAACCCCCAAAAACTTAAAAACCCAAAAAAATCTACAAAATCATAAC		II			NA	NA
FAM47E	0.225699	0.583443	0.216994	0.0746471	0.250155	0.175755	0.520855	0.337904	0.15928	0.0739715	0.280899	0.0363715	0.0338449	0.0397133	0.0566468	0.0311218	0.0347461	0.124957	0	0	0	0	0	0	0	0	0	0	0	0	0	0	0	0	0	0	chr4	77134319	+	cg10711857	6665190	NA	ATAAAACTATAAATCCTAACTTTTAAAAAAACCTTCRATTATATTCTATC		II			NA	NA
	0.895066	0.980855	0.978136	0.733789	0.637027	0.857141	0.736084	0.701999	0.754077	0.59322	0.675618	0.634473	0.843225	0.76601	0.527885	0.33956	0.36654	0.539434	0	0	0	0	0	0	0	0	0	0	0	0	0	0	0	0	0	0	chr9	124084497	-	cg16639568	77675553	NA	CTTCTTAAATAACTACTTTACTCTCTTACATATCCTTCCAATAACTCTTC		II			rs79583720	0.016493
PCDHGB1	0.433291	0.946928	0.839334	0.360228	0.198821	0.446312	0.334307	0.472464	0.232514	0.287763	0.141803	0.0649855	0.302946	0.122813	0.0839335	0.71767	0.687273	0.287926	0	0	0	0	0	0	0	0	0	0	0	0	0	0	0	0	0	0	chr5	140729700	-	cg22240695	3691134	NA	AACRTCAAACAAAATACCTTCCTACTTTATCCRATACACTAAACACAAAC		II			NA	NA
RP11-429J17.7	0.712429	0.872719	0.76064	0.491518	0.39528	0.524985	0.72147	0.641424	0.821408	0.368727	0.446137	0.159544	0.734685	0.344074	0.318334	0.388731	0.409348	0.30073	0	0	0	0	0	0	0	0	0	0	0	0	0	0	0	0	0	0	chr8	144853229	+	cg25833672	47798520	NA	ACTAAACTAAACRAAAAAACCCCAAACCTAAAAAAACTCATCACAACCCC		II			NA	NA
NAP1L5;NAP1L5	0.77222	0.929094	0.806506	0.424424	0.799352	0.612934	0.747107	0.617303	0.740621	0.425105	0.503478	0.491009	0.505663	0.449336	0.373617	0.498164	0.531424	0.509542	0	0	0	0	0	0	0	0	0	0	0	0	0	0	0	0	0	0	chr4	89618667	-	cg01578057	1729143	NA	AACTTCTATCTTATCRCATCRCTTCTACAACTTTTTAAAAACCAAAACTC		II			NA	NA
CCDC48;RP11-723O4.8;RP11-723O4.8;KIAA1257	0.647433	0.888395	0.704517	0.427839	0.538632	0.684107	0.418554	0.618531	0.640399	0.421563	0.416941	0.26603	0.433827	0.351744	0.323963	0.420004	0.402837	0.374558	0	0	0	0	0	0	0	0	0	0	0	0	0	0	0	0	0	0	chr3	128719999	+	cg00112465	72793218	92700595	AATTAACACAAAATCCAAAACCCAAAAAAACCTTAAAAATAACAACCTCA	AATTAACGCGAAATCCGAAACCCAAAAAAACCTTAAAAATAACGACCTCG	I	T	Red	NA	NA
	0.476611	0.808112	0.192846	0.468443	0.109882	0.367826	0.349023	0.398913	0.209287	0.117698	0.106819	0.0387452	0.239622	0.0724804	0.0781201	0.408893	0.376733	0.208344	0	0	0	0	0	0	0	0	0	0	0	0	0	0	0	0	0	0	chr3	195179345	+	cg09882535	98750952	NA	TCTCACCAATACTTACATAATATTTTCCTCTTATACATATTTCCTATTTC		II			NA	NA
CACNB2	0.245287	0.628678	0.483258	0.198818	0.173614	0.332465	0.485342	0.459879	0.222494	0.0566167	0.289509	0.0557676	0.0912105	0.246677	0.273571	0.153198	0.156889	0.105674	0	0	0	0	0	0	0	0	0	0	0	0	0	0	0	0	0	0	chr10	18434068	+	cg00177243	22618899	NA	ATCACCAAACTATATTACCACAACATACTTAAAAAACATCTAACAAACTC		II			NA	NA
	0.297862	0.88461	0.151026	0.176943	0.353874	0.283442	0.122395	0.234715	0.283816	0.0820821	0.119963	0.0596871	0.121442	0.065529	0.0891411	0.0249527	0.0279145	0.149055	0	0	0	0	0	0	0	0	0	0	0	0	0	0	0	0	0	0	chr5	56679223	+	cg15324190	80650136	NA	TAAAACAACTCATATTCCAAACAAAAACTACAATTACTACTAAAAAACTC		II			NA	NA
AC113607.1;AC113607.1	0.714089	0.819855	0.519428	0.816723	0.822104	0.5414	0.841236	0.612775	0.524365	0.361577	0.613503	0.487174	0.380021	0.654903	0.476436	0.473581	0.374497	0.656689	0	0	0	0	0	0	0	0	0	0	0	0	0	0	0	0	0	0	chr2	865218	-	cg25164929	21687544	NA	ACACATTCCAAACCCRATAAATATCTAAAACTATAAATAACACTAAACCC		II			NA	NA
WNT9A	0.30357	0.553922	0.200079	0.583529	0.246376	0.109447	0.303202	0.290117	0.224171	0.0820619	0.312021	0.0356036	0.0516332	0.0459061	0.0368077	0.112348	0.125049	0.106363	0	0	0	0	0	0	0	0	4e-15	0	0	0	0	0	0	0	0	0	chr1	228135059	-	cg17180977	75735112	NA	CTCTCTCTCTCCRTTTAAAACTCAACRCRAAAAACATCTAAATTTTATAC		II			NA	NA
GDAP1L1;GDAP1L1;GDAP1L1;GDAP1L1	0.358644	0.961034	0.442512	0.392727	0.0793912	0.385461	0.389304	0.532657	0.382296	0.0622119	0.36565	0.27068	0.576776	0.0974144	0.106542	0.0585418	0.0605838	0.340701	0	0	0	0	0	0	0	0	0	0	0	0	0	0	0	0	0	0	chr20	42875779	-	cg09994356	18662923	59691826	CCACCCTTACAAAAAACCTAACACTAAAAACTAACAACTTTTCTAACACA	CCACCCTTACAAAAAACCTAACACTAAAAACTAACGACTTTTCTAACGCG	I	A	Red	NA	NA
SOGA2	0.469848	0.848399	0.17197	0.284044	0.0385743	0.0552163	0.174124	0.106679	0.242984	0.0344581	0.0506481	0.0153638	0.0184585	0.0420348	0.0522299	0.0602815	0.0254475	0.0388703	0	0	0	0	0	0	0	0	0	0	0	0	0	0	0	0	0	0	chr18	8706842	+	cg08102116	98672102	NA	TACTTCTCCTTCCAAAAATTTAAACTTAAATTACCAATACCTAACAATAC		II			rs62085573	0.068099
	0.299676	0.851726	0.74428	0.670163	0.702281	0.615831	0.638158	0.37264	0.512097	0.318223	0.345317	0.298848	0.367141	0.433398	0.360194	0.536284	0.480036	0.361954	0	0	0	0	0	0	0	0	0	0	0	0	0	0	0	0	0	0	chr14	51208379	-	cg12806049	42689992	NA	TAAAAACATCACTTCTTATTTTAAAACCTCCTTTTCCTACTAAATCACTC		II			NA	NA
SLC37A1	0.724549	0.946441	0.221802	0.448865	0.592097	0.555847	0.570412	0.41335	0.396207	0.585104	0.37229	0.190869	0.35297	0.370656	0.340933	0.273348	0.238795	0.366744	0	0	0	0	0	0	0	0	0	0	0	0	0	0	0	0	0	0	chr21	43945310	-	cg22684717	27731836	NA	CATACCTCRCCCTATACATCTCTTCATCTATATATATTCTTTATAACATC		II			NA	NA
MIR129-2	0.478022	0.917836	0.728266	0.482457	0.14788	0.516034	0.575322	0.52297	0.34577	0.171018	0.439657	0.547657	0.442327	0.165703	0.0687334	0.410339	0.456168	0.311057	0	0	0	0	0	0	0	0	0	0	0	0	0	0	0	0	0	0	chr11	43602845	-	cg15556502	31693894	9801347	TCCAAAAACACAAAAAAACAAACAACACACAAAATAATAAAACTAAACCA	TCCAAAAACGCGAAAAAACGAACAACGCGCGAAATAATAAAACTAAACCG	I	C	Grn	rs1483131	0.034752
	0.811853	0.985966	0.910794	0.755829	0.930909	0.942587	0.651063	0.533063	0.72294	0.89805	0.710229	0.508624	0.522807	0.651254	0.599929	0.473338	0.430614	0.53342	0	0	0	0	0	0	0	0	0	0	0	0	0	0	0	0	0	0	chr1	1085580	+	cg11811960	1734227	NA	ATATATACCCTACAAACAAATATACAACTTAAACCTAAAATCATACACCC		II			NA	NA
	0.232172	0.784084	0.250119	0.37147	0.250061	0.447257	0.386562	0.141807	0.254022	0.188651	0.116302	0.082472	0.169127	0.133172	0.215518	0.0730915	0.0702432	0.176528	0	0	1.28e-10	0	0	0	0	0	0	0	0	0	0	0	0	0	0	0	chr14	43324599	-	cg05719566	83794876	NA	AAAAAAAAATATCAATCAAAACTAAAAATTACTAACTCAAATTTCAACCC		II			rs10142776	0.121394
	0.358622	0.154927	0.289594	0.198969	0.222879	0.502447	0.799701	0.474699	0.171675	0.0756397	0.138571	0.200838	0.383912	0.2022	0.0727323	0.0691485	0.0898328	0.247465	0	0	0.0275502	0	3.41e-08	0	0	0	0	0	0	0	0	0	0	0	0	0	chrX	102809882	+	cg13176741	22747913	NA	CRATTACCATAATAACCTAACRTCATTTTAACRACTATAACAACCATAAC		II			NA	NA
MED24;MED24;MED24	0.535574	0.913628	0.122331	0.322459	0.245727	0.318492	0.171148	0.214198	0.222855	0.297967	0.132867	0.0974453	0.178284	0.110446	0.167085	0.0813807	0.102037	0.0640024	0	0	0	0	0	0	0	0	0	0	0	0	0	0	0	0	0	0	chr17	38210959	+	cg26877648	42798109	78805426	ACACCCTTACCACACCTACTAACTAAAAACTAACAAATAAAAAAATATCA	ACACCCTTACCGCACCTACTAACTAAAAACTAACGAATAAAAAAATATCG	I	A	Red	NA	NA
	0.296798	0.730385	0.0620864	0.276537	0.0873761	0.376236	0.40747	0.515914	0.0802139	0.0536152	0.0392758	0.0269308	0.18229	0.225857	0.0312484	0.359323	0.318927	0.0250151	0	0	0	0	0	0	0	0	0	0	0	0	0	0	0	0	0	0	chr1	4716537	-	cg02483484	16679111	18631231	AACAAAAAACAACATACAATTCTCAAATTTATCCACTAAAATACACTACA	AACGAAAAACAACGTACGATTCTCGAATTTATCCACTAAAATACACTACG	I	C	Grn	NA	NA
CPA6;CPA6;CPA6	0.151294	0.964963	0.161828	0.114208	0.093914	0.375441	0.44219	0.161853	0.119243	0.0688843	0.0831328	0.064867	0.270945	0.0612746	0.0674047	0.0826142	0.089817	0.0759831	0	0	0	0	0	0	0	0	0	0	0	0	0	0	0	0	0	0	chr8	68658668	-	cg21801132	36723107	NA	TTTAATCAAACTCCCCTAAAAAAAACTAAACCTCCCTCRTACTAACTCAC		II			rs2553663	0.358087
	0.896036	0.939263	0.896641	0.729588	0.938784	0.922658	0.844369	0.776933	0.743387	0.688904	0.847186	0.557891	0.421464	0.669127	0.757689	0.538069	0.560029	0.799772	0	0	0	0	0	0	0	0	0	0	0	0	0	0	0	0	0	0	chr2	17785642	+	cg05910288	35626575	NA	CTAAAATAACACCACAAAACTAAACTAATAAACTAAAATCRACCTCTACC		II			NA	NA
TNFSF4	0.156877	0.865923	0.315203	0.310441	0.139689	0.0489095	0.556183	0.137969	0.206804	0.12246	0.0528768	0.0281048	0.022409	0.0498074	0.0285522	0.224672	0.210887	0.120978	0	0	0	0	0	0	0	0	0	0	0	0	0	0	0	0	0	0	chr1	173176501	+	cg26315984	56668843	NA	TTCAAATTAATCACAAAAAAATTCCCCCRCCTACCTACAAAAATTACAAC		II			NA	NA
IL17RE;IL17RE;IL17RE;IL17RE	0.715599	0.95472	0.950026	0.459726	0.860645	0.405758	0.697918	0.637212	0.692781	0.647328	0.385651	0.362293	0.588721	0.246957	0.263074	0.68237	0.740862	0.39556	0	0	0	0	0	0	0	0	0	0	0	0	0	0	0	0	0	0	chr3	9943937	-	cg13581832	1742478	NA	CCCTCTACTCCAAAACTCAACTATAAACTCTAAAACTTCCTAAACAAAAC		II			NA	NA
DNAH14;DNAH14;DNAH14;DNAH14;DNAH14;DNAH14;DNAH14;DNAH14;DNAH14;DNAH14	0.408747	0.724544	0.00746039	0.447796	0.0885926	0.274558	0.448762	0.353711	0.023391	0.0238242	0.0664451	0.0266944	0.0612981	0.117221	0.23274	0.327969	0.289365	0.177532	0	0	0	0	0	0	0	0	0	0	0	0	0	0	0	0	0	0	chr1	225117431	-	cg10174867	82606840	28667550	CAATTACAACCAAAAAACATCAAAACCTAACATAATAAAACTATACTACA	CGATTACGACCAAAAAACGTCGAAACCTAACGTAATAAAACTATACTACG	I	C	Grn	NA	NA
	0.825096	0.964111	0.934866	0.766852	0.818962	0.690146	0.785935	0.775137	0.64706	0.528665	0.546914	0.585031	0.523107	0.706618	0.677466	0.652877	0.629605	0.608091	0	0	0	0	0	0	0	0	0	0	0	0	0	0	0	0	0	0	chr20	5669604	+	cg10422845	2771114	NA	CAAAAACTAAAAACCAAAATAAATAACCTATAACCCAAAATAAATAACCC		II			rs6076863	0.041827
	0.176131	0.961953	0.546446	0.666928	0.612513	0.738801	0.839583	0.559921	0.495418	0.415829	0.444773	0.35941	0.75673	0.406725	0.408596	0.257697	0.278974	0.457778	0	0	6.09e-13	0	0	0	0	0	0	0	0	0	0	0	0	0	0	0	chr20	56395410	-	cg06182111	60670143	NA	TCATAATAAAATCAAAAACTAATAATCACCTACCCATAACTATTCTCCAC		II			NA	NA
MEGF11	0.480855	0.935203	0.969211	0.612766	0.72257	0.791984	0.714526	0.781888	0.605215	0.780679	0.544906	0.496311	0.38604	0.525622	0.422188	0.62402	0.577297	0.453628	0	0	0	0	0	0	0	0	0	0	0	0	0	0	0	0	0	0	chr15	66245419	-	cg06314665	18788571	NA	ACCTAAAACAACAATTATACACRTTCATAACTCTAATCCATCAAATATCC		II			NA	NA
JPH3	0.95636	0.917107	0.976574	0.474501	0.689895	0.887553	0.646682	0.729092	0.480268	0.171841	0.512046	0.804372	0.686899	0.628964	0.662255	0.557437	0.710078	0.53776	0	0	0	0	0	0	0	0	0	0	0	0	0	0	0	0	0	0	chr16	87719146	-	cg09165088	78731312	NA	RACCAACTACCTAAACTAAAAAACRATAAAACRCACACTTAAAAACACAC		II			NA	NA
	0.907877	0.955718	0.755206	0.854103	0.674922	0.839659	0.87536	0.812486	0.532141	0.575784	0.655585	0.843816	0.507909	0.675839	0.615536	0.676855	0.65211	0.513422	0	0	0	0	0	0	0	0	0	0	0	0	0	0	0	0	0	0	chr1	191782666	+	cg00275942	68666154	NA	TCTTTTATTACCCTTTCAAACATATAATCTTTTTAACTCACTCCCTATTC		II			NA	NA
MEOX2	0.517767	0.903443	0.470402	0.119666	0.337864	0.305452	0.0611113	0.289864	0.312631	0.285006	0.242492	0.0696681	0.265652	0.157474	0.0685241	0.0554636	0.0720676	0.132995	0	0	2.85e-06	0	0	0	0	0	0	0	0	0	0	0	0	0	0	0	chr7	15726466	+	cg27096779	12652865	7636890	ACTTATAATCCTAACAACCAACAATACTAAACAAACATAAACACTCTACA	GCTTATAATCCTAACAACCGACAATACTAAACGAACGTAAACGCTCTACG	I	T	Red	NA	NA
BAIAP2;BAIAP2	0.760411	0.946168	0.588019	0.870824	0.976305	0.939984	0.833035	0.470749	0.730553	0.679442	0.780697	0.427122	0.644396	0.709867	0.630155	0.309987	0.327785	0.647055	0	0	0	0	0	0	0	0	0	0	0	0	0	0	0	0	0	0	chr17	79031162	-	cg07960691	51759845	NA	TAATTAAATCAAACTCTACCTCTAAAATACTAAAAAACCCCTCAAACRAC		II			rs116270913	0.017811
	0.251943	0.956515	0.234271	0.282057	0.329576	0.475453	0.803488	0.236172	0.390789	0.174859	0.171823	0.194645	0.380004	0.192112	0.235244	0.227321	0.223529	0.17704	0	0	0	0	0	0	0	0	0	0	0	0	0	0	0	0	0	0	chr19	30327439	-	cg21979972	20691283	NA	AAACTATAAAAAATTCRCCCCAACATTCAAAACTAATATAAAAACTACAC		II			NA	NA
	0.847929	0.976231	0.866338	0.894884	0.930926	0.92796	0.946582	0.867829	0.893309	0.9666	0.805016	0.934288	0.429595	0.806873	0.423665	0.518805	0.566027	0.634972	0	0	0	0	0	0	0	0	0	0	0	0	0	0	0	0	0	0	chr18	72057288	+	cg12470483	7778406	NA	AAAAATAACAAACCRCATACTTAAAAATAAAATCCATAATTCCCTAACCC		II			NA	NA
C22orf34;C22orf34	0.831212	0.989716	0.95627	0.670441	0.974108	0.988821	0.531856	0.62557	0.204462	0.550849	0.589444	0.627023	0.501185	0.803487	0.836259	0.574644	0.592822	0.835643	0	0	0	0	0	0	0	0	0	0	0	0	0	0	0	0	0	0	chr22	50029676	+	cg12320402	84758535	NA	CTTCTATAAACAAAACCTCCATAACCTACCTTAAACTTCTAAACAAATAC		II			NA	NA
	0.395924	0.45993	0.534912	0.148534	0.136114	0.414475	0.467397	0.598378	0.314913	0.100883	0.103849	0.202014	0.29934	0.11145	0.0545685	0.202185	0.287475	0.174066	0	0	0	0	0	0	0	0	0	0	0	0	0	0	0	0	0	0	chr4	4868723	-	cg05732832	38633133	23799583	AACAAAACAAAAATAAAATTACCTAACAACAAAAAACCTAAAACACCTCA	AACGAAACAAAAATAAAATTACCTAACGACAAAAAACCTAAAACGCCTCG	I	A	Red	NA	NA
SLC16A5;SLC16A5;SLC16A5	0.940393	0.71637	0.506327	0.752775	0.661599	0.817579	0.690313	0.507947	0.41892	0.575563	0.666641	0.307222	0.671785	0.627302	0.690594	0.25826	0.302573	0.378969	0	0	0	0	0	0	0	0	0	0	0	0	0	0	0	0	0	0	chr17	73089282	+	cg01235596	16631863	NA	ATCACTACTTATAAAATACAACAAACCTCTAAAATCAATATAATCCCAAC		II			NA	NA
ZDBF2	0.404515	0.862104	0.216388	0.257113	0.194243	0.275695	0.482564	0.417842	0.315499	0.13893	0.0625961	0.0518188	0.0454653	0.208687	0.194464	0.228612	0.230381	0.318235	0	0	0	0	0	0	0	0	0	0	0	0	0	0	0	0	0	0	chr2	207140303	+	cg00410106	33723220	NA	AAAACCAATATCTTATTATACATTTTTTTCACRAACTACCAAAAATCATC		II			NA	NA
	0.730372	0.967009	0.837359	0.340081	0.532333	0.726334	0.745055	0.674785	0.382823	0.586921	0.479378	0.444355	0.662228	0.383074	0.209839	0.717478	0.739282	0.242898	0	0	0	0	0	0	0	0	0	0	0	0	0	0	0	0	0	0	chr1	111097901	-	cg04780572	84752338	28749189	CAAACATTTATATTATTTAAAACAATCAAAACTCAACACTACAAAAACCA	CAAACGTTTATATTATTTAAAACGATCGAAACTCAACGCTACGAAAACCG	I	A	Red	rs115524799	0.018245
	0.830333	0.942184	0.911482	0.685091	0.680932	0.660507	0.689304	0.549108	0.768366	0.329686	0.525412	0.83519	0.47682	0.570176	0.566106	0.404736	0.344357	0.522115	0	0	0	0	0	0	0	0	0	0	0	0	0	0	0	0	0	0	chr20	62090270	+	cg16162122	83733418	NA	CTCTTAAAACRAAACCTACRTCACATATAACCAAATACCCTAAATAAACC		II			NA	NA
	0.333829	0.779438	0.373616	0.532565	0.716644	0.421231	0.556439	0.404491	0.322619	0.238169	0.535351	0.0870999	0.313956	0.558393	0.380482	0.157497	0.178217	0.282873	1.72e-06	0	1.03e-05	0	0	0	0	0	3.63e-07	0	0	0	0	0	0	0	0	0	chr14	100900810	+	cg19482216	67749124	NA	AAACCCAAAAAACACCTAAAATATAAACTATATACTCTCAATCTAAAATC		II			NA	NA
SLC26A10;SLC26A10;SLC26A10	0.937719	0.843003	0.956558	0.573146	0.672056	0.798264	0.890699	0.835498	0.9522	0.444112	0.524052	0.572327	0.700027	0.541728	0.512013	0.618321	0.630896	0.54623	0	0	0	0	0	0	0	0	0	0	0	0	0	0	0	0	0	0	chr12	58019647	+	cg14546619	79690589	NA	CACCTACTTAAAAATCTAAATTCTTCAATTCCTCACCCATAACTCAACCC		II			NA	NA
ITGB1BP3;ITGB1BP3;ITGB1BP3	0.323526	0.5104	0.421571	0.402767	0.0178415	0.22144	0.475649	0.262475	0.171882	0.0269272	0.0755587	0.0263552	0.24468	0.0295969	0.0858232	0.227051	0.249053	0.0661035	0	0	0	0	0	0	0	0	0	0	0	0	0	0	0	0	0	0	chr19	3933114	-	cg11960711	8799564	NA	ATCTTATAATTCACTACTAAAAATCTTAAACCCACCTTAACCCTAACCTC		II			NA	NA
RP11-184A2.3	0.955943	0.978847	0.9871	0.883465	0.898008	0.956895	0.880439	0.932977	0.860643	0.829399	0.811154	0.386406	0.638244	0.625219	0.658786	0.798804	0.874276	0.767715	0	0	0	0	0	0	0	0	0	0	0	0	0	0	0	0	0	0	chr10	3792283	+	cg09455513	73772883	NA	ATCAACTATCAACCATAAATAAACCCTTTACTTCAATTATCTCTAATATC		II			NA	NA
	0.788313	0.978875	0.685237	0.954388	0.943075	0.960681	0.9771	0.618402	0.772902	0.428848	0.828282	0.599498	0.472198	0.697815	0.965615	0.404673	0.484091	0.887446	0	0	0	0	0	0	0	0	0	0	0	0	0	0	0	0	0	0	chr2	36557755	+	cg02032193	17747595	NA	ACTCTAATACTATCTCTCCTAAAACTAAATCTACCAATCTAAAAACTAAC		II			NA	NA
	0.379678	0.971036	0.0902672	0.535735	0.599697	0.533496	0.781623	0.426175	0.426827	0.341958	0.37427	0.280046	0.330721	0.377702	0.470692	0.18793	0.176263	0.339858	0	0	0	0	0	0	0	0	0	0	0	0	0	0	0	0	0	0	chr9	124479655	-	cg09628055	26607190	NA	CCCTTTTTATCCAACTAACTAAAAACCACTCATTATACTAACAAAAACAC		II			NA	NA
PDE1B;PDE1B;PDE1B	0.374258	0.915469	0.313729	0.0472424	0.168353	0.395176	0.593709	0.185728	0.445584	0.152734	0.0674216	0.12029	0.299191	0.0612724	0.0457989	0.150496	0.162027	0.147504	0	0	0	0	0	0	0	0	2.73e-14	0	0	0	0	0	0	0	0	0	chr12	54943141	+	cg06901488	2787953	57721589	CACCAAAAACAAATAACTACATATACCCTATACTAACAAATATAAATACA	CGCCGAAAACGAATAACTACGTATACCCTATACTAACGAATATAAATACG	I	T	Red	NA	NA
	0.517327	0.83937	0.333314	0.476059	0.727334	0.655204	0.816904	0.61645	0.37629	0.308154	0.357023	0.537097	0.56603	0.249904	0.476051	0.414646	0.417124	0.435385	0	0	0	0	0	0	0	0	0	0	0	0	0	0	0	0	0	0	chr20	62092878	+	cg12628879	5746988	NA	CCCRAAATACTAACCATAATCCTAACCAAAAACTACAATTACRACTCCTC		II			NA	NA
ANKRD11;ANKRD11	0.175784	0.964838	0.227517	0.295264	0.436377	0.369549	0.047459	0.12559	0.0268903	0.176328	0.155513	0.091995	0.079988	0.110088	0.155428	0.0752442	0.0817522	0.260213	0	0	0	0	0	0	0	0	0	0	0	0	0	0	0	0	0	0	chr16	89428895	+	cg05869739	49693101	NA	ATATATACTCCRCCCAATATCTCTAATACTAAACACATAAATTCAATCAC		II			NA	NA
RP11-148L24.1	0.760147	0.901663	0.446861	0.784921	0.906209	0.735136	0.442227	0.585994	0.415604	0.762135	0.657828	0.447268	0.446793	0.548975	0.660439	0.316849	0.367446	0.241904	0	0	0	0	0	0	0	0	0	0	0	0	0	0	0	0	0	0	chr4	175126390	-	cg20771933	17732821	NA	TCTCAACTTTCCTTCTTTCAAACTCTAAACAACATTACCTTTATACTATC		II			rs12651414	0.360463
NCR1	0.304141	0.683329	0.222964	0.196423	0.201124	0.144485	0.36788	0.17647	0.226803	0.103819	0.0884471	0.0229757	0.0415313	0.0569023	0.0373188	0.0825574	0.0435809	0.0786899	0	0	0	0	0	0	0	0	0	0	0	0	0	0	0	0	0	0	chr19	55417361	-	cg12123879	60803875	NA	AACAATTATCAAAATTACTAACTAAACCACAAATATATCAAAAAAACCAC		II			NA	NA
FAM190A	0.54365	0.90001	0.489699	0.206418	0.344016	0.513677	0.816684	0.453305	0.458088	0.428109	0.195314	0.630338	0.249732	0.254106	0.109227	0.261339	0.413702	0.24605	6.07e-07	0	3.25e-10	0	5.92e-13	2.7e-11	0	2.15e-14	0.000474874	0.000350336	0	0	0	0	0	0	0	0	chr4	91048582	+	cg15935295	26786124	94701933	AACACTTCCAAATATATAAATACACAAAATATAACTATATAAAAAACACA	AACGCTTCCAAATATATAAATACGCGAAATATAACTATATAAAAAACGCG	I	A	Red	NA	NA
PVALB;CITF22-24E5.1	0.734639	0.560837	0.122255	0.130917	0.315209	0.241418	0.577762	0.397783	0.49551	0.291831	0.0849989	0.0299848	0.307221	0.0630658	0.0388892	0.157348	0.173733	0.120344	0	0	0	0	0	0	0	0	0	0	0	0	0	0	0	0	0	0	chr22	37212787	+	cg23520948	75753446	32771534	TAACAATTCCCAAACTCTATCCAAACAAAACTTAACACAAAAAACAAACA	TAACAATTCCCAAACTCTATCCGAACGAAACTTAACGCGAAAAACGAACG	I	A	Red	NA	NA
STK32B	0.491279	0.402411	0.228827	0.0219972	0.326037	0.412414	0.638431	0.147186	0.184037	0.01474	0.377382	0.175787	0.0997115	0.0344887	0.0324282	0.155588	0.153285	0.020235	0	0	0	0	0	0	0	0	0	0	0	0	0	0	0	0	0	0	chr4	5052464	+	cg00225765	38614293	NA	CCACAATTACRAATACCTAAATAAAAAATACRACAAATACRCCCCAAAAC		II			NA	NA
	0.922114	0.977481	0.918439	0.943887	0.972062	0.976882	0.839578	0.96912	0.869633	0.885907	0.874922	0.611991	0.850472	0.974077	0.867622	0.358445	0.35413	0.665109	0	0	0	0	0	0	0	0	0	0	0	0	0	0	0	0	0	0	chr5	3736816	+	cg01614898	49794278	NA	AAATCCCAAAATAAATAACTAACACRAACTCCTCAAAAATACRCTCAACC		II			NA	NA
HOGA1;PI4K2A	0.441847	0.784173	0.348832	0.43016	0.445564	0.812861	0.441555	0.325673	0.377181	0.226199	0.227246	0.376102	0.386025	0.36813	0.415115	0.136977	0.140677	0.298023	0	0	0	0	0	0	0	0	0	0	0	0	0	0	0	0	0	0	chr10	99343942	-	cg27428414	38805262	NA	TAATACCTACTATCCTATAAAACTATAAATAACTAACACAAACTTATCAC		II			rs12416267	0.237776
RP11-215P8.4;AC005355.1	0.879267	0.761377	0.237505	0.77519	0.809448	0.586073	0.885331	0.852611	0.390949	0.638449	0.447787	0.292977	0.256591	0.576165	0.610765	0.63364	0.688057	0.611468	0	0	5.02e-14	0	0	0	0	0	0	0	0	0	0	0	0	0	0	0	chr5	133794072	-	cg12856447	62731578	NA	AAACCATTTCACACTACCTTCRTTAAATCTATTTAATACTAAAAAACCAC		II			NA	NA
	0.925594	0.880529	0.92295	0.675084	0.914713	0.897574	0.881786	0.819682	0.866929	0.951355	0.590165	0.529641	0.723248	0.747483	0.641589	0.48909	0.483396	0.538735	0	0	0	0	0	0	0	0	0	0	0	0	0	0	0	0	0	0	chr6	138867080	-	cg05880829	6765454	NA	AAAATTAACAATCACCRTTCATATAATCCAATACAAATCAACCCAAAAAC		II			NA	NA
	0.433369	0.743019	0.382653	0.537281	0.605331	0.506074	0.682268	0.317763	0.405107	0.306015	0.425889	0.160045	0.326443	0.347905	0.487638	0.162063	0.176756	0.376744	0	0	0	0	0	0	0	0	0	0	0	0	0	0	0	0	0	0	chr17	55576995	-	cg23666702	18798245	NA	AATACATAACAAATCACCCAAAAACTTATTAACTTAAAACAACAACAATC		II			NA	NA
	0.906852	0.968361	0.397514	0.84885	0.916673	0.820571	0.90649	0.934586	0.8656	0.494356	0.90234	0.479748	0.586153	0.860661	0.779549	0.265438	0.265902	0.790075	0	0	0	0	0	0	0	0	0	0	0	0	0	0	0	0	0	0	chr6	140862587	-	cg00200056	54733841	NA	TAAACACCCCCTATAACAAACTAAATAAATAAACCRTATATCATTCTCAC		II			NA	NA
TRIM26;TRIM26;TRIM26	0.388517	0.973889	0.236872	0.714666	0.704568	0.47086	0.327832	0.435161	0.34401	0.266007	0.442032	0.403973	0.35072	0.398531	0.32571	0.198709	0.20332	0.29774	0	0	0	0	0	0	0	0	0	0	0	0	0	0	0	0	0	0	chr6	30179881	-	cg12600843	18671862	NA	ACCCAAATCAATATTAAATCATAAATCATATTAATACATACCCTTAATAC		II			NA	NA
ISL2	0.482337	0.896479	0.708352	0.338637	0.38111	0.707763	0.744982	0.599824	0.371479	0.474256	0.433236	0.455777	0.515546	0.2768	0.148631	0.622529	0.557052	0.13442	0	0	0	0	0	0	0	0	0	0	0	0	0	0	0	0	0	0	chr15	76627666	+	cg19464917	88796447	26618958	AACATAAAATTAATTAACATCAAAACAAATACAACCAAAAACACAAACCA	AACATAAAATTAATTAACGTCGAAACGAATACAACCGAAAACGCAAACCG	I	A	Red	NA	NA
RAD51B	0.491584	0.856425	0.1847	0.492931	0.67456	0.660634	0.679925	0.341853	0.174678	0.512127	0.438305	0.338976	0.182334	0.413735	0.484632	0.228999	0.187761	0.432636	0	0	0	0	0	0	0	0	0	0	0	0	0	0	0	0	0	0	chr14	68407654	+	cg18700886	91756593	NA	CAAATATTCTACACRATTCATAAACCAAACCTAAACAAACATATAACCAC		II			NA	NA
DNAI2	0.505484	0.929835	0.544579	0.655703	0.913945	0.794457	0.905092	0.477322	0.347661	0.361791	0.601234	0.388312	0.513943	0.541559	0.781658	0.404019	0.417387	0.717338	0	0	0	0	0	0	0	0	0	0	0	0	0	0	0	0	0	0	chr17	72306141	-	cg21584710	42613868	NA	TAATCAAACACACATAACTTTACTCCTCTCTCCTCTACCTAAATCTACCC		II			NA	NA
SERPINF1;SERPINF1	0.315071	0.937786	0.231097	0.125801	0.364268	0.315098	0.385908	0.276927	0.167288	0.12033	0.192621	0.191829	0.139488	0.158986	0.204867	0.0781641	0.0613017	0.292091	0	0	0	0	0	0	0	0	0	0	0	0	0	0	0	0	0	0	chr17	1673692	+	cg13514175	44713121	NA	ATTCTATAATAAACTAATATTAATTCCCCTATAAACCCAACTATATCCTC		II			NA	NA
	0.819698	0.29895	0.73384	0.363408	0.501749	0.360427	0.528193	0.26898	0.146821	0.145138	0.475582	0.269745	0.286824	0.325849	0.400192	0.136438	0.202246	0.372411	0	0	0	0	0	0	0	0	0	0	0	0	0	0	0	0	0	0	chr20	62092656	-	cg06398228	80776953	NA	ACTTTCTTCACRTAATCTTAACTCAACTCTTAACTAATTAAATAACACCC		II			NA	NA
	0.958749	0.991544	0.91115	0.916927	0.979346	0.942934	0.953658	0.913973	0.945325	0.859306	0.840367	0.584869	0.503723	0.78895	0.75651	0.614441	0.64462	0.839455	0	0	0	0	0	0	0	0	0	0	0	0	0	0	0	0	0	0	chr2	11164567	+	cg13922241	44632205	NA	CCRAAATCAAAAATTACTTCTACTTCTATCRTTCTATATACATATCTCCC		II			NA	NA
	0.566274	0.710315	0.841962	0.622976	0.968485	0.565555	0.737034	0.337133	0.56631	0.413777	0.54445	0.436419	0.420355	0.506051	0.546439	0.290212	0.307819	0.573036	0	0	0	0	0	0	0	0	0	0	0	0	0	0	0	0	0	0	chr13	94965245	-	cg18397405	40603597	NA	AAATTATAAACRACCCRATCTTACCTAAACCTACTTTATCTATTTACTAC		II			rs1886933	0.319656
PADI1	0.808724	0.957089	0.997495	0.877524	0.97539	0.989516	0.856189	0.507672	0.942808	0.682812	0.90124	0.724713	0.468848	0.816534	0.921973	0.367106	0.3426	0.461185	0	0	0	0	0	0	0	0	0	0	0	0	0	0	0	0	0	0	chr1	17530676	-	cg21208518	20802226	NA	TTACTCATTTAACTTCACCTACRATCTATCTCCCCCAAAATATAAATATC		II			NA	NA
	0.342881	0.648222	0.272259	0.509951	0.241852	0.281219	0.402065	0.61501	0.247798	0.38588	0.0595588	0.033685	0.060283	0.0924092	0.0415306	0.5382	0.467965	0.13239	2.76e-14	0	2.36e-07	0	1.08e-10	0.081886	0	0	1.11e-16	0	0	0	0	0	0	0	0	0	chr6	44102572	+	cg25069157	53744845	NA	RAAACTTAAACTAAATAATAAAAACTCCTCCTACTTAAACCTAAAAAACC		II			NA	NA
	0.829407	0.937294	0.874516	0.523289	0.760331	0.732053	0.516924	0.69516	0.539313	0.423811	0.47953	0.761871	0.518362	0.415137	0.466227	0.700356	0.689849	0.260135	0	0	0	0	0	0	0	0	0	0	0	0	0	0	0	0	0	0	chr10	120386645	+	cg15340455	65796831	NA	TAACRATAAAATCTACACTAATCACAAAACTACTATCACCAACAAAAAAC		II			rs78976931	0.038884
	0.232597	0.372522	0.223827	0.495245	0.251579	0.373871	0.7632	0.164456	0.251663	0.19008	0.217567	0.0600486	0.0863506	0.159626	0.202823	0.0500182	0.0643986	0.232488	9.63e-07	0.000100266	6.25e-05	0	0	2.16e-11	0	0	7.97e-11	0	0	0	0	0	0	0	0	0	chr10	132925393	+	cg17004653	49745245	NA	AAAAAATAAAAACACTTCCCCTCTACCTTTATAATATTTAATTTCCTACC		II			NA	NA
IKBKG;IKBKG;G6PD	0.840531	0.95622	0.821004	0.781899	0.921869	0.839078	0.895037	0.768732	0.616966	0.546159	0.715053	0.626151	0.573859	0.652336	0.692152	0.686569	0.698526	0.642893	0	0	0	0	0	0	0	0	0	0	0	0	0	0	0	0	0	0	chrX	153770045	+	cg09440563	61792297	NA	CRTACTCTACCATAAAACCCTCATACCAAAACAAAAACTACAACRATTTC		II			NA	NA
MIR1267	0.508979	0.981775	0.543894	0.458145	0.693148	0.342468	0.20738	0.307024	0.304287	0.275635	0.323041	0.330013	0.444386	0.317923	0.413189	0.138589	0.166965	0.261188	0	0	0	0	0	0	0	0	0	0	0	0	0	0	0	0	0	0	chr13	108183725	-	cg25549968	64711258	NA	ATATAACACCTTACCCCCAACTCTCTCTCTTTTATTCTAACTCTAATCAC		II			NA	NA
	0.50099	0.958441	0.18979	0.575906	0.602662	0.515708	0.85952	0.513091	0.264022	0.300267	0.472701	0.326764	0.254123	0.506721	0.297866	0.500243	0.451813	0.442567	0	0	0	0	0	0	0	0	0	0	0	0	0	0	0	0	0	0	chr2	17994305	-	cg06740808	48665934	NA	AAATTACAATAAACCTAAATAATACCACTTCACTACAACCTAAACCCTAC		II			NA	NA
RP11-114H23.1	0.47534	0.591963	0.272886	0.824464	0.909141	0.853087	0.787366	0.609713	0.295246	0.33099	0.519963	0.448628	0.28658	0.457278	0.592141	0.468209	0.462542	0.7156	0	0	0	0	0	0	0	0	0	0	0	0	0	0	0	0	0	0	chr12	76272068	+	cg24347336	84661201	NA	ATATCCAAAACATAAAACCCRAAACTATTAATACATTTTAACAACTCCTC		II			rs77164629	0.011719
	0.384586	0.911439	0.543046	0.44242	0.516689	0.816079	0.763349	0.524188	0.611938	0.194661	0.536276	0.439059	0.432693	0.453969	0.471865	0.24634	0.257196	0.405523	0	0	0	0	0	0	0	0	0	0	0	0	0	0	0	0	0	0	chr4	93084871	-	cg10921854	1756310	NA	ACAACCAAAACACACATACAAAAACTTAACCCCCTCAAAATAATTAAAAC		II			NA	NA
	0.737961	0.982864	0.610262	0.616931	0.889448	0.542528	0.701635	0.421136	0.347544	0.499015	0.513298	0.477989	0.582792	0.546455	0.460158	0.537328	0.523301	0.313228	0	0	0	0	0	0	0	0	0	0	0	0	0	0	0	0	0	0	chr17	62134320	-	cg11101937	99726978	NA	CATTCCTAAACRAATCATTAACTTCCTAAACTCTCAAATAACAACATCTC		II			NA	NA
	0.678155	0.604527	0.713032	0.820063	0.775046	0.695506	0.747984	0.786805	0.369142	0.367086	0.66981	0.493984	0.521498	0.421028	0.658353	0.641407	0.514667	0.542349	0	0	0	0	0	0	0	0	0	0	0	0	0	0	0	0	0	0	chrX	119106899	-	cg06206898	18660148	NA	CTCTCTATACAAAAATCCCACATTACATACAACTACTTTATTAACATTTC		II			rs61685251	0.268675
RP11-662M24.2;RIMBP2	0.444796	0.771655	0.388717	0.0532042	0.270962	0.253011	0.172565	0.154731	0.454989	0.0959299	0.0706506	0.0528978	0.0654679	0.0798259	0.0591622	0.036345	0.0490191	0.0961752	0.000103753	0	0	0	0	0	0	0	4.27e-12	0	0	0	0	0	0	0	0	0	chr12	131200532	+	cg22781950	22736992	18623142	ACAACAACTCACCCTACTAACATATCAATACTACTTAAAATTCAAAATCA	ACAACGACTCGCCCTACTAACATATCGATACTACTTAAAATTCAAAATCG	I	T	Red	NA	NA
UBB;UBB;UBB;UBB;UBB	0.551398	0.48653	0.680123	0.451819	0.761757	0.561264	0.326367	0.570537	0.317126	0.680586	0.402062	0.48108	0.335896	0.241372	0.174233	0.208068	0.18365	0.386694	0	0	0	0	0	0	0	0	0	0	0	0	0	0	0	0	0	0	chr17	16284307	-	cg27351675	59625220	NA	TAAAACTCAATTAAAAAACCTAAACTACCTCTCRAAAAATTAAACRCRAC		II			NA	NA
PCDH10;RP11-9G1.3	0.720138	0.953109	0.91063	0.379508	0.689787	0.699698	0.956815	0.929772	0.393608	0.542573	0.646961	0.449837	0.631928	0.65099	0.365884	0.768102	0.864851	0.409386	0	0	0	0	0	0	0	0	0	0	0	0	0	0	0	0	0	0	chr4	134069388	+	cg07665387	91633195	NA	CTAATTTCTACCAATCCTAAAATCAACCCRCRAAATAAAAACAATAAAAC		II			NA	NA
	0.293806	0.902132	0.094082	0.175833	0.126101	0.450792	0.468544	0.0477789	0.0788944	0.0455699	0.0599288	0.0393143	0.57387	0.0573006	0.103285	0.0334761	0.0257495	0.10636	0	0	0	0	0	0	0	0	0	0	0	0	0	0	0	0	0	0	chr6	27585300	+	cg17279754	61744955	74797980	AAAAAAATACAAACCACTAATTAAAAAACAAAAAATCCAAACTCTATACA	AAAAAAATACGAACCACTAATTAAAAAACGAAAAATCCAAACTCTATACG	I	C	Grn	NA	NA
	0.965682	0.946154	0.769222	0.648552	0.457686	0.909946	0.412169	0.687615	0.522548	0.616891	0.578314	0.737226	0.594031	0.580412	0.515994	0.314814	0.325802	0.385666	0	0	0	0	0	0	0	0	0	0	0	0	0	0	0	0	0	0	chr14	51865687	-	cg19355807	26712885	NA	CAAAATAAAACCCAACCTCCCTAAAATAACCTCTAAATCTCTCCAAAATC		II			NA	NA
AC026904.1	0.267964	0.962072	0.255582	0.509522	0.296515	0.319414	0.378977	0.197508	0.310717	0.112106	0.0882504	0.0401202	0.285976	0.122138	0.305835	0.18715	0.211238	0.246997	2.09e-06	0	4.24e-11	0	0	0	0	0	0	0	0	0	0	0	0	0	0	0	chr8	49612450	-	cg22564433	42662901	NA	ATCTTTATAACATCTACCRTCATCTCTACTATATAAAAACTAATAACTAC		II			NA	NA
RERE	0.330045	0.870557	0.168614	0.244688	0.158282	0.262253	0.513415	0.0707725	0.16231	0.172841	0.0870281	0.0629584	0.329141	0.057837	0.0536911	0.0955134	0.0895918	0.0889723	0	0	0	0	0	0	0	0	0	0	0	0	0	0	0	0	0	0	chr1	8570537	+	cg05262957	22713160	NA	TTCTTCCATTTCCTACATAAACCTATAAAAACAATCCATCTTTTAACTTC		II			NA	NA
	0.567531	0.569179	0.158638	0.592384	0.498339	0.602362	0.810702	0.305922	0.348218	0.428404	0.32154	0.221231	0.168688	0.339704	0.538116	0.204205	0.236924	0.252067	0	0	0	0	0	0	0	0	0	0	0	0	0	0	0	0	0	0	chr19	14358586	-	cg22651968	96729478	81616381	CCATCATTATTCCAACTAAATCCACAATCAAAACTTCAAATACAAAATCA	CCGTCATTATTCCGACTAAATCCGCGATCAAAACTTCAAATACAAAATCG	I	A	Red	NA	NA
	0.166516	0.860617	0.861852	0.458395	0.591562	0.422507	0.596068	0.280756	0.53363	0.0731637	0.414135	0.255542	0.427473	0.226747	0.276823	0.371977	0.385138	0.261614	0	0	0	0	0	0	0	0	0	0	0	0	0	0	0	0	0	0	chr5	88275243	-	cg21494379	5646558	NA	ACTTCATTCTCCTCTAAATACTACCTTACTTTAAATTACTTCATTCACCC		II			NA	NA
AF131215.6	0.738982	0.968529	0.811667	0.794	0.916219	0.867303	0.893341	0.906422	0.727263	0.843671	0.703961	0.90501	0.641641	0.832146	0.641914	0.462924	0.462884	0.327611	0	0	0	0	0	0	0	0	0	0	0	0	0	0	0	0	0	0	chr8	10925699	-	cg21574477	13765885	NA	TACTCTTTATAACCCTAAAATTAAAAACTAAATACCCAATAACTATCCTC		II			NA	NA
RP4-794H19.1;RP4-794H19.1;RP4-794H19.2	0.514073	0.925442	0.218876	0.36579	0.338104	0.505438	0.373485	0.349183	0.265678	0.49766	0.22888	0.0918468	0.390627	0.212904	0.265393	0.145892	0.154044	0.163531	0	0	0	0	0	0	0	0	0	0	0	0	0	0	0	0	0	0	chr1	59362447	-	cg02003167	48674991	NA	CTAATAACAACACACCCACATACTAATAAAACCCACATACTAATAAAAAC		II			NA	NA
	0.621357	0.627891	0.723151	0.464739	0.688272	0.788191	0.874219	0.293592	0.575948	0.285866	0.431666	0.31355	0.391071	0.531663	0.366524	0.468299	0.523143	0.392866	0	0	0	0	0	0	0	0	0	0	0	0	0	0	0	0	0	0	chr9	140060268	+	cg13861180	93618201	NA	TACAACACRCATAACTCTAATAAAACAAATAAAACAAATATCTAAAAAAC		II			NA	NA
USP15	0.255785	0.815285	0.410133	0.445351	0.384604	0.217238	0.697923	0.709807	0.391304	0.353294	0.385015	0.128132	0.215995	0.20724	0.264137	0.318105	0.309042	0.277135	0	0	0	0	3.81e-10	0	0	0	0	0	0	0	0	0	0	0	0	0	chr12	62662949	+	cg01600165	4805158	NA	ACAATCCCATCTAAATTTATATAAATACCCCCTTAAAATATTCACACAAC		II			NA	NA
	0.948046	0.869777	0.95474	0.394279	0.439925	0.864129	0.751392	0.54233	0.555527	0.834595	0.466227	0.373485	0.415044	0.357528	0.34269	0.718337	0.718442	0.353817	0	0	0	0	0	0	0	0	0	0	0	0	0	0	0	0	0	0	chr9	79638896	+	cg14028015	48770548	76791505	ATTTACCTCACTAATACAAAAAAAAATTCCACAACAAAAACTAAATACCA	ATTTACCTCACTAATACAAAAAAAAATTCCACGACAAAAACTAAATACCG	I	A	Red	NA	NA
BEST1;BEST1;BEST1;BEST1;BEST1	0.627561	0.758282	0.37457	0.358978	0.529312	0.355007	0.821932	0.253253	0.404085	0.107297	0.30709	0.225223	0.205828	0.335716	0.520893	0.258353	0.271819	0.392968	0	0	0	0	0	0	0	0	0	0	0	0	0	0	0	0	0	0	chr11	61717005	-	cg06068935	82663201	NA	AATATATTAAAATTTATTAAATCACATACTAAAATTTTCACCAACTACCC		II			NA	NA
	0.537014	0.870734	0.447258	0.57188	0.577386	0.591426	0.709742	0.295913	0.527469	0.505849	0.270953	0.412881	0.640668	0.327136	0.322104	0.23801	0.227908	0.210198	0	0	0	0	0	0	0	0	0	0	0	0	0	0	0	0	0	0	chr10	61593828	+	cg12041453	3658408	NA	ACCCTAAAAAAAATTTACAAAAAAACRTTACATCCCCTAAACAAACATAC		II			NA	NA
HEY2;RP11-624M8.1	0.606719	0.565936	0.070062	0.0945537	0.264585	0.385774	0.401939	0.560834	0.725931	0.0402987	0.0881322	0.029745	0.23565	0.0797346	0.187293	0.0844202	0.0789656	0.0696561	0	0	0	0	0	0	0	0	0	0	0	0	0	0	0	0	0	0	chr6	126071538	+	cg06289844	25686840	NA	RATCTCTTCCAAACTTAAAAACAAACAATCAAAAAAATAATACCCTTTCC		II			rs1811852	0.478976
CORIN;CORIN;CORIN	0.755837	0.98477	0.474496	0.669264	0.809995	0.709044	0.674842	0.438139	0.439731	0.817904	0.624822	0.358738	0.412509	0.422422	0.563816	0.294469	0.250713	0.642364	0	0	0	0	0	0	0	0	0	0	0	0	0	0	0	0	0	0	chr4	47840299	-	cg10005403	62626172	NA	CATATAAAAAATCAATTTCTACTAATCTCCCTCAAAAACTTACACTCCAC		II			NA	NA
RP11-240M16.1	0.27772	0.746262	0.273288	0.307502	0.241467	0.238445	0.685735	0.257037	0.265024	0.24849	0.249055	0.109887	0.14666	0.156275	0.104007	0.0917735	0.121994	0.223205	0.000240175	0	3.39e-05	0	2.36e-09	2.42e-09	0	3.22e-15	0	2.86e-05	0	0	0	0	0	0	0	0	chr6	138290249	+	cg18331224	48637273	NA	ATTAATTACTCAAACAATAATATCTCTAATTTTCATTCTAACCCTCTATC		II			NA	NA
CTD-2050B12.2;GNAO1	0.471519	0.64931	0.490541	0.318213	0.327382	0.418165	0.780988	0.625769	0.511298	0.335899	0.169876	0.17868	0.376908	0.138304	0.0808129	0.626906	0.385211	0.230803	4.85e-10	0	1.53e-05	0	0	0	0	0	0	0	0	0	0	0	0	0	0	0	chr16	56228505	-	cg02667667	73654185	48741970	AAATTCAATACAATCTAAACACAAAACTCAAAAAAAATCAACAATATTCA	AAATTCGATACGATCTAAACGCGAAACTCGAAAAAAATCGACGATATTCG	I	A	Red	NA	NA
FAM5C	0.49146	0.73339	0.476109	0.82791	0.871523	0.780467	0.886505	0.756305	0.618401	0.498576	0.576812	0.359556	0.387166	0.662208	0.526795	0.544963	0.449013	0.588575	0	0	0	0	0	0	0	0	0	0	0	0	0	0	0	0	0	0	chr1	190141840	+	cg17960141	91606941	NA	TATCATAAACTTCTAAAAATAATAACTTCCACTTCCTATCAACCTTCCAC		II			NA	NA
C20orf195;C20orf195;C20orf195	0.525907	0.943877	0.245793	0.260217	0.0984627	0.169966	0.305898	0.0879239	0.246513	0.170128	0.0839099	0.0583379	0.170424	0.120438	0.0540934	0.0599404	0.121134	0.145629	0	0	0	0	0	0	0	0	0	0	0	0	0	0	0	0	0	0	chr20	62184397	-	cg14281535	23752542	NA	ATAAAAACTCAAAAACRCCCATCCTAAAAAAAACCCCAACACTAACCTCC		II			NA	NA
	0.977124	0.655104	0.906818	0.977394	0.839305	0.965569	0.692234	0.918002	0.742714	0.928491	0.805717	0.49561	0.457121	0.949108	0.809319	0.381176	0.405686	0.62253	0	0	0	0	0	0	0	0	0	0	0	0	0	0	0	0	0	0	chr2	37965798	+	cg07483503	92744280	NA	AAACCAAAACTTACAAAAATTATTCAAATCCCCTAAACCTACTCAACTAC		II			NA	NA
RP4-758J18.7;ANKRD65;ANKRD65;ANKRD65;ANKRD65;ANKRD65;ANKRD65;ANKRD65;ANKRD65;ANKRD65	0.779472	0.988493	0.577946	0.971098	0.874703	0.93055	0.97137	0.542333	0.632105	0.422748	0.644009	0.468066	0.557725	0.634484	0.871626	0.561243	0.571387	0.865059	0	0	0	0	0	0	0	0	0	0	0	0	0	0	0	0	0	0	chr1	1356565	-	cg23894219	17643835	NA	AAAAAACTAACTCAAAAACTTTCTACTCTAACTAAAAATCCTCTATAAAC		II			rs12089560	0.273583
FAM188B;INMT-FAM188B	0.43057	0.550422	0.0589834	0.347701	0.396742	0.125812	0.52176	0.0374894	0.20455	0.118209	0.0152614	0.0168748	0.146455	0.11864	0.0402337	0.15963	0.172255	0.0287341	0	0	0	0	0	0	0	0	0	0	0	0	0	0	0	0	0	0	chr7	30810864	-	cg11670109	48803133	NA	CTCTCAAATAACCAAAACCAAAATCAAAATAAAACCCCRAATCCRAAACC		II			rs113356631	0.034767
CCDC88C	0.556816	0.927029	0.0614483	0.347537	0.113825	0.294547	0.229464	0.189757	0.234609	0.163492	0.138426	0.0436335	0.499589	0.041296	0.033598	0.054163	0.0609696	0.0648425	0	0	0	0	0	0	0	0	0	0	0	0	0	0	0	0	0	0	chr14	91864095	+	cg15555250	30773263	NA	AATAAAAATACTACRTATAATATACCCCCCAACTAAAAATATAAACTCCC		II			rs11628066	0.286646
	0.944912	0.872554	0.510569	0.56883	0.786565	0.871617	0.74559	0.827567	0.549763	0.610294	0.605849	0.404861	0.625501	0.642797	0.590923	0.512353	0.528739	0.523374	0	0	0	0	0	0	0	0	0	0	0	0	0	0	0	0	0	0	chr5	10674295	+	cg06456219	90685962	NA	ACACAAAACACAACRCCTTAAATATTTTCRCTAATAAATTTCTTCATAAC		II			NA	NA
AC051649.6;MRPL23-AS1	0.630033	0.979883	0.929683	0.972153	0.968801	0.96332	0.806234	0.52216	0.727455	0.490547	0.736536	0.658417	0.667852	0.863492	0.784357	0.389994	0.339839	0.741212	0	0	0	0	0	0	0	0	0	0	0	0	0	0	0	0	0	0	chr11	2011341	+	cg04859117	29600852	10768269	AAAAAACCAATTTATACAAACAACATTCAAAACAAACAACATACATAACA	AAAAAACCGATTTATACAAACAACATTCAAAACAAACGACGTACGTAACG	I	A	Red	NA	NA
ADAM28;ADAM28;ADAM28	0.29444	0.408619	0.100409	0.294312	0.36214	0.233332	0.66381	0.558597	0.10484	0.293696	0.160644	0.139356	0.264595	0.171247	0.174547	0.0793314	0.0842544	0.106605	0	0	0	0	0	0	0	0	0	0	0	0	0	0	0	0	0	0	chr8	24151514	-	cg17969683	54603572	NA	AAACTTCCRCCTACTAAACCATTATTACAAAACCACAACTTCRAAATTAC		II			NA	NA
SLC39A9;SLC39A9;SLC39A9;ERH;ERH;ERH;ERH;ERH	0.627368	0.393455	0.549763	0.161304	0.625404	0.25281	0.0924432	0.282479	0.155172	0.532869	0.188598	0.0867675	0.100788	0.0797629	0.0687122	0.0732003	0.0964434	0.283829	0	0	0	0	0	0	0	0	0	0	0	0	0	0	0	0	0	0	chr14	69864994	+	cg04509559	17738585	47679838	CTCTCACAAAAATTAACTATTAACAACATTATAATTAAACTCATATAACA	CTCTCGCGAAAATTAACTATTAACGACGTTATAATTAAACTCGTATAACG	I	A	Red	NA	NA
	0.220856	0.682501	0.193883	0.297577	0.241607	0.257732	0.713635	0.0902264	0.12913	0.149654	0.136181	0.114215	0.144129	0.153219	0.0989248	0.0749102	0.0858053	0.221511	6.15e-13	0	5.6e-11	0	3.55e-15	0	0	0	0	0	0	0	0	0	0	0	0	0	chr4	70389517	+	cg05160558	91627907	NA	TAACCAAAATAATTAATAAAAATTAACACACCAAACCACAAATTTTCAAC		II			NA	NA
RP11-21I10.2	0.30407	0.571942	0.268113	0.453435	0.562271	0.304719	0.175791	0.868436	0.574466	0.20731	0.220002	0.118825	0.574023	0.160244	0.112848	0.0589273	0.0666435	0.227921	0.180741	0	0.0289136	0	5.06e-11	2.45e-06	0	0	0	3.22e-07	0	0	0	0	0	0	0	0	chr4	119990940	+	cg19484093	93608569	NA	CTAACTATTCTCRTAAATCTTATATCCAAAAACATAAAACRATATACCTC		II			NA	NA
CCDC129;CCDC129;CCDC129;CCDC129	0.687451	0.985701	0.912049	0.844007	0.78264	0.678498	0.595041	0.880663	0.51411	0.46028	0.726972	0.664707	0.436744	0.772887	0.665352	0.503486	0.445123	0.703508	0	0	0	0	0	0	0	0	0	0	0	0	0	0	0	0	0	0	chr7	31568216	+	cg25630220	35789885	NA	TTCCTTCTAACCCTATAAACTAACCCTCAACCTATTCTAAAAAATCTCTC		II			NA	NA
	0.155859	0.901957	0.564042	0.296853	0.16655	0.479125	0.0661592	0.282982	0.0372093	0.25805	0.203136	0.19408	0.435256	0.0883954	0.115939	0.061967	0.058283	0.12611	0	0	0	0	0	0	0	0	0	0	0	0	0	0	0	0	0	0	chr14	66394778	-	cg10877234	3775506	NA	CTTCACTAATAAAACCAACAAATCAAAATAAATAAACTTTCTCAATTACC		II			NA	NA
FAM19A5	0.96158	0.969928	0.983231	0.796475	0.968082	0.978514	0.813581	0.971201	0.920889	0.582805	0.739592	0.615689	0.83238	0.863332	0.761932	0.658518	0.640464	0.624276	0	0	0	0	0	0	0	0	0	0	0	0	0	0	0	0	0	0	chr22	49056992	-	cg22704769	82799103	NA	CAAATCRTCTAAACCCCTATATAATCCACACTACAATTAAAATCACTAAC		II			rs5771912	0.344664
BDNF;BDNF;BDNF;BDNF;BDNF;BDNF;BDNF;BDNF;BDNF;BDNF;RP11-587D21.4	0.571995	0.907478	0.179774	0.0786278	0.0762559	0.183255	0.0589037	0.0699423	0.121018	0.0490571	0.0535507	0.0546525	0.0594053	0.0511512	0.0596764	0.044195	0.0346316	0.0676439	0	0	0	0	0	0	0	0	0	0	0	0	0	0	0	0	0	0	chr11	27722549	+	cg06025631	35710532	17810526	AAACCAATAACCCCCATACTCTATACAATTTCATTATATACTCACATTCA	AAACCAATAACCCCCATACTCTATACGATTTCATTATATACTCGCGTTCG	I	C	Grn	NA	NA
NPTX1	0.403956	0.842362	0.44936	0.0571389	0.254395	0.39909	0.285824	0.455991	0.387276	0.156968	0.308067	0.0541793	0.262193	0.137898	0.105597	0.130398	0.228341	0.101557	3.4e-11	0	1.43e-05	0	0	0	0	0	0	0	0	0	0	0	0	0	0	0	chr17	78449262	-	cg20752005	25810159	91719485	TTACACAATACAAAACTAAACTATTAAAAATCAAAACCAAAACAAAATCA	TTACACAATACAAAACTAAACTATTAAAAATCGAAACCGAAACAAAATCG	I	A	Red	rs4996915	0.077145
	0.273701	0.884103	0.187743	0.476311	0.240961	0.361252	0.31817	0.2047	0.198382	0.158398	0.293187	0.130149	0.0517484	0.226046	0.146595	0.054725	0.0647849	0.297215	0	0	0	0	0	0	0	0	0	0	0	0	0	0	0	0	0	0	chr7	69095460	+	cg25159207	14673967	NA	TTACTTATTTTATTTTCCCTAAAAAATCACRCTATAATTCACAACCAAAC		II			NA	NA
	0.443645	0.862716	0.376627	0.0785846	0.200187	0.214264	0.15792	0.382905	0.339714	0.176393	0.126557	0.0486613	0.223215	0.0609721	0.0333185	0.0948731	0.118921	0.111541	0	0	1.23e-12	0	0	0	0	0	0	0	0	0	0	0	0	0	0	0	chr6	27636496	+	cg18721673	50609244	96721955	AATTTCAAATTCAAAACACCTAAAATTCAATTCAAAACACCTATAATTCA	AATTTCGAATTCAAAACACCTAAAATTCGATTCGAAACACCTATAATTCG	I	A	Red	NA	NA
	0.373898	0.954387	0.355561	0.239531	0.444654	0.265947	0.789289	0.149815	0.451767	0.201697	0.25464	0.0805268	0.697457	0.107775	0.148141	0.0915866	0.121252	0.249749	1.51e-11	0	0	0	0	1.11e-16	0	0	0	0	0	0	0	0	0	0	0	0	chr12	86026194	-	cg15563420	22805572	NA	TTTTACACCATCTACATTAACTCAATTCCAAATACTTCTTTATCTCCAAC		II			NA	NA
	0.68038	0.918603	0.891317	0.528062	0.69904	0.590299	0.347798	0.525589	0.648584	0.459905	0.46666	0.347321	0.554255	0.476894	0.3572	0.356965	0.362212	0.385551	0	0	0	0	0	0	0	0	0	0	0	0	0	0	0	0	0	0	chr6	13611333	+	cg25965299	2652339	NA	AAAAAAATACCCATACACTATCTAACCACTAAAATCTCAACTAAATCAAC		II			NA	NA
	0.277884	0.932431	0.241264	0.676399	0.593216	0.715737	0.292656	0.293543	0.253893	0.51235	0.205467	0.12431	0.151408	0.436817	0.278503	0.11632	0.248831	0.640263	2.73e-09	0	0.00506301	0	0	0	0	0	5.55e-16	0	0	0	0	0	0	0	0	0	chr9	139237461	-	cg25884399	1753394	NA	ACAAAAACTAATAAATTTAATATCCCRTTAATAAACACAAAAAAACTTAC		II			NA	NA
RORB;RP11-171A24.3	0.373516	0.731928	0.395138	0.2371	0.307397	0.403459	0.485588	0.550044	0.233261	0.398005	0.110478	0.0637597	0.205815	0.169818	0.15907	0.394824	0.38323	0.176201	0	0	0	0	0	0	0	0	0	0	0	0	0	0	0	0	0	0	chr9	77111663	+	cg14331163	38727270	NA	CTAAAATACAATCCCATAAAAATAACTATCCCCTTCCTTTAAAAACRTCC		II			NA	NA
BDKRB2;BDKRB2;BDKRB2;RP11-404P21.2;RP11-404P21.8	0.22904	0.323228	0.251761	0.345342	0.475325	0.28825	0.653453	0.336893	0.266859	0.317034	0.142507	0.0776906	0.13733	0.130835	0.136616	0.102708	0.113469	0.143366	0.609391	0	0.000122446	0	0	1.22e-15	0	0	0.948246	0	0	0	0	0	0	0	0	0	chr14	96710439	+	cg09677719	41665867	NA	ATCCATTTATTATACTCTACAAAAAAAACACATATTTACATAATTTTCTC		II			NA	NA
CDH23	0.757099	0.908279	0.958936	0.757901	0.980538	0.951956	0.850438	0.756864	0.778157	0.927604	0.720508	0.781716	0.680647	0.72161	0.647425	0.354765	0.388202	0.591669	0	0	0	0	0	0	0	0	0	0	0	0	0	0	0	0	0	0	chr10	73370656	-	cg11550228	52775538	NA	ACTTTTTTCTTTTATAATCAATTTAAATCACCAATTCCCAAAATCCTTAC		II			NA	NA
	0.388001	0.946979	0.390097	0.555251	0.590672	0.543681	0.565378	0.397161	0.220488	0.400146	0.471126	0.443755	0.434314	0.363762	0.338176	0.215284	0.235028	0.289415	0	0	0	0	0	0	0	0	0	0	0	0	0	0	0	0	0	0	chr14	50988575	-	cg21809516	14662983	NA	TATCCTTCTCAAAAAATCATCTACCCTCTCAAACTTAACTAATACTTCAC		II			NA	NA
ASCL4	0.255429	0.841294	0.212374	0.327449	0.209122	0.267116	0.543152	0.242987	0.22432	0.136468	0.1807	0.114251	0.128149	0.0965582	0.279939	0.074449	0.0426229	0.286448	2.22e-16	0	0	0	3.94e-05	0	0	0	0	0	0	0	0	0	0	0	0	0	chr12	108167788	+	cg08825383	38656126	NA	ACTTATCTTTTTAAAACACAACCCCTCCAAAATAAATAATTAATCCATCC		II			NA	NA
SEMA6D;SEMA6D;SEMA6D;SEMA6D;SEMA6D;SEMA6D	0.282121	0.726054	0.156491	0.0863192	0.0193477	0.643082	0.379032	0.145451	0.0305184	0.0449126	0.217239	0.0247385	0.0134458	0.0391065	0.427764	0.0769995	0.0149035	0.0981609	0	0	0	0	0	0	0	0	0	0	0	0	0	0	0	0	0	0	chr15	48010592	-	cg01565996	48643595	87788112	ATTAAAACCAAAACAACCCCTCACAAACATAAAATACCTATCAATAAACA	ATTAAAACCGAAACAACCCCTCGCGAACGTAAAATACCTATCAATAAACG	I	C	Grn	NA	NA
FAM13A;FAM13A;FAM13A;FAM13A;FAM13A	0.15939	0.052087	0.10274	0.12226	0.108446	0.730628	0.75867	0.0591956	0.0991959	0.132782	0.0565598	0.0530039	0.037296	0.0452005	0.029678	0.0308293	0.0235768	0.0495834	0	0	0	0	0	0	0	0	0	0	0	0	0	0	0	0	0	0	chr4	89744940	-	cg03814610	63698931	NA	CCACATATATTTCCTACTAATATTTATTTACACTACRATAATTACTAATC		II			NA	NA
	0.467096	0.827561	0.239578	0.637352	0.595522	0.874441	0.703423	0.506153	0.6213	0.365551	0.602918	0.147107	0.250198	0.237424	0.490684	0.324153	0.380419	0.586281	0	0	0	0	0	0	0	0	0	0	0	0	0	0	0	0	0	0	chr20	18718952	+	cg04247594	20647593	NA	AAAAACAAAATCTTACACCACATACCCATAAACATAAACAAAACAACAAC		II			rs6045577	0.494525
	0.792087	0.815911	0.76332	0.800814	0.837721	0.68532	0.571593	0.865932	0.78214	0.204334	0.473347	0.852221	0.544383	0.59287	0.582393	0.65334	0.528276	0.39496	0	0	0	0	0	0	0	0	0	0	0	0	0	0	0	0	0	0	chr2	6212961	+	cg27120405	51654924	NA	ACTTCCTAATACAAACCCTAAACACTAACCATTTTTCCAAAAAACCTCTC		II			rs16864665	0.053493
SYT2	0.472035	0.423348	0.332306	0.109963	0.395091	0.446071	0.344594	0.484722	0.165869	0.206726	0.187618	0.0635134	0.256248	0.14421	0.0613746	0.154733	0.228087	0.235314	0.0238808	0	2.22e-16	0	6.16e-06	0.0458761	0	9.68e-08	0	0	0	0	0	0	0	0	0	0	chr1	202679191	+	cg02151754	88674192	47631242	ATCTACCCCATCCTTTAAAAAAATTTAAAAACATCCAAATAAAAAATTCA	ATCTACCCCGTCCTTTAAAAAAATTTAAAAACGTCCGAATAAAAAATTCG	I	T	Red	NA	NA
NEFL	0.359981	0.808929	0.628424	0.312461	0.344589	0.330247	0.337451	0.432431	0.220536	0.469225	0.312157	0.0856436	0.421517	0.120786	0.104901	0.176036	0.228719	0.247439	0	0	0	0	0	0	0	0	0	0	0	0	0	0	0	0	0	0	chr8	24815194	-	cg15717071	8701528	NA	ACCTTACAATTAACTAATTTTCAAAAAAACCRCTACRACCAACCCTAAAC		II			NA	NA
	0.865681	0.934172	0.858729	0.811101	0.909089	0.867112	0.769095	0.71452	0.796152	0.636919	0.54456	0.639948	0.670801	0.512147	0.593347	0.755495	0.83572	0.370605	0	0	0	0	0	0	0	0	0	0	0	0	0	0	0	0	0	0	chr17	21103363	+	cg17853801	58796114	NA	AATAAATTACTCTCCTACTAATTAAAATCATAACATACATCCCCAATCCC		II			NA	NA
RP3-405J10.4;LIMA1;LIMA1;LIMA1;LIMA1;LIMA1	0.202483	0.922468	0.0865102	0.0530954	0.10786	0.0737345	0.568946	0.0419285	0.108387	0.105034	0.0323739	0.0218267	0.0211046	0.0178401	0.0457172	0.0220108	0.0219757	0.119332	0	0	0	0	0	0	0	0	0	0	0	0	0	0	0	0	0	0	chr12	50616262	+	cg11635421	88770332	NA	TCAACAAACAAATTATAACTAACATCTACTTCTTATTCTTCTAAAACACC		II			NA	NA
ZNF423;ZNF423	0.315406	0.932836	0.216866	0.0346158	0.0350769	0.0673014	0.300243	0.0586622	0.0671617	0.027572	0.026315	0.0385116	0.0394696	0.0358534	0.0575439	0.0252118	0.040492	0.0394977	0	0	0	0	0	0	0	0	0	0	0	0	0	0	0	0	0	0	chr16	49891439	+	cg02533723	4660993	NA	ACCTAACAAAACCAAATCCCTAAATAATTCATATACRTAAAACATACATC		II			NA	NA
DAB1;DAB1;DAB1	0.894159	0.940593	0.700892	0.754146	0.510662	0.665382	0.50978	0.649649	0.297302	0.341229	0.601639	0.814736	0.715864	0.350161	0.511857	0.558473	0.374823	0.412193	0	0	0	0	0	0	0	0	0	0	0	0	0	0	0	0	0	0	chr1	58714305	+	cg18863090	1699594	NA	CTACCCAAATCCTTCTTACAAAAAACATATAATAAATTTCATACCTACAC		II			NA	NA
	0.984497	0.996311	0.84353	0.798495	0.908631	0.894888	0.673037	0.804941	0.799743	0.359387	0.654378	0.481565	0.657267	0.675787	0.688186	0.885367	0.783644	0.592355	0	0	0	0	0	0	0	0	0	0	0	0	0	0	0	0	0	0	chr1	865860	-	cg00976181	78743372	NA	CTCCCACACCTTCCCTCAAATACTAATCTTTTTAAAATCCTATATAAATC		II			NA	NA
	0.59131	0.980462	0.406697	0.617642	0.827944	0.973358	0.738344	0.586515	0.568068	0.386539	0.849826	0.360768	0.489457	0.637973	0.696585	0.308963	0.302216	0.500147	0	0	0	0	0	0	0	0	0	0	0	0	0	0	0	0	0	0	chr2	144769404	+	cg10884112	84656428	NA	TTACTATTTTTCTTCTAACCCTTTCTTTTCTCTCTTTCACTTCTTACCTC		II			NA	NA
	0.547084	0.789918	0.149544	0.436436	0.154523	0.406496	0.210853	0.425172	0.136312	0.0810881	0.264478	0.370993	0.191591	0.183026	0.217383	0.0793174	0.095169	0.228725	0	0	0	0	0	0	0	0	0	0	0	0	0	0	0	0	0	0	chr1	35364044	+	cg13555228	30717897	NA	TTAACACAACTCTCTTTTTACATCAAACCAACCTATATTATTAAACCCAC		II			NA	NA
ATP2B2;ATP2B2	0.821977	0.871687	0.877468	0.562275	0.567726	0.639968	0.955796	0.549376	0.685419	0.474851	0.506084	0.382565	0.381914	0.593603	0.616045	0.570792	0.631087	0.413712	0	0	0	0	0	0	0	0	0	0	0	0	0	0	0	0	0	0	chr3	10370264	+	cg25789721	92749316	NA	AACTCTTTTTCACTTCAAAACAAAAAACRAAATCTCCACTAAAAACTTAC		II			NA	NA
	0.638083	0.468044	0.527716	0.640762	0.618316	0.369046	0.557004	0.464546	0.331405	0.137698	0.54101	0.355337	0.335932	0.432169	0.400059	0.202609	0.171041	0.39577	0	0	0	0	0	0	0	0	3.32e-13	0	0	0	0	0	0	0	0	0	chr7	57483183	+	cg03867429	9810177	NA	ATATCTCCAAACCTTTTTAAATCCCTTCATTTTAACTTCAAATATAAAAC		II			NA	NA
ENTPD4	0.260873	0.824564	0.300788	0.281851	0.215858	0.281023	0.646815	0.168725	0.272528	0.330542	0.152667	0.111399	0.211465	0.114348	0.0659836	0.113205	0.10142	0.200892	5.05e-05	0	2.16e-06	0	5.6e-06	0	0	0	8.98e-12	1.98e-11	0	0	0	0	0	0	0	0	chr8	23312661	+	cg15896259	14689172	NA	TCCACCAAAAAAACCATTTCCCTTTATAATTAATTTACATTATTTTCRTC		II			NA	NA
TEX29	0.0452714	0.601134	0.344413	0.387262	0.473191	0.512666	0.311305	0.0102594	0.0726727	0.159458	0.00737136	0.00726743	0.00673908	0.00861568	0.324282	0.335805	0.376655	0.00692264	0	0	0	0	0	0	0	0	0	0	0	0	0	0	0	0	0	0	chr13	111980537	+	cg26813483	79662256	NA	TAACATCRATCCCTAAAAACRTTATAATCACAAATATCATACAAAAAAAC		II			NA	NA
LPHN2;LPHN2	0.573237	0.488382	0.131709	0.217679	0.326799	0.664568	0.359853	0.13871	0.107005	0.091912	0.35088	0.0564989	0.0523827	0.207242	0.274649	0.101497	0.0950937	0.23808	0	0	0	0	0	0	0	0	0	0	0	0	0	0	0	0	0	0	chr1	81771834	-	cg14680085	85702390	NA	TAACTCTTCTAAAACACAATTCTACAAAAACCAACTTATCCACRCTCTCC		II			NA	NA
RP11-294K24.4	0.713827	0.925201	0.987415	0.623311	0.887955	0.910603	0.918772	0.526002	0.721932	0.695474	0.65132	0.537603	0.545102	0.641756	0.629134	0.499878	0.600638	0.542854	0	0	0	0	0	0	0	0	0	0	0	0	0	0	0	0	0	0	chr1	202099090	-	cg08811228	17609910	NA	AAAAACTACTCTTATTCAATTTCTTAAAATAAACTATTTTACCTATAAAC		II			rs16849691	0.072074
BAIAP2;BAIAP2	0.376136	0.682946	0.625232	0.746636	0.941501	0.735259	0.420871	0.451107	0.276831	0.43423	0.6972	0.365071	0.376994	0.585104	0.58419	0.162483	0.176855	0.516463	0	0	0	0	0	0	0	0	0	0	0	0	0	0	0	0	0	0	chr17	79031091	-	cg22184944	99786502	NA	TTCCAAAAACCTACTCCACCCCTATAACTATAAAAAAATTCAACAAACCC		II			NA	NA
	0.434089	0.607128	0.463723	0.208181	0.413362	0.334632	0.285456	0.355721	0.387978	0.331919	0.191216	0.145081	0.142904	0.125715	0.110825	0.106231	0.0858657	0.20129	9.78e-09	0	1.97e-06	0	5.9e-07	0	0	4.88e-15	0	0	0	0	0	0	0	0	0	0	chr6	29720519	-	cg26015683	81720988	47742582	ATCACCCATTACCCCACCCTAATCTACAAATATTTACTAATATAAAAACA	ATCACCCGTTACCCCGCCCTAATCTACAAATATTTACTAATATAAAAACG	I	A	Red	rs909723	0.144969
DLX6;DLX6;DLX6;DLX6-AS1;DLX6-AS1;DLX6-AS1;DLX6-AS1;DLX6-AS1;DLX6-AS1	0.289067	0.318566	0.252189	0.944566	0.484522	0.26717	0.794877	0.294964	0.263988	0.195904	0.172104	0.170479	0.650691	0.30064	0.237385	0.193446	0.109384	0.214659	3.46e-09	4.4e-06	0.00506301	0	0	0.0338009	0	0.00262206	0.00561988	6.66e-16	0	0	0	0	0	0	0	0	chr7	96635624	+	cg23563008	88601268	NA	AAAAATAAAAACTATACTACRAATAACTCATATAAAAATAAACRACRAAC		II			NA	NA
	0.652604	0.652349	0.570635	0.523431	0.478331	0.459335	0.871209	0.317106	0.33666	0.637995	0.389551	0.167454	0.326259	0.319062	0.361459	0.375479	0.320125	0.375183	0	0	0	0	0	0	0	0	0	0	0	0	0	0	0	0	0	0	chr22	30649441	+	cg17956785	86810179	NA	RCCTCTAACATCAACTTTATCCCTATACCAAAAATCAAAATAACCAAAAC		II			NA	NA
PCSK1;PCSK1	0.448929	0.848321	0.482254	0.195792	0.551028	0.423002	0.169814	0.328722	0.397085	0.412015	0.127474	0.20377	0.188578	0.0934172	0.0666592	0.326288	0.245629	0.202192	0	0	3.29e-06	0	0	0	0	0	0	0	0	0	0	0	0	0	0	0	chr5	95769005	+	cg18840956	78655907	18614986	ATTCAAATCTTAATCCAAATAAATCTAACATCAAAAAATAACTTTCATCA	ATTCGAATCTTAATCCAAATAAATCTAACGTCAAAAAATAACTTTCGTCG	I	A	Red	NA	NA
SLC6A5	0.42152	0.309032	0.414085	0.218236	0.0185904	0.704692	0.288292	0.446226	0.118116	0.00868528	0.165176	0.247188	0.0413808	0.131901	0.098722	0.305974	0.17706	0.184948	0	0	0	0	0	0	0	0	0	0	0	0	0	0	0	0	0	0	chr11	20619733	-	cg11288764	2743879	NA	ACAATACAAACCRTATATCCCCAACCAACTACCCTTTAAAAAAACTAAAC		II			NA	NA
GNAL;GNAL	0.185559	0.977472	0.24169	0.181313	0.136485	0.328143	0.269374	0.0733362	0.18941	0.0464829	0.0257702	0.0184645	0.277795	0.0282842	0.107279	0.14012	0.096969	0.0162227	0	0	0	0	0	0	0	0	0	0	0	0	0	0	0	0	0	0	chr18	11688988	+	cg06070749	43672993	NA	AAAACCRCAATTACRACAATCAAAAAACCAAAATAACTTTAATCTTAAAC		II			NA	NA
	0.880227	0.969273	0.977543	0.306931	0.823725	0.780744	0.877566	0.882586	0.94052	0.770042	0.36428	0.498195	0.767669	0.544578	0.173987	0.849121	0.866474	0.303697	0	0	0	0	0	0	0	0	0	0	0	0	0	0	0	0	0	0	chr3	169384519	+	cg14580747	91694187	NA	CTCTTTTCTCTTAAACCAACRACAACTCAAACATCCCRTCAAAAAATATC		II			NA	NA
	0.638251	0.979043	0.830445	0.760533	0.91427	0.601337	0.833817	0.919441	0.638344	0.552728	0.576958	0.648666	0.633362	0.713638	0.773491	0.3954	0.405918	0.714938	0	0	0	0	0	0	0	0	0	0	0	0	0	0	0	0	0	0	chr13	59972541	-	cg17286989	86639822	NA	AAAAACAAACAACACTACCTCCCACTTTTATAAATAATACTAAAAAACAC		II			NA	NA
PRKAR1B	0.214462	0.926166	0.162592	0.305027	0.0853491	0.0329258	0.48891	0.229875	0.0280252	0.482597	0.0551501	0.0140576	0.0791294	0.0266261	0.042853	0.123515	0.11628	0.0458201	0	0	0	0	0	0	0	0	0	0	0	0	0	0	0	0	0	0	chr7	641283	+	cg17039461	86705295	NA	ACCAAACACCTCCATCAACTTCAAATTTTCCAACCAAAACAAAAATAAAC		II			NA	NA
	0.956907	0.981723	0.870121	0.497558	0.772212	0.709333	0.752542	0.826948	0.652195	0.787261	0.525668	0.448092	0.656665	0.287264	0.327651	0.756517	0.831969	0.643431	0	0	0	0	0	0	0	0	0	0	0	0	0	0	0	0	0	0	chr3	46971748	+	cg13066229	64718550	NA	CTACCTTATAACCCCTCTACCTATTTCCTCTTTATATTTTTAAATACTTC		II			NA	NA
	0.480037	0.930769	0.360871	0.470175	0.550693	0.721226	0.622277	0.218717	0.428389	0.321701	0.402991	0.329948	0.443847	0.329762	0.48681	0.156625	0.141471	0.360189	0	0	0	0	0	0	0	0	0	0	0	0	0	0	0	0	0	0	chr5	124685209	+	cg10709451	43622261	NA	ACTAAATACTAAACCCCATTCAATAACACTTTAAATACCTTTATTCCAAC		II			NA	NA
PTPN5	0.225316	0.741958	0.233922	0.135606	0.269777	0.224294	0.800481	0.275691	0.267527	0.120594	0.1114	0.258337	0.088176	0.077325	0.0695132	0.197365	0.240391	0.162841	4.79e-07	0	1.07e-09	0	0	0	0	0	0	0	0	0	0	0	0	0	0	0	chr11	18790220	+	cg25339841	28771107	NA	ACAACAAAAACTCTTACTCCATTTTCCTTTACAATCAAAAAATACTACTC		II			NA	NA
	0.507913	0.696815	0.242673	0.600448	0.777508	0.573261	0.401155	0.560778	0.277311	0.60699	0.510907	0.102849	0.198541	0.410203	0.495472	0.19343	0.198848	0.416193	0	0	0	0	0	0	0	0	0	0	0	0	0	0	0	0	0	0	chr6	20709867	+	cg06512263	53626149	NA	TAACCCACTCTAAAACCTTCTTATACTTCCTATTATACAACATAATCCAC		II			NA	NA
TRBV6-1	0.846938	0.939421	0.579503	0.522241	0.50629	0.64868	0.691421	0.475918	0.56293	0.511764	0.41142	0.216659	0.523508	0.479926	0.448394	0.478233	0.503996	0.336937	0	0	0	0	0	0	0	0	0	0	0	0	0	0	0	0	0	0	chr7	142027996	-	cg00813027	14758125	NA	AACTCRTAAAACTATATCAATTCAAACAAAAACATTCTTCCCATTCAAAC		II			NA	NA
SDPR;SDPR;AC098617.2	0.264581	0.961279	0.189593	0.263744	0.195008	0.277496	0.626669	0.174473	0.223184	0.141073	0.131188	0.0290314	0.599215	0.309069	0.0657383	0.0206844	0.0203941	0.112494	2.78e-15	0	0	0	0	0	0	0	0	0	0	0	0	0	0	0	0	0	chr2	192711905	+	cg08390172	18670288	NA	TACAACAAAATATCCTATACCCAAAACRCRATTAAAAAATATATACATAC		II			NA	NA
	0.602556	0.572801	0.834857	0.601905	0.778569	0.573677	0.934014	0.711352	0.748745	0.413783	0.555006	0.579203	0.450385	0.613887	0.588326	0.239921	0.246924	0.537871	0	0	0	0	0	0	0	0	0	0	0	0	0	0	0	0	0	0	chr5	118028573	-	cg00994832	32752171	NA	CATTTAAAATCACAAATACAACCCAAAACCCTAACAAAATTTAACCAAAC		II			NA	NA
	0.740694	0.370788	0.680827	0.522205	0.63031	0.895245	0.462611	0.364373	0.338174	0.124028	0.556039	0.445927	0.444971	0.433507	0.444968	0.349902	0.265701	0.392578	0	0	0	0	0	0	0	0	0	0	0	0	0	0	0	0	0	0	chr1	188040897	+	cg12812868	19797138	NA	AATAACCTAACCTCCAAAAATCTATATCCTACCTTTAAAACAATACTAAC		II			NA	NA
CNFN	0.70935	0.885859	0.823426	0.57318	0.648815	0.948735	0.554003	0.493763	0.838611	0.357998	0.551006	0.431924	0.379826	0.585578	0.522793	0.445722	0.450412	0.444859	0	0	0	0	0	0	0	0	0	0	0	0	0	0	0	0	0	0	chr19	42894693	+	cg17107617	99615563	NA	CTACCTTTCTAACACTATATTTCTATCTCTCCCTCTCTTTTAATCTCTAC		II			NA	NA
	0.491759	0.91047	0.148363	0.286678	0.490808	0.722186	0.686963	0.385854	0.648383	0.243482	0.380116	0.296795	0.296388	0.281858	0.371427	0.146354	0.135941	0.315562	0	0	0	0	0	0	0	0	0	0	0	0	0	0	0	0	0	0	chr17	60815033	-	cg05099035	6799922	NA	AAACTAATAATACRCAAACCTCACACTAAATACTAACTTTTATTCCATAC		II			NA	NA
SCG2;SCG2	0.680914	0.193104	0.371326	0.266756	0.252139	0.525282	0.18446	0.71021	0.317138	0.183994	0.204612	0.515635	0.142433	0.0988442	0.152812	0.0657506	0.0656273	0.196002	0	0	0	0	0	0	0	0	0	0	0	0	0	0	0	0	0	0	chr2	224467086	+	cg24428758	49758554	NA	AACAATACRAAATCAAACRCAACRACTCCCTATAAACAAAAAAACTATCC		II			NA	NA
XXYLT1	0.448964	0.974658	0.831906	0.832255	0.956697	0.823114	0.877795	0.881301	0.566506	0.91765	0.764021	0.443941	0.843445	0.671672	0.656427	0.30164	0.326753	0.753944	0	0	0	0	0	0	0	0	0	0	0	0	0	0	0	0	0	0	chr3	194906431	-	cg11164775	30662235	NA	AAATATTAAACTAACCTAACCTAAAAAACAAATCRACACACCCTCTAAAC		II			NA	NA
TLE3;TLE3;TLE3;TLE3;TLE3;TLE3	0.693737	0.904908	0.280582	0.10866	0.267292	0.221796	0.160055	0.26213	0.294913	0.417108	0.125205	0.0643508	0.106295	0.0731477	0.0461087	0.14909	0.175264	0.135621	0	0	0	0	0	0	0	0	0	0	0	0	0	0	0	0	0	0	chr15	70390702	-	cg13339844	50762898	88788211	ACCTATAACTAATAATAATATATCAATTTATTCTACAACAACAACAAACA	ACCTATAACTAATAATAATATATCAATTTATTCTACAACGACGACGAACG	I	A	Red	NA	NA
	0.379315	0.820587	0.49184	0.254534	0.417148	0.40053	0.288635	0.23794	0.438932	0.205986	0.100224	0.188266	0.189448	0.132787	0.0705772	0.312418	0.279056	0.159262	0	0	0.000250932	0	1.11e-16	0	0	0	0	0	0	0	0	0	0	0	0	0	chr19	7735426	-	cg13380624	91724387	77723572	TTAATAAACCCAAAAAAACTAATCTAACATCTCCAAAAAAATAAAACACA	TTAATAAACCCGAAAAAACTAATCTAACGTCTCCAAAAAAATAAAACGCG	I	T	Red	NA	NA
SMARCD1;SMARCD1	0.779391	0.664932	0.5448	0.681717	0.889497	0.798637	0.855375	0.95166	0.394003	0.522944	0.735795	0.551151	0.486039	0.757888	0.71078	0.392718	0.397887	0.722701	0	0	0	0	0	0	0	0	0	0	0	0	0	0	0	0	0	0	chr12	50481901	+	cg11982431	13610539	NA	AAACAAAAACAACTTTATTTAAACAAAATAACACCACCAACAAATAAACC		II			NA	NA
	0.612324	0.982163	0.511731	0.69484	0.494262	0.796074	0.830578	0.812407	0.447246	0.727679	0.528005	0.491999	0.48556	0.515681	0.524698	0.472443	0.418749	0.520974	0	0	0	0	0	0	0	0	0	0	0	0	0	0	0	0	0	0	chr6	79202231	-	cg23744697	27805575	NA	CCTTCAAAAATTATCCAAATCAACAACAACATAAAACCTAAAATCAATTC		II			NA	NA
PLEKHA5;PLEKHA5	0.928513	0.978128	0.74445	0.921298	0.903892	0.878891	0.861137	0.927099	0.790763	0.797635	0.918305	0.810093	0.746237	0.748583	0.839497	0.270904	0.266298	0.706449	0	0	0	0	0	0	0	0	0	0	0	0	0	0	0	0	0	0	chr12	19392793	-	cg10409445	95769243	NA	RTAATACCTTCTCTACTCTTTTCCTTTCTAAACAAAATCAATCCCTAATC		II			NA	NA
SLC35G1;SLC35G1	0.358523	0.406278	0.0914565	0.360665	0.334338	0.24989	0.369258	0.351708	0.00913602	0.00828521	0.0095183	0.0301403	0.0929643	0.0154362	0.0168525	0.380685	0.348176	0.207174	0	0	0	0	0	0	0	0	0	0	0	0	0	0	0	0	0	0	chr10	95653942	-	cg06335343	61622149	98677820	AAACAACTAAAACACCAAACCACAATAAATACTAACTCTACCTTTCCTCA	AAACAACTAAAACGCCAAACCGCGATAAATACTAACTCTACCTTTCCTCG	I	C	Grn	NA	NA
	0.6039	0.735846	0.284216	0.153657	0.143565	0.252862	0.086197	0.240358	0.23111	0.140988	0.0493399	0.117072	0.324298	0.0594655	0.0343998	0.0382403	0.0361883	0.0604553	0	0	0	0	0	0	0	0	0	0	0	0	0	0	0	0	0	0	chr4	113431261	+	cg00146698	35682183	NA	CCAAAACRCTTAATTTAAAAAATAATACATCTCCCTTAAAACCRCCCCAC		II			rs4078533	0.451892
RP11-16C18.3;RP11-16C18.3;ANKRD6;ANKRD6;ANKRD6;ANKRD6;ANKRD6;ANKRD6	0.593173	0.546107	0.646685	0.788727	0.919089	0.797848	0.881707	0.397926	0.604014	0.355282	0.568908	0.513877	0.448966	0.529202	0.73264	0.230794	0.202835	0.743621	0	0	0	0	0	0	0	0	0	0	0	0	0	0	0	0	0	0	chr6	90274792	+	cg03427461	94676472	NA	CTCATAATCACRCTAAACRACCACAATCTAAACTTTATCTTTCCCAAACC		II			rs79767152	0.010417
	0.451733	0.887432	0.560481	0.568145	0.47306	0.522987	0.729762	0.54276	0.423101	0.266267	0.496477	0.210088	0.667945	0.374271	0.232199	0.510458	0.461118	0.244703	0	0	7.19e-05	0	0	0	0	0	0	0	0	0	0	0	0	0	0	0	chr4	190939926	-	cg21219692	81745877	9800334	CATTAACCACAAACCAATCTTCCTCAAAACAAACAACAATAATATAAACA	CGTTAACCACGAACCGATCTTCCTCGAAACAAACGACAATAATATAAACG	I	T	Red	NA	NA
	0.478528	0.930708	0.32336	0.479994	0.535462	0.688598	0.558368	0.768683	0.34807	0.652112	0.441935	0.585309	0.333618	0.482017	0.401385	0.178036	0.201946	0.296574	0	0	7.22e-15	0	0	0	0	0	0	0	0	0	0	0	0	0	0	0	chr7	41137309	+	cg07138070	61798574	NA	TAATTAACCACAATAACACACACCTCTAAAATACATATTCAAAAAAAAAC		II			NA	NA
NKAIN4	0.758628	0.980273	0.819314	0.591849	0.781848	0.831841	0.918773	0.697537	0.602198	0.606704	0.5923	0.551024	0.713569	0.454656	0.555704	0.731415	0.655192	0.479142	0	0	0	0	0	0	0	0	0	0	0	0	0	0	0	0	0	0	chr20	61900418	+	cg17007730	4605207	NA	CCCTCCTACATAACAAAACCAATAAACATCTTAAAATAACTTTTAATCTC		II			NA	NA
	0.844671	0.977116	0.606857	0.919435	0.974706	0.931573	0.973694	0.628198	0.763796	0.417084	0.768986	0.618064	0.569268	0.801183	0.95099	0.393003	0.462564	0.792313	0	0	0	0	0	0	0	0	0	0	0	0	0	0	0	0	0	0	chr6	159318478	-	cg04135848	70736164	NA	AATATACAATACTACAAAAAATCCAACACACTCTACTCATATATATACCC		II			NA	NA
SLC1A6;SLC1A6;SLC1A6	0.560658	0.568979	0.615876	0.48755	0.599078	0.657084	0.533645	0.577658	0.446331	0.207294	0.607599	0.420021	0.240452	0.548548	0.620082	0.0955662	0.175062	0.357786	0	0	0	0	0	0	0	0	0	0	0	0	0	0	0	0	0	0	chr19	15084573	+	cg05371183	4734564	NA	CACCTACTAATTTTATCCTTATAAAAAACCTCCAAACTAAACACAAAACC		II			NA	NA
AC079135.1	0.330669	0.710147	0.343549	0.33933	0.263014	0.317281	0.507372	0.223431	0.379003	0.178033	0.138232	0.0695138	0.383314	0.139622	0.148236	0.0574979	0.0587889	0.209684	2.18e-08	0	9.4e-06	0	0	7.68e-13	0	0	0	0	0	0	0	0	0	0	0	0	chr2	237080535	+	cg21019043	19711992	NA	CTAATAAAAAATTTTACACAAACRCCCCTTTATAAATACRTCCTAAACTC		II			NA	NA
	0.739717	0.381636	0.951448	0.759679	0.919574	0.77155	0.621549	0.591219	0.713397	0.318854	0.461199	0.662072	0.526731	0.550261	0.544404	0.445158	0.412591	0.504991	0	0	0	0	0	0	0	0	0	0	0	0	0	0	0	0	0	0	chr7	119212405	-	cg14895968	77621525	NA	AACTACACCCTCAATAATACTAACAACAACCAAAAATAAATTAAAACCTC		II			NA	NA
ADD2;ADD2;ADD2;ADD2;ADD2	0.850939	0.364732	0.857253	0.322324	0.443782	0.671207	0.56829	0.753484	0.807924	0.537212	0.404533	0.234233	0.578393	0.261554	0.245152	0.292019	0.321983	0.326599	0	0	0	0	0	0	0	0	0	0	0	0	0	0	0	0	0	0	chr2	70995527	+	cg25631352	5763160	72784299	AAAAACTAAAAACCTAACTAAAAAAATCTACAACAACACAAACAAAAACA	AAAAACTAAAAACCTAACTAAAAAAATCTACGACGACGCGAACGAAAACG	I	C	Grn	NA	NA
ZBTB7C;ZBTB7C	0.924941	0.981473	0.62023	0.900887	0.952099	0.95866	0.958745	0.941043	0.856748	0.491671	0.833826	0.85339	0.571193	0.797469	0.850612	0.565478	0.609643	0.58722	0	0	0	0	0	0	0	0	0	0	0	0	0	0	0	0	0	0	chr18	45686305	-	cg02380272	93669187	NA	ATTCTAAATCTATAAAACTATAATCTCTTCACACAATACCTAACAAAACC		II			NA	NA
PAK6;PAK6;PAK6;PAK6	0.6835	0.637254	0.56074	0.637907	0.52736	0.712662	0.56969	0.905907	0.577578	0.287901	0.443141	0.303105	0.504509	0.391572	0.341207	0.6692	0.620637	0.374991	0	0	0	0	0	0	0	0	0	0	0	0	0	0	0	0	0	0	chr15	40530954	+	cg07139577	33806546	NA	AAACTACRCATTCAAATCTAACAAATACTAATCTCAACTAATTTTACTTC		II			NA	NA
ID1;ID1;ID1	0.511215	0.895732	0.284653	0.157253	0.183132	0.150213	0.620365	0.394768	0.140595	0.462363	0.0725434	0.075258	0.401998	0.352203	0.217194	0.103003	0.10515	0.0365033	0	0	0	0	0	0	0	0	0	0	0	0	0	0	0	0	0	0	chr20	30194024	+	cg00494337	57736841	NA	CTCCTCRCCAATACCTCAACCTCAACCCCAAACTAAATACAATTAAAAAC		II			NA	NA
RP11-266O8.1	0.167793	0.882313	0.203875	0.189636	0.123946	0.251503	0.43296	0.0950031	0.22328	0.0863482	0.203842	0.0242709	0.0520703	0.057175	0.120137	0.0279423	0.0444691	0.0648329	0	0	0	0	0	0	0	0	0	0	0	0	0	0	0	0	0	0	chr15	94110091	-	cg06136451	71712833	NA	CTATTTCACCCTTACACRTAATCCTATCTTCCTCTAAATACAATAAAATC		II			NA	NA
RP11-510H23.1	0.289052	0.840305	0.185477	0.237428	0.355256	0.303159	0.340491	0.155217	0.249647	0.373747	0.187631	0.0339276	0.0721022	0.16338	0.0792921	0.0221601	0.0342831	0.138524	0	0	0	0	0	0	0	0	0	0	0	0	0	0	0	0	0	0	chr6	125284655	+	cg19478500	24692248	26670920	AAAAAACTAACAAAAATCCTCAATAAATATATCAATCACCTCTTCACACA	AAAAAACTAACAAAAATCCTCAATAAATATATCGATCACCTCTTCGCGCG	I	A	Red	NA	NA
U8	0.256527	0.836315	0.264622	0.278783	0.279307	0.275108	0.561435	0.197224	0.2631	0.211439	0.161038	0.125911	0.115957	0.250753	0.126074	0.107674	0.0892797	0.207515	0	0	0.000132936	0	1.38e-06	4.34e-08	0	0	9.09e-09	0	0	0	0	0	0	0	0	0	chr18	56486573	+	cg09157586	89629552	NA	CTCTTATTTAAACCAAAACTCTATAAACTACTTCTCTTAAAAAACTACTC		II			NA	NA
HIVEP3;HIVEP3;HIVEP3	0.800616	0.933421	0.681816	0.731299	0.9003	0.958244	0.811133	0.686901	0.778741	0.759746	0.657025	0.539247	0.526379	0.618967	0.774601	0.338104	0.37947	0.729987	0	0	0	0	0	0	0	0	0	0	0	0	0	0	0	0	0	0	chr1	42085962	-	cg23407172	14747978	NA	AACTACRCTAACCAAAAACACAAACCTCAAACAAACAAAAATTTTTTCTC		II			NA	NA
AP000807.2;PPP6R3;PPP6R3;PPP6R3;PPP6R3;PPP6R3;PPP6R3;PPP6R3;PPP6R3;PPP6R3;PPP6R3	0.752891	0.962796	0.255342	0.513232	0.607427	0.559317	0.782263	0.844734	0.397444	0.716056	0.525273	0.20797	0.642178	0.441922	0.346639	0.395119	0.384917	0.512896	0	0	7.77e-16	0	0	0	0	0	0	0	0	0	0	0	0	0	0	0	chr11	68273307	+	cg22991321	84739867	NA	TAATATATAACTAACAATTCTAATCATACTTATATACCTTAATCTCCACC		II			NA	NA
	0.279783	0.88232	0.249269	0.272478	0.172398	0.153108	0.60831	0.0820535	0.196551	0.112903	0.245588	0.0584309	0.181827	0.137929	0.0319807	0.181874	0.141332	0.0598913	0	0	0	0	0	0	0	0	0	0	0	0	0	0	0	0	0	0	chr15	96382748	+	cg22449811	12787108	NA	TATTTTTTCCTCACTAATCCAACCTCACATAATAATAACTTAATAAACAC		II			NA	NA
AP000704.5;HLCS;HLCS	0.209092	0.671385	0.252799	0.221038	0.231807	0.302564	0.776525	0.215903	0.230261	0.216894	0.144784	0.106935	0.2186	0.110038	0.0836241	0.111957	0.142219	0.210797	6.57e-08	0	7.27e-10	0	3.26e-13	0	0	0	0	0	0	0	0	0	0	0	0	0	chr21	38339604	+	cg26802263	12736921	NA	TCTTCAATTTCTATTTCCTATCCTTATTTAAAAAAACATTATTACATCCC		II			NA	NA
AC006159.5	0.418165	0.758121	0.312509	0.572511	0.678341	0.556802	0.64189	0.371259	0.508568	0.406214	0.286048	0.392629	0.269655	0.444229	0.338033	0.180449	0.191491	0.344922	0	0	0	0	0	0	0	0	0	0	0	0	0	0	0	0	0	0	chr7	116183869	-	cg16730562	67707968	NA	AATACTAACAATTATCAAATTCACCTAATTCACATAACCCCATTTCTATC		II			NA	NA
GPR55;GPR55	0.54089	0.97103	0.601814	0.643316	0.787089	0.468087	0.421089	0.503002	0.552925	0.217743	0.507824	0.411318	0.286833	0.445939	0.455784	0.414251	0.447839	0.405227	0	0	0	0	0	0	0	0	0	0	0	0	0	0	0	0	0	0	chr2	231790529	-	cg14254999	56765245	NA	ATATATATCTACAAAAATAATCAATAAAACCCCACAAATTCCCCAACCTC		II			NA	NA
AC016995.3;AC016995.3	0.630847	0.973964	0.462918	0.838874	0.914935	0.77383	0.945932	0.735671	0.80451	0.429517	0.588409	0.479429	0.571324	0.68199	0.797708	0.384637	0.388205	0.695967	0	0	0	0	0	0	0	0	0	0	0	0	0	0	0	0	0	0	chr2	38645497	-	cg02639995	65641964	NA	ATTTATTATCTTCTAACCCTCCCAACAATCCTCTACAATAAATATAACTC		II			NA	NA
CPLX2;CPLX2;CPLX2;CPLX2	0.247203	0.681522	0.43536	0.0941701	0.431682	0.304422	0.601895	0.368437	0.166154	0.124503	0.101851	0.190927	0.323664	0.0764175	0.0540893	0.403142	0.413618	0.0777518	0	0	1.92e-11	0	0	0	0	0	0	0	0	0	0	0	0	0	0	0	chr5	175300141	+	cg23409774	87711456	8675499	CAAAAAACACTCCTTAACAATTCTACAAAAAACCTTAATCTATCCCTACA	CAAAAAACGCTCCTTAACGATTCTACGAAAAACCTTAATCTATCCCTACG	I	C	Grn	NA	NA
	0.831455	0.765135	0.890949	0.426605	0.928874	0.743928	0.530159	0.825142	0.625243	0.557331	0.521502	0.603351	0.6072	0.588278	0.447536	0.544368	0.4892	0.420365	0	0	0	0	0	0	0	0	0	0	0	0	0	0	0	0	0	0	chr1	25290947	-	cg14182690	28725907	NA	AACRAACAAACTATACRCTTAAAAACAACCAAAACRATCAATAAAAAAAC		II			NA	NA
	0.742049	0.969592	0.906927	0.749806	0.955766	0.929642	0.54358	0.703503	0.766785	0.359358	0.758186	0.650761	0.657867	0.6993	0.68958	0.36969	0.440496	0.711381	0	0	0	0	0	0	0	0	0	0	0	0	0	0	0	0	0	0	chr22	44526144	+	cg00723424	73635892	NA	AAACTCCAATATTTACTAATAAATCCACTCTACAAAACAACAAAAACRAC		II			NA	NA
ID4;ID4	0.285829	0.904484	0.278842	0.123454	0.132427	0.535134	0.0740842	0.100596	0.190055	0.0376264	0.130131	0.0845251	0.247878	0.0562002	0.0564418	0.0272333	0.0287605	0.162876	0	0	0	0	0	0	0	0	0	0	0	0	0	0	0	0	0	0	chr6	19837743	-	cg03715143	13700975	NA	RAAACTCCRAAAAAAATAACTAAAACACCCRAATAAACTACTTTTCTTCC		II			NA	NA
	0.745699	0.970527	0.13001	0.886502	0.88363	0.861287	0.954435	0.524986	0.711463	0.426339	0.680818	0.42418	0.643244	0.689303	0.778858	0.246532	0.232954	0.591332	0	0	0	0	0	0	0	0	0	0	0	0	0	0	0	0	0	0	chr3	151112406	+	cg18160748	83728333	NA	AATCTAAAACCACCTACAAAAACAACCAAAAAAAAACACTTTCTAACTAC		II			NA	NA
	0.708164	0.0471547	0.703027	0.519883	0.820109	0.337174	0.878137	0.378622	0.304311	0.289247	0.304411	0.319134	0.185562	0.213773	0.370146	0.597686	0.597305	0.287484	0	0	0	0	0	0	0	0	0	0	0	0	0	0	0	0	0	0	chr20	41200605	-	cg15852113	86686556	NA	AAAAAAATCTCATTAACACCTAAATTAAAACCTAATACTCTCCTATATTC		II			NA	NA
	0.228269	0.948366	0.203258	0.0760867	0.16161	0.175517	0.387757	0.0809795	0.217917	0.178	0.076201	0.0249477	0.0677511	0.0387656	0.0627465	0.0254894	0.0423351	0.0726655	1.82e-10	0	0	0	0	0	0	0	0	0	0	0	0	0	0	0	0	0	chr9	81668746	-	cg13884765	99745211	NA	AAAACACAACCCCTAACTTCCAATAATTCACTATCTAATAAAACATACAC		II			NA	NA
U6;OR9Q1	0.476325	0.623965	0.83955	0.790853	0.889528	0.879656	0.692972	0.686576	0.594828	0.438035	0.481221	0.681928	0.502247	0.468006	0.610351	0.613127	0.52833	0.411829	0	0	0	0	0	0	0	0	0	0	0	0	0	0	0	0	0	0	chr11	57795723	-	cg01337842	23738864	NA	CTTTATACCAAACCCTAAAATAAATACTAAAAACATCTATACCCTCCACC		II			rs74897743	0.051534
NES	0.579722	0.291125	0.680999	0.240834	0.617561	0.745038	0.268403	0.502672	0.860671	0.546418	0.211492	0.125383	0.10298	0.248846	0.102836	0.113508	0.226098	0.350751	0	0	0	0	0	0	0	0	0	0	0	0	0	0	0	0	0	0	chr1	156647247	-	cg16588073	32720274	15685211	TAAAAATCAAAAATAAAAACAAAACTATTCATACTCCCACCAAACAAACA	TAAAAATCGAAAATAAAAACGAAACTATTCATACTCCCGCCAAACGAACG	I	A	Red	NA	NA
PDE2A;RP11-31L22.3;PDE2A	0.893692	0.981891	0.946863	0.774184	0.710064	0.890103	0.857987	0.737695	0.752786	0.756781	0.661407	0.661667	0.679383	0.586292	0.705467	0.552084	0.559486	0.556769	0	0	0	0	0	0	0	0	0	0	0	0	0	0	0	0	0	0	chr11	72370172	+	cg03419812	44650874	NA	AAAATCAAACACAACTAAATATAACTCCTACCTTTACRAATTACCAACAC		II			rs4943961	0.157606
CPA6;CPA6;CPA6	0.0983014	0.962058	0.133703	0.107822	0.156731	0.269467	0.292342	0.065324	0.146188	0.0250156	0.0411411	0.0233435	0.0751453	0.0335702	0.0812994	0.0583949	0.0699681	0.0347176	0	0	0	0	0	0	0	0	0	0	0	0	0	0	0	0	0	0	chr8	68658656	-	cg25153363	4610206	NA	CTAAACCTAATCTTTAATCAAACTCCCCTAAAAAAAACTAAACCTCCCTC		II			rs2553663	0.358087
CTD-2335A18.1;CTD-2335A18.1;CTD-2335A18.1;CTD-2335A18.1	0.231877	0.969681	0.20254	0.0800836	0.257963	0.187402	0.481964	0.211564	0.33909	0.0983586	0.0828918	0.0763064	0.0988964	0.0392419	0.0793404	0.0703206	0.0363227	0.339928	0	0	2.22e-16	0	1.17e-09	0	0	0	0	0	0	0	0	0	0	0	0	0	chr15	89905304	+	cg03745604	97676493	NA	RTCTTATCTTTCCCCCCAACACAAATATTAATTAAACTAAAAATATCCAC		II			rs3803528	0.499809
NRCAM;NRCAM;NRCAM;NRCAM	0.250412	0.948046	0.140215	0.0232914	0.170266	0.41903	0.111039	0.126807	0.271668	0.0940117	0.0679418	0.0694082	0.0324553	0.0310909	0.0242646	0.0287846	0.049053	0.0496722	0	0	0	0	0	0	0	0	0	0	0	0	0	0	0	0	0	0	chr7	108096041	+	cg06292947	36689150	37630889	CACTTCTCCAATCACTACCTAAAAAAAACTCAAAAAATCAAAACAAAACA	CGCTTCTCCAATCGCTACCTAAAAAAAACTCGAAAAATCGAAACGAAACG	I	A	Red	rs1859769	0.393981
DACH1;DACH1;DACH1	0.584196	0.51195	0.219575	0.0587607	0.0865643	0.243023	0.489725	0.136608	0.204536	0.140422	0.0490061	0.0372384	0.0528573	0.0954889	0.0922428	0.060484	0.0772502	0.0861147	0	0	0	0	0	0	0	0	0	0	0	0	0	0	0	0	0	0	chr13	72441171	-	cg16183813	19651294	61788928	AAAAAAAACACACAAAAATATCCCACAAATCAAAATACAAATCCTCTCCA	AAAAAAAACGCACAAAAATATCCCGCAAATCGAAATACGAATCCTCTCCG	I	A	Red	NA	NA
	0.954862	0.968068	0.785345	0.790304	0.964748	0.861164	0.888484	0.540291	0.91944	0.663971	0.792988	0.621575	0.525649	0.695874	0.813882	0.323009	0.422407	0.645425	0	0	0	0	0	0	0	0	0	0	0	0	0	0	0	0	0	0	chr2	135059316	+	cg05014837	54727872	NA	CCAACTCATACTCATATATTCCAACACRTCCTTATTCTCCTCCAATTACC		II			rs77454580	0.011295
RP11-40H20.4;WDTC1;WDTC1	0.476791	0.483796	0.43057	0.275991	0.538567	0.486172	0.233566	0.50501	0.283327	0.301912	0.265634	0.160048	0.260455	0.163112	0.0798913	0.198932	0.280874	0.27659	0	0	1.52e-13	0	0	0	0	0	6.85e-11	4.14e-14	0	0	0	0	0	0	0	7.78e-11	chr1	27561776	-	cg10834038	22727122	NA	TTCCATCATAAAACTTTTTTACRAAATTTTTATTTAACATCTAATCTAAC		II			NA	NA
	0.582704	0.974732	0.193306	0.510987	0.748219	0.621721	0.782955	0.668493	0.389296	0.431794	0.256939	0.265018	0.583147	0.508204	0.423802	0.570697	0.64006	0.26827	0	0	0	0	0	0	0	0	0	0	0	0	0	0	0	0	0	0	chr14	105444093	+	cg00635996	6600864	NA	CCTAAAAAATACTACCRCACTCTAAAACAAAACTAATATCTACAAAAAAC		II			NA	NA
	0.726202	0.317938	0.172509	0.352875	0.090334	0.201769	0.454464	0.417114	0.374498	0.101595	0.101545	0.0581233	0.0673026	0.230947	0.0572049	0.0832639	0.112189	0.21317	0	0	0	0	0	0	0	0	0	0	0	0	0	0	0	0	0	0	chr5	140566682	+	cg20082988	94773891	NA	TTCCTTTTTATCAAAAACTTCCRTAACATTCTAATCAATTTTATTCCTCC		II			rs998794	0.132501
MIR129-2	0.388459	0.898329	0.618591	0.489124	0.163735	0.504264	0.537489	0.44357	0.139779	0.23274	0.416368	0.457649	0.471446	0.119511	0.137115	0.342323	0.464096	0.257159	0	0	0	0	0	0	0	0	0	0	0	0	0	0	0	0	0	0	chr11	43602857	-	cg14944647	24701237	46610242	AAAAAACAAACAACACACAAAATAATAAAACTAAACCACAATAAAACACA	AAAAAACGAACAACGCGCGAAATAATAAAACTAAACCGCGATAAAACGCG	I	C	Grn	NA	NA
RP11-77I22.3	0.770232	0.899681	0.956788	0.585464	0.830114	0.655896	0.856179	0.904292	0.306112	0.965839	0.652287	0.626066	0.552788	0.494329	0.49578	0.707839	0.742241	0.513782	0	0	0	0	0	0	0	0	0	0	0	0	0	0	0	0	0	0	chr12	30948464	-	cg07904727	91792508	NA	AAAACRAAAAAAACRCTATCTTAAAAATCATCCTCACATCTCAAAACTTC		II			NA	NA
AC004051.2;COL25A1;COL25A1;COL25A1;COL25A1	0.199458	0.924895	0.236937	0.217779	0.212806	0.23402	0.258084	0.49634	0.116729	0.107709	0.0569977	0.0273458	0.156194	0.0934454	0.0298476	0.363971	0.40303	0.106047	0	0	9.61e-13	0	0	0	0	0	0	0	0	0	0	0	0	0	0	0	chr4	110223252	+	cg26005761	86707159	NA	AACTCCACCAACTAATTATACAACCACAAAAACTAAACTTTAAAAAAATC		II			NA	NA
RP4-745E8.2	0.505246	0.899121	0.578059	0.742295	0.725366	0.638766	0.6471	0.69189	0.673615	0.152582	0.539618	0.559825	0.519497	0.448651	0.442399	0.428282	0.355121	0.651746	0	0	0	0	0	0	0	0	0	0	0	0	0	0	0	0	0	0	chr1	20649775	+	cg08623420	47606565	NA	ATTAAACAATCAAAATCAAAAAATACTCCTAAAAACTCATACTAATCCCC		II			rs4655194	0.373691
	0.787652	0.956623	0.611345	0.75167	0.567893	0.369043	0.824368	0.754547	0.573856	0.531322	0.581034	0.466276	0.37011	0.356428	0.380069	0.686116	0.704265	0.366299	0	0	0	0	0	0	0	0	0	0	0	0	0	0	0	0	0	0	chrX	39762766	+	cg23453857	66800167	NA	AAATACTCRATCCTTTTTCATCAAAACCTCTTTACTCTTATTTCACACAC		II			NA	NA
	0.69015	0.531051	0.695522	0.478754	0.575345	0.668445	0.509816	0.645868	0.58009	0.54058	0.503351	0.188986	0.303993	0.346084	0.320189	0.358432	0.369266	0.469957	0	0	0	0	0	0	0	0	0	0	0	0	0	0	0	0	0	0	chrX	65412451	+	ch.X.1002740R	68762193	NA	ATAATTCCTAACCATTTTCATAAAAAAAAACCCAAATAAAACCAATTCTT		II			NA	NA
	0.814084	0.981818	0.630695	0.749313	0.82672	0.598061	0.811712	0.740228	0.691422	0.305459	0.551054	0.59924	0.536329	0.618464	0.700015	0.463555	0.614904	0.59865	0	0	0	0	0	0	0	0	0	0	0	0	0	0	0	0	0	0	chr14	104837070	+	cg01777300	17665208	NA	TACAAAATTTACTTAAAACTCCCRCRAACTCAAATATTACTAAAAAACCC		II			NA	NA
GATA2;GATA2;RP11-475N22.4;GATA2	0.238218	0.962334	0.218663	0.309275	0.180057	0.193878	0.429456	0.260789	0.220068	0.0965357	0.0492357	0.426809	0.209178	0.0884988	0.0524128	0.0619821	0.114851	0.160467	0.000611228	0	1.68e-10	0	0	0	0	2.49e-08	0	0	0	0	0	0	0	0	0	0	chr3	128206967	+	cg23520930	93680347	NA	AAAAACTACAAAAATCRAACCTTAAAATAAAAATCCCTTAATAATAAAAC		II			NA	NA
	0.937688	0.972204	0.891867	0.750769	0.629356	0.750261	0.450147	0.525033	0.862283	0.851672	0.482206	0.509002	0.74255	0.348698	0.367361	0.436401	0.467163	0.306292	0	0	0	0	0	0	0	0	0	0	0	0	0	0	0	0	0	0	chr4	10147100	-	cg20015412	45665569	NA	RAATTACACCTAACTATAAATCATCCCRTACACCTAACTAAATACATCCC		II			rs62287542	0.440292
RP13-81N3.2;RP13-81N3.2	0.571702	0.960006	0.649354	0.63399	0.630063	0.8407	0.408034	0.355304	0.40913	0.264839	0.390045	0.658972	0.400041	0.499892	0.540953	0.30575	0.292617	0.538726	0	0	0	0	0	0	0	0	0	0	0	0	0	0	0	0	0	0	chr12	10921475	-	cg11974540	99652586	NA	CACATTATTCTCTAAATCCTCTATACAACTTCCAACATCTCACTTCCAAC		II			NA	NA
RP11-111D3.2	0.264664	0.741534	0.331512	0.571346	0.629049	0.689818	0.637253	0.457888	0.223895	0.368082	0.128184	0.569518	0.50059	0.135092	0.0517097	0.515129	0.505094	0.396238	5.94e-05	0	0.000183912	0	0	0	0	0	0.000989539	0	0	0	0	0	0	0	0	0	chr6	98657842	-	cg16771215	46620249	NA	CTCTTACCTATTTTCCTTTATATTTCTATATTTTTACCCCTTCTTCCTAC		II			NA	NA
	0.816906	0.940388	0.762798	0.388765	0.509377	0.591648	0.762531	0.446709	0.585579	0.655699	0.40399	0.365804	0.582454	0.448393	0.325975	0.435282	0.392569	0.318642	0	0	0	0	0	0	0	0	0	0	0	0	0	0	0	0	0	0	chr9	127074728	-	cg14415545	36600139	NA	CCCTCCTTCACCTTAAAAAATACTATTAAAATACTAAACCTCTAAAAATC		II			NA	NA
	0.294843	0.97163	0.499766	0.362517	0.759173	0.564564	0.565767	0.380221	0.441406	0.124736	0.26771	0.394514	0.445521	0.465608	0.359784	0.263669	0.290035	0.435677	0	0	0	0	0	0	0	0	0	0	0	0	0	0	0	0	0	0	chr17	13289156	-	cg11148820	87783104	NA	ATAATCCAAACCAACTAAACRTAAATTATAACATTTCTATCTCTATCCAC		II			NA	NA
	0.6113	0.895978	0.930222	0.776369	0.926164	0.528109	0.952125	0.882554	0.759826	0.500859	0.723896	0.640819	0.642176	0.846884	0.754923	0.345097	0.355814	0.548979	0	0	0	0	0	0	0	0	0	0	0	0	0	0	0	0	0	0	chr11	133804959	-	cg08170519	18755575	NA	ATTAAAAATCAACAAACTAAATAATAATACTTACACAAAAACCCTCRAAC		II			NA	NA
	0.697327	0.825352	0.43534	0.630928	0.281701	0.568829	0.701534	0.540885	0.444986	0.381368	0.337	0.327613	0.595291	0.275926	0.235828	0.455862	0.472996	0.316458	0	0	0	0	0	0	0	0	0	0	0	0	0	0	0	0	0	0	chr12	11967675	+	cg22484012	80674262	NA	TACATTCCTAAACATCTATACCCTTTTAATTTCTTAATAAAAACCTCCTC		II			rs732868	0.49942
	0.402689	0.584732	0.380133	0.459823	0.443934	0.446881	0.465729	0.438262	0.378149	0.470888	0.280706	0.141759	0.195368	0.287602	0.202463	0.105067	0.109253	0.347447	0	0	0	0	0	0	0	0	0	0	0	0	0	0	0	0	0	0	chr6	2818991	-	cg12930304	44804975	98746140	AACTATTACCCAACAACATAATTAATTTCAAAAAAACAAAACAACCTTCA	AACTATTACCCGACAACATAATTAATTTCAAAAAAACAAAACAACCTTCG	I	A	Red	NA	NA
	0.882187	0.949925	0.728267	0.85954	0.471166	0.812334	0.868423	0.634175	0.799045	0.573019	0.541725	0.5083	0.555226	0.499509	0.475939	0.652229	0.649232	0.494392	0	0	0	0	0	0	0	0	0	0	0	0	0	0	0	0	0	0	chr13	76537780	+	cg03153324	82667144	NA	AAAATTAAAAACATCACCCCACTATAAACTTCCAAAACAAATAAACAATC		II			NA	NA
	0.468732	0.654828	0.335075	0.342874	0.426498	0.336391	0.154329	0.222384	0.368209	0.253406	0.11207	0.0810881	0.189249	0.123207	0.116622	0.0967831	0.135129	0.191941	0	0	0	0	0	0	0	0	0	0	0	0	0	0	0	0	0	0	chr8	135469790	+	cg01919374	71754890	39685536	CAAAAATTTACTAAAACAAACTATATCAAAAATCAAACAAAAAACAAACA	CGAAAATTTACTAAAACAAACTATATCAAAAATCGAACGAAAAACAAACG	I	A	Red	rs11782654	0.129342
CASP8;CASP8;CASP8;CASP8;CASP8;CASP8	0.813193	0.965996	0.887807	0.735936	0.711388	0.609657	0.799378	0.809648	0.424058	0.72402	0.51882	0.736254	0.620593	0.471046	0.469701	0.699778	0.751206	0.492193	0	0	0	0	0	0	0	0	0	0	0	0	0	0	0	0	0	0	chr2	202124187	+	cg10909390	16602871	NA	AAAAAACTAAATCAAAATAACCTCATAATATCAATACCTAAATAACCACC		II			NA	NA
SYT2	0.583102	0.877069	0.313181	0.54855	0.719191	0.74092	0.842035	0.497011	0.401146	0.350947	0.607368	0.331736	0.354737	0.477212	0.647299	0.33378	0.395922	0.492738	0	0	0	0	0	0	0	0	0	0	0	0	0	0	0	0	0	0	chr1	202560371	-	cg13043260	53787185	NA	AACTTCTATATACAACTTCTATTATAATTTATACAAAACAAACCTACCTC		II			NA	NA
RP11-444D3.1;RP11-444D3.1;RP11-444D3.1;RP11-444D3.1;RP11-444D3.1	0.279494	0.891256	0.222623	0.227597	0.240741	0.222698	0.371282	0.273902	0.23254	0.190793	0.105237	0.0824208	0.228585	0.177375	0.107483	0.0317674	0.0588792	0.188847	0.0710508	0	0.00120185	0	1.96e-08	9.91e-09	0	3.78e-08	5.02e-08	1.7e-14	0	0	0	0	0	0	0	0	chr12	24714652	-	cg17023776	49645935	NA	TCTCTAAAATCCCTAAAATCCTAAAAAATAAAACTTATTTCAAAAATTCC		II			NA	NA
CCDC88A;CCDC88A;CCDC88A;CCDC88A	0.580447	0.104295	0.606235	0.044173	0.239733	0.21596	0.0546778	0.491044	0.229638	0.457196	0.0317175	0.0281784	0.0272001	0.0319632	0.0182259	0.0222826	0.0247011	0.041568	0	0	0	0	0	0	0	0	0	0	0	0	0	0	0	0	0	0	chr2	55647419	-	cg15971836	6771315	NA	RCTCATACCTAATTATAATTTATTTCCTCCCCRAATAACTTCTTTAATAC		II			NA	NA
	0.274537	0.96181	0.305953	0.41639	0.695097	0.375998	0.367036	0.566318	0.291538	0.229127	0.261725	0.38066	0.406005	0.268968	0.318045	0.214752	0.219528	0.355739	1.45e-12	0	4.35e-09	0	0	2.33e-15	0	0	0	0	0	0	0	0	0	0	0	0	chr12	20677257	-	cg21913301	9682554	NA	CCAATTCTAAAACTACAAAATATTATAACRATAATCTATCCCATTTCCTC		II			NA	NA
XPNPEP3;XPNPEP3;XPNPEP3;XPNPEP3	0.253086	0.602232	0.238765	0.24703	0.194199	0.264834	0.57286	0.283218	0.22135	0.166628	0.265245	0.0437023	0.0878474	0.11127	0.0495396	0.0454571	0.0700988	0.252086	1.5e-09	0	4.87e-11	0	0	0	0	0	0	0	0	0	0	0	0	0	0	1.11e-16	chr22	41251628	-	cg26792365	84662476	NA	TTTTTTAAAAAATCATCTTAAAAAAAACTTCCCTATCACTTTTTCTCTTC		II			NA	NA
MIR124-3;RP5-963E22.4	0.525092	0.840037	0.288768	0.198558	0.397098	0.460079	0.490094	0.668802	0.497669	0.264386	0.2838	0.217638	0.414307	0.234248	0.131606	0.341478	0.313732	0.129976	0	0	5.72e-12	0	0	0	0	0	2.65e-10	0	0	0	0	0	0	0	0	0	chr20	61808691	-	cg08737296	5664829	NA	AAAACTAAAATATATAAAAAACAAACRTTTCCTTAAATCTCCRTATAACC		II			NA	NA
FAM132A	0.383341	0.767577	0.461045	0.0581263	0.361876	0.267565	0.161231	0.14758	0.334323	0.104087	0.0760257	0.0504039	0.102956	0.0721236	0.0757705	0.123518	0.25004	0.0648071	0	0	1.11e-16	0	0	0	0	0	0	0	0	0	0	0	0	0	0	0	chr1	1182658	+	cg26314055	34654577	88673299	AAACCATAAATCAAAACAAAACACCCAAAAAAACCTAAATAAAAAAATCA	AAACCGTAAATCAAAACGAAACACCCGAAAAAACCTAAATAAAAAAATCG	I	T	Red	NA	NA
TMEM163	0.771362	0.551687	0.0788294	0.118893	0.173883	0.0732017	0.280705	0.0946453	0.0549871	0.0599486	0.15814	0.0548479	0.164652	0.0511554	0.0336135	0.0258772	0.0382577	0.0332686	0	0	0	0	0	0	0	0	0	0	0	0	0	0	0	0	0	0	chr2	135476880	-	cg17319374	78611305	NA	AAAACCAACRTAAAAACCCACAAACRACCCTAACAAAACTTAACTAAAAC		II			rs62171396	0.241773
	0.495431	0.97486	0.637447	0.868074	0.946309	0.939189	0.981623	0.572355	0.786069	0.612276	0.770166	0.490383	0.431661	0.707697	0.800911	0.314	0.364755	0.736974	0	0	0	0	0	0	0	0	0	0	0	0	0	0	0	0	0	0	chr6	43154479	+	cg03244659	5680458	NA	CTTATCAAAAATAAACCCTACCTCTTTTCTTAACCATAATTCTCTACCTC		II			NA	NA
SLC25A47;SLC25A47	0.958526	0.947185	0.978567	0.60312	0.715101	0.618787	0.777991	0.870914	0.246721	0.670362	0.520571	0.685195	0.783033	0.612647	0.551328	0.766961	0.714067	0.532699	0	0	0	0	0	0	0	0	0	0	0	0	0	0	0	0	0	0	chr14	100788625	+	cg01035771	45680550	NA	CTCAATACATACCCCATATAACCTACACTACATCCTTATAAAATCTCCAC		II			rs4905948	0.166744
ROCK2	0.571253	0.975107	0.698575	0.925951	0.901034	0.953773	0.949593	0.573828	0.691848	0.408217	0.753208	0.5385	0.516809	0.866649	0.821807	0.355931	0.400125	0.830616	0	0	0	0	0	0	0	0	0	0	0	0	0	0	0	0	0	0	chr2	11488768	-	cg17168514	7670844	NA	ACACCATAACTATTCATAACTTACTCTACAAAACTTAAAAACTCCACTCC		II			NA	NA
ESRRG;ESRRG;ESRRG;ESRRG;ESRRG;ESRRG;ESRRG;ESRRG;ESRRG;ESRRG	0.251855	0.515675	0.190946	0.049508	0.21115	0.257615	0.84113	0.366408	0.271254	0.153208	0.117188	0.0716642	0.0270167	0.0939675	0.32532	0.0387329	0.0892003	0.165242	0	0	0	0	0	0	0	0	0	0	0	0	0	0	0	0	0	0	chr1	216896863	-	cg10108237	43790227	NA	TATTAATATAAAATAAAACTTTACATATACAATCCCACCRACCCAACCRC		II			NA	NA
RP5-875H18.4;RP5-875H18.4	0.964893	0.822222	0.985002	0.779448	0.982991	0.995657	0.969043	0.70053	0.796103	0.787884	0.876787	0.520613	0.791485	0.629004	0.758144	0.472878	0.533433	0.831079	0	0	0	0	0	0	0	0	0	0	0	0	0	0	0	0	0	0	chr17	48179239	-	cg26768556	82778330	NA	CAAAATTTAAATAAATCTCCACATTACCTTAAACTAAACTTAAAAACTCC		II			NA	NA
	0.616834	0.881767	0.721571	0.866288	0.894229	0.870313	0.906852	0.67944	0.557044	0.489164	0.822051	0.546325	0.881364	0.690789	0.629235	0.247048	0.382707	0.798649	0	0	0	0	0	0	0	0	0	0	0	0	0	0	0	0	0	0	chr4	175970459	-	cg16613531	13668981	NA	TACATTTCCATTCTACACCATTTAAAACCAAAATCAATACTCCCAAATTC		II			NA	NA
ABCA4	0.295388	0.969881	0.201885	0.392323	0.568443	0.255966	0.340277	0.192034	0.164753	0.12465	0.266356	0.0716002	0.0854338	0.255018	0.383485	0.109181	0.116676	0.44093	0	0	0	0	0	0	0	0	0	0	0	0	0	0	0	0	0	0	chr1	94470733	+	cg15218354	10750568	NA	ATATCTAACAAAATATTATATACATTTATCCTCTAACTCAACAATCACAC		II			rs72956573	0.105023
	0.834091	0.968917	0.123127	0.837031	0.950441	0.943686	0.874854	0.799592	0.816804	0.657314	0.805234	0.407131	0.383901	0.784872	0.801745	0.243813	0.267417	0.744613	0	0	0	0	0	0	0	0	0	0	0	0	0	0	0	0	0	0	chr11	30502936	-	cg01438090	48724154	NA	TTCCTATTATCTTTTCAAACAATATTTTCCTTCTTAACAATACAATCAAC		II			NA	NA
	0.79466	0.9363	0.728158	0.603094	0.661743	0.486756	0.751045	0.771779	0.732675	0.543695	0.468243	0.444032	0.620826	0.385179	0.34861	0.61055	0.62647	0.385017	0	0	0	0	0	0	0	0	0	0	0	0	0	0	0	0	0	0	chr1	28200233	-	cg11529397	62763552	NA	ATCTAAATTCAAATTCTAACTCTACCTCCAAAAACTTTCTACAAAAAAAC		II			NA	NA
	0.713818	0.891291	0.807112	0.542985	0.614674	0.419667	0.618972	0.708721	0.488659	0.795948	0.410887	0.401154	0.574408	0.136617	0.11829	0.590365	0.684936	0.444405	0	0	0	0	0	0	0	0	0	0	0	0	0	0	0	0	0	0	chr2	42332600	+	cg01630046	29680195	NA	TTTATAAAACTATAAAAATCTTTTCTACTATACTCTAACCATAACCTAAC		II			rs77768294	0.022415
KCNK10	0.224506	0.815288	0.311032	0.200795	0.0660039	0.393094	0.384814	0.36531	0.195927	0.174725	0.13987	0.0841476	0.0837209	0.206439	0.158344	0.131768	0.181447	0.0938336	0	0	0.000144264	0	0	0	0	0	0	0	0	0	0	0	0	0	0	0	chr14	88793305	-	cg22521269	91777322	NA	TAAAAAATCTCAAAATAACTAACAATAAACAACTCAACCAAAAAAAAATC		II			rs139350041	0.0105
TRIM67;TRIM67;TRIM67	0.565911	0.910613	0.218216	0.290151	0.365084	0.55231	0.248592	0.274239	0.146632	0.0724014	0.148101	0.439286	0.52067	0.153692	0.141485	0.235332	0.362506	0.060567	0	0	4.27e-12	0	0	0	0	0	0	0	0	0	0	0	0	0	0	0	chr1	231297749	-	cg22667972	87643597	NA	CCTTAAAATTACCCCTTAATTCCCTAACAACAAAAAACRAACCCTTATTC		II			NA	NA
ERG;ERG;ERG;ERG	0.206229	0.813973	0.221662	0.379364	0.368683	0.884578	0.78671	0.374311	0.324822	0.349915	0.619106	0.169164	0.328394	0.274506	0.347503	0.130923	0.154822	0.345538	0	0	0	0	0	0	0	0	0	0	0	0	0	0	0	0	0	0	chr21	40033634	+	cg03127334	24749557	NA	AAAAAAATATACAAAAAATCRCTACRAAACAAATTCCTAAAAATCRCTCC		II			rs764482	0.41802
	0.701687	0.983222	0.630712	0.739201	0.850251	0.791682	0.952493	0.642505	0.736322	0.660953	0.559046	0.510906	0.580271	0.675192	0.899069	0.243554	0.228874	0.771242	0	0	0	0	0	0	0	0	0	0	0	0	0	0	0	0	0	0	chr7	69399776	-	cg13951993	7779414	NA	CTACTTAATTCTAAACTCCTCTATTCAATCTCRTCTTAACAAATACTATC		II			NA	NA
	0.386565	0.391157	0.495169	0.348672	0.187582	0.12586	0.143536	0.628498	0.348099	0.0465504	0.258038	0.0425599	0.0481632	0.186643	0.117568	0.0617817	0.0644735	0.211311	0	0	0	0	0	0	0	0	0	0	0	0	0	0	0	0	0	0	chr5	140566710	+	cg06928634	90767525	NA	CTTCTTCTCAACCCATCTATCTCAATATTTCCTTTTTATCAAAAACTTCC		II			NA	NA
	0.695381	0.838034	0.951511	0.666864	0.655933	0.760455	0.723173	0.716229	0.550635	0.69557	0.518317	0.420092	0.543435	0.526549	0.518808	0.648532	0.623755	0.465739	0	0	0	0	0	0	0	0	0	0	0	0	0	0	0	0	0	0	chr19	15321308	-	cg23225345	14676960	NA	ACTATACTAAATCAAAAAACCCATAAAAACAAACACAAATCTAATCCTAC		II			NA	NA
GPX3;GPX3;GPX3;GPX3;GPX3	0.692937	0.440519	0.330912	0.288702	0.308052	0.270084	0.550339	0.0731949	0.193162	0.0300562	0.20766	0.0892928	0.131771	0.179373	0.412573	0.0722798	0.0998319	0.28023	0	0	0	0	0	0	0	0	0	0	0	0	0	0	0	0	0	0	chr5	150400139	-	cg07699362	61635261	NA	ACTTAACCRCRAATTAATCACACCCRAAAACTTAAAAAATAACTAAAAAC		II			NA	NA
PDE9A;PDE9A	0.814726	0.946354	0.890633	0.567428	0.876777	0.663724	0.682857	0.828151	0.614701	0.638445	0.445937	0.707811	0.606825	0.486598	0.452643	0.814427	0.799757	0.273987	0	0	0	0	0	0	0	0	0	0	0	0	0	0	0	0	0	0	chr21	44092508	-	cg12855906	23726967	NA	AACACTCAAAAAATCCTTTTCAAAACCCAAAATCACTAAACTTTTAAAAC		II			NA	NA
FGF5;FGF5	0.473183	0.96604	0.660621	0.536269	0.397687	0.559996	0.559419	0.29768	0.557839	0.149225	0.288148	0.248007	0.316463	0.392409	0.194605	0.532317	0.519672	0.368209	0	0	0	0	0	0	0	0	0	0	0	0	0	0	0	0	0	0	chr4	81187011	+	cg12087412	76698250	NA	ACTACRCTAAACATTATAACRAATTTATTTTTCCTTCTAAAAAACTCTCC		II			rs35217789	0.014743
	0.866315	0.796129	0.639479	0.758801	0.844122	0.634385	0.162121	0.420688	0.60174	0.318558	0.650317	0.382038	0.309962	0.55819	0.565506	0.251479	0.326045	0.442077	0	0	0	0	0	0	0	0	0	0	0	0	0	0	0	0	0	0	chr15	26033476	+	cg24462639	71718197	NA	TTCTACAAATCAAAAACTCRAACACTCAAAATCCAAACTTCTAAACTAAC		II			NA	NA
ANKRD6;ANKRD6;ANKRD6;ANKRD6	0.701862	0.944849	0.699487	0.56306	0.866554	0.771912	0.835296	0.354635	0.868306	0.244527	0.590742	0.512343	0.529865	0.658248	0.648378	0.279974	0.274054	0.56954	0	0	0	0	0	0	0	0	0	0	0	0	0	0	0	0	0	0	chr6	90192983	+	cg05357859	93695371	NA	CTCTAAAAAACCTTAAATCCRTAAACTACCAACATACATTTAACAAACTC		II			NA	NA
CNTN4	0.831884	0.982227	0.84854	0.774782	0.760303	0.944053	0.920081	0.950645	0.906932	0.630103	0.740284	0.747442	0.681257	0.69383	0.773895	0.533412	0.534609	0.527817	0	0	0	0	0	0	0	0	0	0	0	0	0	0	0	0	0	0	chr3	2933523	+	cg18570253	70698269	NA	CATTCACCACAAAACAACCTAAACRATCTTTTCAAAACATTAATCAAATC		II			rs77104616	0.013467
	0.553103	0.956559	0.805757	0.498091	0.619831	0.855425	0.757598	0.812313	0.720121	0.589612	0.383745	0.683936	0.66828	0.329466	0.385771	0.505253	0.513453	0.547679	0	0	0	0	0	0	0	0	0	0	0	0	0	0	0	0	0	0	chr1	18969652	-	cg01797257	32799232	NA	AAATCCAACTCAAAAAAAACCCCRAAAACATTCTAAAACRCCTTAAACAC		II			NA	NA
	0.912461	0.910467	0.751963	0.763392	0.804723	0.874198	0.851255	0.648977	0.626791	0.793066	0.62271	0.426702	0.490929	0.494151	0.734796	0.586077	0.584727	0.790913	0	0	0	0	0	0	0	0	0	0	0	0	0	0	0	0	0	0	chr14	103481271	-	cg04189326	35674883	NA	AAACAAAAACAAATAAAACRCAAAAAACAATTCRCACCAAAACTATACCC		II			NA	NA
RP11-711K1.7;PRB2	0.781829	0.959566	0.697235	0.471758	0.75601	0.677961	0.864401	0.830136	0.421546	0.420147	0.674098	0.647067	0.481414	0.595866	0.591277	0.625639	0.594061	0.501677	0	0	0	0	0	0	0	0	0	0	0	0	0	0	0	0	0	0	chr12	11640582	-	cg05651863	61720242	NA	CACAACAACCRTCTCATAAATCTAACAAACTTCTACTACAATAAATCATC		II			NA	NA
NXPH1	0.594838	0.877968	0.156336	0.0897476	0.103716	0.652539	0.338525	0.26911	0.0749395	0.0793696	0.0931744	0.102695	0.24649	0.0573462	0.0737387	0.496581	0.505285	0.128046	0	0	0	0	0	0	0	0	0	0	0	0	0	0	0	0	0	0	chr7	8477156	+	cg06981279	18633102	NA	RAAATACTTACTCCAAACAATAAACTACACCATAACCACAAACCCTTACC		II			NA	NA
OSTM1-AS1;OSTM1-AS1	0.197825	0.253157	0.325695	0.0846441	0.0817027	0.374599	0.770704	0.138236	0.231064	0.133738	0.0560599	0.0405616	0.0386834	0.0563869	0.0607884	0.0534021	0.0640578	0.0526939	6.38e-10	0	8.44e-15	0	0	0	0	0	0	0	0	0	0	0	0	0	0	0	chr6	108454859	-	cg03137889	35628256	NA	CRAAACCCTTTAAATACATAATATTCACACTAAAAAATACAATCTTATAC		II			NA	NA
AC023102.1;CHD7;CHD7	0.248467	0.277611	0.243505	0.981787	0.25163	0.253318	0.971458	0.285741	0.262313	0.177628	0.231007	0.259874	0.226904	0.273029	0.235396	0.250188	0.252387	0.227436	0.000372508	0	1.18e-11	0	8.79e-06	9.44e-15	0	1.07e-10	1.45e-11	0	0	0	0	5.17e-14	0	0	0	0	chr8	61605767	+	cg04821830	69666567	NA	AACCRTACAAATTAACAATAACCATAATAACCTAACAAACCTAAAACTAC		II			NA	NA
C6orf89;C6orf89;C6orf89;C6orf89;PI16	0.814012	0.980302	0.596581	0.907948	0.895387	0.900633	0.566664	0.751897	0.855155	0.729859	0.552966	0.659002	0.66787	0.580318	0.524127	0.412032	0.440611	0.599123	0	0	0	0	0	0	0	0	0	0	0	0	0	0	0	0	0	0	chr6	36853324	+	cg16446577	97639587	NA	AAATAAAAAACAACCCCTTCCTTCTAAAAACTACTACTCTTAAAAAAAAC		II			NA	NA
GMNC;GMNC	0.196239	0.679692	0.216168	0.112017	0.448924	0.385449	0.389133	0.287035	0.250517	0.176724	0.0951088	0.0330307	0.115178	0.184298	0.169237	0.0901736	0.0985364	0.184935	2.78e-15	0	0	0	0	1.23e-12	0	0	0	0	0	0	0	0	0	0	0	0	chr3	190581035	-	cg09213536	35646103	NA	CTAACTAACCCCAAAATTAATATACTTCCTATATATTTTTTTCTAACTAC		II			NA	NA
	0.855666	0.321233	0.842033	0.562185	0.873113	0.847821	0.85908	0.912535	0.625903	0.35732	0.602392	0.585329	0.513045	0.664775	0.648108	0.534546	0.505493	0.560022	0	0	0	0	0	0	0	0	0	0	0	0	0	0	0	0	0	0	chr16	10272788	-	cg01348055	20675173	NA	AAATCTCAAAACTAAAAACTATAACACACAAATACACTTACTCTTTCCTC		II			rs117667245	0.022277
	0.959238	0.96128	0.817502	0.900847	0.920846	0.931425	0.848659	0.96798	0.912993	0.806436	0.676028	0.932928	0.617504	0.869867	0.82316	0.391035	0.412053	0.697999	0	0	0	0	0	0	0	0	0	0	0	0	0	0	0	0	0	0	chr14	60383037	-	cg17006506	89808906	NA	TTCCTTCCTCCTCTCCTTCCTCAAATATCAAATCTACACTATAATCTAAC		II			rs10131950	0.179991
	0.839519	0.259595	0.86678	0.58614	0.549112	0.692593	0.664188	0.340426	0.492557	0.0433133	0.55521	0.533089	0.539481	0.4226	0.330713	0.327064	0.424303	0.336527	0	0	0	0	0	0	0	0	0	0	0	0	0	0	0	0	0	0	chr10	100802963	-	cg09902250	46685989	NA	CAAATAAATTCACTAACTCCCCAACAATAATTCTTAAACAACTAAAAACC		II			NA	NA
ESRRB;ESRRB;ESRRB	0.738902	0.968221	0.927061	0.953499	0.939112	0.533766	0.956557	0.941062	0.77714	0.600825	0.538333	0.94469	0.891475	0.874458	0.017766	0.833582	0.908822	0.317695	0	0	0	0	0	0	0	0	0	0	0	0	0	0	0	0	0	0	chr14	76873677	+	cg07730622	42797109	NA	AACCATAAACTCTAAAATCACATTACATTATAACTCTACATTTATATCCC		II			NA	NA
	0.320772	0.953275	0.210087	0.202814	0.137562	0.308438	0.617684	0.161402	0.133741	0.132841	0.536999	0.0452479	0.372404	0.0633836	0.0671479	0.0948218	0.0520193	0.149248	0	0	0	0	0	0	0	0	0	0	0	0	0	0	0	0	0	0	chr5	6828054	+	cg17298925	82802889	NA	ACCTCTATAATACACAAAAATAAAACRTTACTTAACAAATACAACCTCAC		II			rs62351788	0.027344
	0.303739	0.965086	0.270274	0.269249	0.285917	0.317294	0.114404	0.10621	0.237902	0.167659	0.0858925	0.094443	0.161876	0.0896446	0.075435	0.0713951	0.0948195	0.21965	0	0	3.29e-10	0	9.41e-05	5.57e-10	0	0	0	0	0	0	0	0	0	0	0	0	chr19	3047669	-	cg11979837	8720373	NA	TCAATACAATTTTCCAAAAATTAAAATCAAAACRTAACTTCACTTACCCC		II			NA	NA
	0.833681	0.984518	0.963208	0.561634	0.562447	0.524324	0.823087	0.835007	0.901287	0.675536	0.549596	0.310366	0.377219	0.373446	0.450085	0.72666	0.760703	0.494073	0	0	0	0	0	0	0	0	0	0	0	0	0	0	0	0	0	0	chr11	72900453	-	cg06263344	82621922	NA	AAACCRAAAAACRTACTAAAAACTCTAAAATCTACAATACCCACAAAACC		II			NA	NA
WDFY3;WDFY3-AS2	0.245575	0.14963	0.255805	0.428324	0.343559	0.500523	0.599602	0.122756	0.225858	0.111611	0.0635533	0.0479324	0.188736	0.109153	0.178347	0.109195	0.137002	0.145716	0	0	0	0	0	0	0	0	0	0	0	0	0	0	0	0	0	0	chr4	85888587	-	cg26313222	60745593	NA	TAAATATCCTTTAATAAACCTAAAACTACCAAATAATCATCATTTTACCC		II			NA	NA
	0.570424	0.837473	0.28408	0.254494	0.196368	0.51578	0.563575	0.281144	0.113093	0.132373	0.154432	0.0429051	0.551465	0.127701	0.146959	0.528216	0.523349	0.0688281	0	0	0	0	0	0	0	0	0	0	0	0	0	0	0	0	0	0	chr7	54985375	+	cg12606457	5621509	NA	CCCTACAAATTAAACCTCTAATAAAAAACTTCCTCCTAAAAATTAACCTC		II			NA	NA
	0.3729	0.789336	0.601136	0.462758	0.848114	0.755596	0.782921	0.718043	0.340847	0.370171	0.389734	0.868208	0.408831	0.455777	0.397646	0.486715	0.460206	0.496754	0	0	0	1.71e-13	0	0	0	0	0	0	0	0	0	0	0	0	0	0	chr19	18436975	+	cg15798563	65628921	21809906	AAACCATATAACACCACTATACTCCAACCTAAACAAAAAAAACACAATCA	AAACCATATAACACCACTATACTCCAACCTAAACAAAAAAAACGCAATCG	I	T	Red	NA	NA
SNCA;SNCA;SNCA;SNCA;SNCA;SNCA;SNCA;SNCA;SNCA;SNCA;RP11-67M1.1;SNCA;SNCA;SNCA;SNCA	0.285213	0.979096	0.352168	0.208695	0.194468	0.15783	0.508044	0.194237	0.0343836	0.106845	0.194888	0.133676	0.100254	0.271296	0.170041	0.146328	0.0943587	0.359121	0	0	0	0	0	0	0	0	0	0	0	0	0	0	0	0	0	0	chr4	90758120	+	cg00193021	18751567	NA	AACCTTCTACCTTTCCACCCTCRTAAACRAAAAACTAAAAATAACCATTC		II			NA	NA
[truncated: 39,247 more rows]
[truncated: 37 more columns]

## Sheet: Sheet1
Change	CpG_rs	CpG_maf	Relation_to_Island	UCSC_RefGene_Name	UCSC_RefGene_Group	HMM_Island	GencodeBasicV12_NAME	GencodeBasicV12_Accession	GencodeBasicV12_Group	Mean_1	Mean_2	Diff_Beat	P_Value
[truncated: 40,447 more rows]

[truncated: 1 more sheets: Sheet2]
